# Supplementary material for: Genomics-based diversity analysis of Vanilla species using a Vanilla planifolia draft genome and Genotyping-By-Sequencing
Source: Sci Rep. 2019 Mar 4;9:3416. doi: 10.1038/s41598-019-40144-1 (PMC6399343; doi:10.1038/s41598-019-40144-1)
Supplement: Supplementary file 2 — Supplementary Table S2 [file 41598_2019_40144_MOESM2_ESM.xlsx]

## Sheet: 5082_SNPs_information
Contig_position	AC101	AC102	AC103	AC104	AC105	AC106	AC107	AC108	AC109	AC110	AC111	AC112	AC113	AC114	AC115	AC116	AC117	AC118	AC119	AC120	AC121	AC122	AC123	AC124	AC125	AC126	AC127	AC128	AC129	AC130	AC131	AC132	AC133	AC134	AC135	AC136	AC137	AC138	AC139	AC140	AC141	AC142	AC143	AC144	AC145	AC146	AC147	AC148	AC149
C1663339_30	2	NA	0	NA	NA	0	NA	2	NA	NA	1	NA	2	NA	2	2	NA	NA	2	NA	NA	NA	NA	NA	2	NA	NA	2	0	NA	0	2	0	0	2	NA	NA	NA	0	0	0	2	NA	2	NA	0	NA	NA	0
C1912616_111	2	NA	NA	2	2	NA	0	2	NA	2	2	NA	2	0	2	2	2	NA	2	NA	2	NA	0	0	2	0	2	2	NA	0	NA	2	NA	NA	2	0	NA	0	NA	NA	NA	2	2	NA	NA	NA	0	0	NA
C2046351_65	2	NA	2	0	0	NA	NA	2	NA	0	2	NA	2	NA	2	2	0	NA	2	0	0	NA	NA	NA	2	NA	NA	2	2	NA	2	1	2	NA	2	NA	NA	NA	NA	NA	NA	1	0	0	NA	NA	NA	NA	1
C2061941_87	2	NA	0	NA	NA	NA	NA	2	2	NA	2	2	2	NA	2	NA	NA	NA	2	NA	NA	NA	NA	NA	2	NA	NA	2	NA	NA	0	2	NA	0	2	NA	NA	NA	0	NA	NA	NA	NA	1	NA	1	NA	NA	0
C2072895_102	2	NA	NA	NA	NA	NA	NA	2	NA	NA	2	NA	2	NA	2	2	NA	NA	2	NA	NA	NA	NA	NA	2	NA	NA	2	NA	NA	NA	2	NA	NA	2	NA	NA	NA	NA	NA	NA	NA	NA	2	0	NA	NA	NA	NA
C2108881_65	2	0	NA	NA	NA	0	NA	2	0	NA	2	0	2	NA	2	2	0	NA	2	NA	2	0	NA	NA	2	NA	NA	2	NA	NA	NA	1	NA	NA	2	NA	NA	NA	NA	NA	NA	0	2	0	NA	0	NA	NA	0
C2142894_56	2	NA	NA	NA	2	NA	NA	2	NA	NA	2	2	2	NA	2	NA	NA	NA	2	NA	NA	NA	NA	NA	2	NA	NA	2	NA	NA	NA	2	0	2	2	NA	NA	NA	2	2	2	0	NA	1	NA	2	NA	NA	2
C2150940_65	NA	1	2	NA	NA	1	NA	NA	2	NA	2	2	0	NA	NA	2	NA	NA	2	NA	NA	0	NA	NA	NA	NA	NA	NA	2	NA	2	NA	2	2	NA	NA	NA	NA	2	2	2	NA	NA	2	NA	2	NA	NA	2
C2153272_100	2	2	2	0	0	2	2	2	2	0	2	2	2	NA	2	2	0	NA	2	0	0	0	NA	NA	2	NA	0	2	2	NA	2	2	2	2	2	NA	0	NA	2	2	2	2	0	2	NA	2	NA	NA	2
C2153272_56	2	0	2	2	2	1	2	2	1	2	2	1	2	NA	2	2	2	NA	2	2	2	2	NA	NA	2	NA	2	2	2	NA	2	1	2	2	2	NA	2	NA	2	2	2	2	2	2	NA	2	NA	NA	1
C2164186_99	2	2	0	NA	NA	2	NA	2	2	NA	1	2	2	NA	2	NA	NA	NA	2	NA	NA	2	NA	NA	2	NA	NA	2	0	NA	0	2	0	0	2	NA	NA	NA	0	0	0	2	NA	NA	NA	0	NA	NA	1
C2171188_91	2	0	2	NA	NA	0	NA	2	0	NA	2	0	2	NA	2	0	NA	NA	2	2	NA	0	NA	NA	2	NA	NA	2	2	NA	2	1	2	2	2	NA	NA	0	2	2	2	NA	NA	NA	NA	1	NA	NA	1
C2189018_98	2	NA	NA	NA	NA	NA	NA	2	NA	2	1	NA	2	NA	2	2	NA	NA	2	NA	NA	NA	NA	NA	2	NA	NA	2	NA	2	NA	2	0	1	2	NA	NA	NA	0	0	0	NA	NA	NA	NA	NA	NA	NA	2
C2193690_63	2	2	2	2	0	2	0	2	2	NA	2	2	2	0	2	NA	NA	0	2	0	0	0	0	0	2	0	0	2	2	0	2	2	2	2	2	0	0	NA	2	2	2	2	0	2	0	2	1	1	2
C2193690_89	2	2	0	2	2	2	2	2	2	NA	1	2	2	2	2	NA	NA	2	2	2	2	2	2	2	2	2	2	2	0	2	0	2	0	0	2	2	2	NA	0	0	0	2	2	2	2	1	2	2	1
C2198560_93	2	2	0	NA	NA	2	2	2	2	0	1	2	2	NA	2	2	NA	NA	2	NA	NA	2	NA	NA	2	NA	NA	2	1	NA	1	2	0	1	2	NA	NA	NA	1	1	1	2	NA	NA	NA	1	NA	NA	1
C2215420_48	NA	2	2	NA	NA	2	2	NA	2	NA	1	2	2	NA	NA	2	NA	NA	NA	NA	NA	2	NA	NA	2	NA	NA	NA	2	NA	2	2	2	0	NA	NA	NA	NA	0	0	0	2	NA	2	NA	1	NA	NA	1
C2246830_69	2	2	2	2	NA	2	0	2	2	1	2	2	2	0	2	2	2	0	2	NA	NA	2	0	0	2	0	NA	2	2	0	NA	2	2	NA	2	0	NA	0	NA	NA	NA	2	NA	2	0	2	0	0	2
C2248366_67	2	NA	1	NA	NA	0	NA	2	NA	NA	NA	NA	2	NA	2	NA	NA	NA	2	NA	NA	NA	NA	NA	2	NA	NA	2	1	NA	1	2	1	0	2	NA	NA	NA	0	0	0	NA	NA	NA	NA	0	NA	NA	NA
C2250324_56	2	0	2	2	2	0	2	2	0	2	2	0	2	2	2	2	NA	2	2	2	2	1	2	2	2	2	2	2	2	2	2	1	2	2	2	2	2	2	2	2	2	2	2	2	2	2	2	2	1
C2250324_91	2	2	0	2	2	2	2	2	2	2	1	2	2	2	2	2	NA	2	2	2	2	2	2	2	2	2	2	2	0	2	0	2	0	0	2	2	2	2	0	0	0	2	2	2	2	0	2	2	1
C2256512_65	2	2	0	2	2	2	2	2	2	2	1	2	2	2	2	NA	NA	2	2	2	2	2	2	2	2	2	2	2	0	2	0	2	0	0	2	2	2	2	0	0	0	NA	2	2	1	0	2	2	1
C2256512_77	2	2	2	0	0	2	0	2	2	0	2	2	2	0	2	NA	NA	0	2	0	0	0	0	0	2	0	0	2	2	0	2	2	2	2	2	0	0	0	2	2	2	NA	0	2	0	2	0	0	2
C2266020_99	2	2	2	NA	0	2	0	NA	2	0	2	2	2	0	2	2	1	0	2	0	0	0	0	0	2	0	0	2	2	0	2	2	2	2	2	0	0	0	2	2	2	2	0	2	0	2	0	0	2
C2267620_73	NA	0	NA	2	NA	0	2	2	0	NA	NA	0	2	2	2	NA	2	2	2	2	NA	1	2	2	2	2	NA	2	NA	2	NA	2	NA	NA	2	2	NA	2	NA	NA	NA	NA	NA	2	2	0	2	2	NA
C2281502_82	NA	1	0	NA	NA	2	NA	NA	2	NA	0	2	2	NA	NA	NA	NA	NA	NA	NA	NA	NA	NA	NA	NA	NA	NA	NA	0	NA	0	2	0	0	NA	NA	NA	NA	0	0	0	NA	NA	1	NA	1	NA	NA	1
C2294000_37	2	2	2	NA	0	2	0	2	2	0	2	2	2	0	2	2	0	0	2	0	0	0	0	0	2	0	0	2	2	0	2	2	2	2	2	0	0	0	2	2	2	2	0	2	0	2	0	0	2
C2298854_58	NA	NA	NA	2	2	NA	2	NA	NA	2	NA	NA	NA	2	NA	NA	0	1	NA	NA	2	NA	1	2	NA	2	NA	NA	NA	1	NA	NA	NA	NA	NA	1	2	2	NA	NA	NA	1	2	NA	0	NA	2	2	NA
C2299936_86	2	1	2	NA	NA	1	2	2	1	NA	2	1	2	NA	2	2	NA	NA	2	NA	NA	NA	NA	NA	2	2	NA	2	2	NA	2	2	2	0	2	NA	NA	NA	0	0	0	NA	NA	2	NA	0	NA	NA	2
C2307540_63	2	2	2	2	2	2	0	2	2	2	2	2	2	0	2	2	2	0	2	2	2	2	0	0	2	0	2	2	2	0	2	2	2	2	2	0	2	0	2	2	2	2	2	2	0	2	0	0	2
C2311066_153	NA	2	2	NA	NA	2	0	NA	2	NA	2	2	2	0	NA	2	0	NA	2	0	NA	0	0	0	2	0	0	NA	NA	0	2	2	2	NA	NA	0	0	0	NA	NA	NA	2	NA	2	NA	2	0	0	2
C2316974_54	2	NA	0	NA	NA	NA	NA	2	2	NA	2	2	2	NA	2	2	NA	NA	2	NA	NA	NA	NA	NA	2	NA	NA	2	0	NA	1	2	0	1	2	NA	NA	NA	1	1	1	2	NA	NA	NA	1	NA	NA	1
C2335864_85	NA	2	2	NA	0	1	NA	NA	2	2	1	2	2	NA	NA	2	2	NA	NA	NA	NA	2	NA	NA	NA	NA	NA	NA	2	NA	2	2	NA	1	NA	NA	NA	NA	1	1	1	2	NA	2	NA	1	NA	NA	1
C2341026_88	2	NA	0	NA	NA	0	NA	2	NA	NA	2	NA	2	NA	2	0	NA	NA	2	NA	NA	NA	NA	NA	2	NA	NA	2	0	NA	0	1	0	0	2	NA	NA	NA	0	0	0	NA	NA	0	NA	0	NA	NA	0
C2361810_41	NA	0	NA	0	2	0	2	NA	0	NA	NA	0	0	2	NA	NA	0	2	NA	2	2	2	2	2	NA	2	2	NA	NA	2	NA	0	NA	NA	NA	2	2	2	NA	NA	NA	2	2	0	2	0	2	2	NA
C2384672_91	2	0	2	NA	NA	0	NA	2	0	NA	2	0	2	NA	2	NA	NA	NA	2	NA	NA	0	NA	NA	2	NA	NA	2	2	NA	2	1	2	2	2	NA	NA	NA	2	2	2	0	NA	0	NA	2	NA	NA	1
C2390990_50	NA	2	NA	0	NA	2	0	NA	2	NA	NA	2	2	0	NA	NA	0	0	NA	0	NA	0	0	0	NA	0	0	NA	NA	0	0	2	NA	NA	NA	0	0	0	NA	NA	NA	NA	NA	2	0	2	0	0	2
C2402693_74	2	2	2	NA	0	2	0	2	2	0	2	2	2	0	2	2	0	NA	2	0	0	0	0	0	2	0	0	2	2	0	2	2	2	2	2	0	0	0	2	2	2	2	0	2	NA	2	0	0	2
C2419762_42	2	1	2	NA	NA	1	NA	2	1	NA	NA	1	2	NA	2	NA	NA	NA	2	NA	NA	2	NA	NA	2	NA	NA	2	2	NA	NA	2	NA	2	2	NA	NA	NA	2	2	1	2	NA	2	NA	1	NA	NA	1
C2419762_43	2	2	0	NA	NA	2	NA	2	2	NA	NA	2	2	NA	2	NA	NA	NA	2	NA	NA	2	NA	NA	2	NA	NA	2	1	NA	NA	2	NA	2	2	NA	NA	NA	0	0	1	1	NA	1	NA	1	NA	NA	2
C2424182_80	NA	2	2	0	NA	2	NA	NA	2	NA	NA	2	2	NA	NA	2	0	NA	NA	0	NA	0	NA	NA	NA	NA	0	NA	2	NA	NA	2	2	NA	NA	NA	0	NA	NA	NA	NA	2	NA	2	NA	2	NA	NA	2
C2429156_83	2	2	0	2	2	2	2	2	2	2	1	2	2	2	2	2	NA	2	2	2	2	2	2	2	2	2	2	2	0	2	1	2	0	0	2	2	2	2	0	0	0	2	2	2	2	0	2	2	1
C2429156_96	2	2	2	2	2	2	0	2	2	2	2	2	2	0	2	2	NA	0	2	2	2	2	0	0	2	0	2	2	2	0	2	2	2	2	2	0	2	0	2	2	2	2	2	2	0	2	0	0	2
C2430890_104	2	NA	0	NA	NA	NA	NA	2	NA	NA	2	NA	2	NA	2	NA	NA	NA	2	NA	NA	NA	NA	NA	2	NA	NA	2	NA	NA	NA	2	NA	NA	2	NA	NA	NA	NA	NA	NA	NA	NA	NA	NA	NA	NA	NA	NA
C2433944_99	2	2	NA	NA	NA	2	0	2	2	NA	2	2	2	0	2	2	0	NA	2	0	NA	0	0	0	2	0	0	2	NA	0	2	2	NA	NA	2	0	0	0	NA	NA	NA	NA	NA	2	0	2	0	0	2
C2435636_85	2	1	0	NA	NA	0	NA	2	1	NA	1	1	2	NA	2	2	NA	NA	2	NA	NA	NA	NA	NA	2	NA	NA	2	0	NA	0	1	1	NA	2	NA	NA	NA	2	0	NA	NA	NA	2	NA	0	NA	NA	0
C2438112_108	2	2	0	2	NA	2	NA	2	2	NA	1	2	2	NA	2	NA	2	NA	2	NA	NA	2	NA	NA	2	NA	NA	2	0	NA	0	2	0	0	2	NA	NA	NA	0	0	0	2	NA	2	NA	1	NA	NA	1
C2438112_60	2	0	2	2	NA	0	NA	2	0	NA	2	0	2	NA	2	NA	2	NA	2	NA	NA	0	NA	NA	2	NA	NA	2	2	NA	2	1	2	2	2	NA	NA	NA	2	2	2	2	NA	2	NA	1	NA	NA	1
C2439904_61	2	NA	0	NA	NA	NA	NA	2	NA	NA	1	NA	2	NA	2	2	NA	NA	2	NA	NA	NA	NA	NA	2	NA	NA	2	0	NA	0	2	0	0	2	NA	NA	0	0	0	0	NA	NA	NA	NA	0	NA	NA	0
C2441948_79	2	NA	NA	NA	NA	NA	NA	2	NA	NA	2	NA	2	NA	2	NA	NA	NA	2	NA	NA	NA	NA	NA	2	2	NA	2	NA	NA	2	2	2	0	2	NA	NA	2	0	0	0	NA	NA	NA	NA	0	2	2	0
C2441948_83	2	NA	NA	NA	NA	NA	NA	2	NA	NA	2	NA	2	NA	2	NA	NA	NA	2	NA	NA	NA	NA	NA	2	0	NA	2	NA	NA	2	2	2	2	2	NA	NA	0	2	2	2	NA	NA	NA	NA	2	0	0	2
C2448950_141	2	0	2	NA	NA	0	NA	2	0	NA	2	0	2	NA	2	NA	NA	NA	2	NA	NA	0	NA	NA	2	NA	NA	2	2	NA	2	1	2	2	2	NA	NA	NA	2	2	2	2	NA	2	NA	1	NA	NA	1
C2454124_52	2	0	2	NA	NA	0	0	2	0	NA	2	0	2	NA	2	NA	NA	NA	2	NA	NA	0	NA	NA	2	NA	NA	2	2	NA	2	0	2	2	2	NA	NA	NA	2	2	2	NA	NA	2	NA	1	NA	NA	2
C2454388_174	2	NA	NA	NA	NA	NA	0	2	NA	0	2	NA	2	0	2	2	NA	NA	2	NA	0	NA	0	0	2	0	NA	2	NA	0	NA	2	NA	NA	2	0	NA	0	NA	NA	NA	NA	NA	2	NA	NA	0	0	2
C2456196_93	2	NA	0	NA	NA	NA	NA	2	NA	NA	2	NA	2	NA	2	NA	NA	NA	2	NA	NA	NA	NA	NA	2	NA	NA	2	0	NA	0	2	0	1	2	NA	NA	NA	0	0	NA	NA	NA	NA	NA	0	NA	NA	NA
C2456882_106	2	0	2	NA	NA	0	NA	2	0	NA	2	0	2	NA	2	NA	NA	NA	2	NA	NA	0	NA	NA	2	NA	NA	2	2	NA	2	2	2	2	2	NA	NA	NA	2	2	2	NA	NA	2	NA	1	NA	NA	1
C2457920_111	2	0	NA	NA	NA	0	0	2	0	NA	2	0	2	NA	2	2	NA	NA	2	NA	NA	0	NA	NA	2	NA	NA	2	NA	NA	NA	2	NA	NA	2	NA	NA	NA	NA	NA	NA	NA	NA	2	NA	0	NA	NA	NA
C2463456_57	2	2	0	NA	0	NA	0	2	2	0	2	2	2	0	2	0	NA	NA	2	0	0	0	0	0	2	0	0	2	0	0	2	2	0	2	2	0	0	0	2	2	2	2	0	2	NA	2	0	0	2
C2468345_78	0	2	2	NA	NA	2	NA	0	2	NA	1	2	0	NA	0	2	NA	NA	0	NA	NA	NA	NA	NA	0	NA	NA	0	2	NA	2	1	2	2	0	NA	NA	NA	2	2	2	NA	NA	2	NA	2	NA	NA	2
C2468363_75	2	2	2	2	0	2	0	2	2	0	2	2	2	0	2	2	2	0	2	0	0	0	0	0	2	0	0	2	2	0	2	2	2	2	2	0	0	0	2	2	2	2	0	2	0	2	0	0	2
C2470983_51	2	NA	0	NA	NA	0	NA	2	NA	0	0	NA	2	NA	2	NA	NA	NA	2	NA	NA	NA	NA	NA	2	NA	NA	2	0	NA	0	2	0	NA	2	NA	NA	NA	NA	NA	NA	NA	NA	NA	NA	NA	NA	NA	NA
C2471665_54	2	2	0	NA	NA	2	NA	2	2	NA	1	2	2	NA	2	2	NA	NA	2	NA	NA	NA	NA	NA	2	NA	NA	2	0	NA	0	2	0	0	2	NA	NA	NA	0	0	0	2	NA	2	NA	1	NA	NA	1
C2471665_99	2	0	2	NA	NA	0	NA	2	0	NA	2	0	2	NA	2	2	NA	NA	2	NA	NA	NA	NA	NA	2	NA	NA	2	2	NA	2	2	2	2	2	NA	NA	NA	2	2	2	2	NA	0	NA	1	NA	NA	1
C2472343_65	2	2	0	NA	NA	2	NA	2	2	NA	1	2	2	2	2	2	0	NA	2	0	NA	0	2	NA	2	NA	0	2	0	NA	0	2	0	2	2	NA	0	NA	2	2	2	NA	NA	2	NA	2	NA	NA	2
C2483305_121	2	0	NA	NA	NA	NA	NA	2	NA	NA	2	0	2	NA	2	2	NA	NA	2	NA	NA	NA	NA	NA	2	NA	NA	2	NA	NA	NA	2	NA	NA	2	NA	NA	NA	NA	NA	NA	NA	NA	NA	NA	NA	NA	NA	NA
C2483305_91	2	2	NA	NA	NA	NA	NA	2	NA	NA	2	2	2	NA	2	2	NA	NA	1	NA	NA	NA	NA	NA	2	NA	NA	2	NA	NA	NA	1	NA	NA	1	NA	NA	NA	NA	NA	NA	NA	NA	NA	NA	NA	NA	NA	NA
C2486887_69	NA	1	2	NA	NA	2	NA	NA	0	NA	2	0	NA	NA	NA	2	NA	NA	NA	NA	NA	NA	NA	NA	NA	NA	NA	NA	2	NA	2	2	2	2	NA	NA	NA	NA	2	2	2	NA	NA	2	NA	2	NA	NA	2
C2486887_82	NA	2	2	NA	NA	2	NA	NA	2	NA	2	2	NA	NA	NA	2	NA	NA	NA	NA	NA	NA	NA	NA	NA	NA	NA	NA	2	NA	2	2	2	2	NA	NA	NA	NA	2	2	2	NA	NA	2	NA	2	NA	NA	2
C2500213_107	2	1	NA	NA	NA	1	0	2	0	NA	NA	0	2	NA	2	NA	NA	NA	2	NA	NA	NA	NA	NA	2	NA	NA	2	NA	NA	NA	2	NA	2	2	NA	NA	NA	NA	NA	NA	NA	NA	2	NA	2	NA	NA	2
C2500213_89	2	1	NA	NA	NA	1	2	2	2	NA	NA	2	2	NA	2	NA	NA	NA	2	NA	NA	NA	NA	NA	2	NA	NA	2	NA	NA	NA	2	NA	0	2	NA	NA	NA	NA	NA	NA	NA	NA	0	NA	0	NA	NA	0
C2504021_106	2	NA	2	NA	NA	2	NA	2	NA	NA	1	NA	2	NA	2	NA	NA	NA	2	NA	NA	NA	NA	NA	2	NA	NA	2	2	NA	2	NA	2	0	2	NA	NA	NA	0	0	0	2	NA	2	NA	0	NA	NA	0
C2504021_74	2	NA	2	NA	NA	2	NA	2	NA	NA	2	NA	2	NA	2	NA	NA	NA	2	NA	NA	NA	NA	NA	2	NA	NA	2	2	NA	2	NA	2	2	2	NA	NA	NA	2	2	2	2	NA	0	NA	2	NA	NA	2
C2504749_69	2	2	2	NA	NA	2	0	2	2	NA	2	2	2	0	2	2	0	0	2	NA	NA	NA	0	0	2	0	NA	2	2	0	2	2	2	NA	2	0	NA	0	NA	NA	NA	0	NA	NA	0	2	0	0	2
C2505001_85	2	2	0	NA	NA	1	NA	2	1	NA	2	1	2	NA	2	NA	NA	NA	2	NA	NA	NA	NA	NA	2	NA	NA	2	2	NA	NA	2	0	NA	2	NA	NA	NA	NA	NA	NA	NA	NA	1	NA	1	NA	NA	0
C2512571_86	2	NA	0	NA	NA	0	NA	2	NA	NA	0	NA	2	NA	2	NA	NA	0	2	NA	NA	NA	NA	NA	2	NA	NA	2	0	NA	0	2	0	0	2	NA	NA	0	0	0	0	NA	NA	NA	0	0	NA	NA	0
C2515815_103	2	2	0	NA	NA	NA	2	2	2	2	1	2	2	NA	2	2	NA	NA	2	NA	NA	NA	NA	NA	2	NA	NA	2	0	NA	0	2	0	0	2	NA	NA	NA	0	0	0	NA	NA	2	NA	0	NA	NA	1
C2519989_49	2	2	2	NA	0	2	0	2	2	NA	2	2	2	0	2	2	NA	0	2	NA	0	2	0	0	2	NA	2	2	2	0	2	2	2	2	2	0	NA	NA	2	2	2	NA	0	2	0	2	NA	NA	2
C2525327_80	2	2	0	2	2	2	2	2	2	2	1	2	2	2	2	0	2	2	2	2	2	2	2	2	2	2	2	2	0	2	0	2	0	0	2	2	2	2	0	0	0	2	2	NA	2	1	2	2	1
C2526993_114	2	2	2	0	0	2	0	2	2	0	2	2	2	0	2	2	NA	0	2	0	0	0	0	0	2	0	0	2	2	0	2	2	2	2	2	0	0	0	2	2	2	2	0	2	0	2	0	0	2
C2529901_37	2	2	0	NA	NA	1	NA	2	2	NA	1	2	2	NA	2	2	NA	NA	2	NA	NA	NA	NA	NA	2	NA	NA	2	0	NA	0	2	0	0	2	NA	NA	NA	0	0	0	2	NA	2	NA	0	NA	NA	1
C2537118_88	2	0	NA	NA	NA	0	2	2	0	NA	2	0	2	NA	2	0	NA	NA	2	NA	NA	NA	NA	NA	2	NA	2	2	NA	2	2	1	NA	NA	2	NA	NA	NA	NA	NA	NA	0	NA	2	NA	0	NA	NA	0
C2537598_75	2	NA	2	NA	NA	NA	NA	2	0	NA	2	0	2	NA	2	0	NA	NA	2	NA	NA	NA	NA	NA	2	NA	NA	2	2	NA	2	2	2	2	2	NA	NA	NA	2	2	2	2	NA	NA	NA	2	NA	NA	NA
C2537598_91	2	NA	0	NA	NA	NA	NA	2	NA	NA	1	NA	2	NA	2	2	NA	NA	2	NA	NA	NA	NA	NA	2	NA	NA	2	0	NA	0	2	0	0	2	NA	NA	NA	0	0	0	2	NA	NA	NA	0	NA	NA	0
C2542313_70	NA	NA	NA	NA	2	NA	0	NA	NA	2	NA	NA	NA	0	NA	2	2	0	NA	2	2	2	0	0	NA	NA	2	NA	NA	0	NA	NA	NA	NA	NA	0	2	0	NA	NA	NA	2	2	NA	0	NA	0	0	NA
C2545723_91	2	NA	0	NA	NA	NA	NA	2	NA	NA	1	NA	2	NA	2	2	NA	NA	2	NA	NA	NA	NA	NA	2	NA	2	2	0	NA	0	2	0	0	2	NA	NA	NA	0	0	0	2	NA	2	NA	0	NA	NA	0
C2548299_92	2	NA	2	2	NA	2	NA	2	2	NA	2	NA	2	2	2	2	NA	NA	2	NA	NA	NA	0	NA	2	2	NA	2	2	2	2	2	2	2	2	NA	NA	NA	1	0	2	1	2	0	NA	1	NA	NA	2
C2548299_99	2	NA	2	2	NA	0	NA	2	1	NA	2	NA	2	2	2	2	NA	NA	2	NA	NA	NA	2	NA	2	2	NA	2	2	2	2	2	2	2	2	NA	NA	NA	2	2	2	2	2	2	NA	2	NA	NA	0
C2552187_107	2	2	0	NA	NA	2	NA	2	2	NA	1	2	2	NA	2	NA	NA	NA	2	NA	NA	NA	NA	NA	2	NA	NA	2	0	NA	0	2	0	0	2	NA	NA	NA	0	0	0	NA	NA	2	NA	0	NA	NA	1
C2558329_82	2	2	0	NA	0	0	NA	2	NA	1	1	NA	2	NA	2	2	NA	NA	2	NA	NA	NA	2	NA	2	NA	NA	2	0	2	0	2	0	0	2	NA	NA	NA	0	0	0	2	2	NA	NA	0	NA	NA	0
C2561089_69	2	NA	2	0	0	2	0	NA	2	0	NA	2	NA	0	NA	2	0	0	NA	0	0	0	0	0	2	0	0	NA	2	0	NA	NA	2	2	NA	0	0	0	2	NA	NA	0	0	2	0	2	0	0	2
C2563289_64	2	2	2	NA	NA	2	0	2	2	NA	2	2	2	0	2	2	NA	NA	2	NA	NA	2	0	0	2	0	NA	2	2	0	2	2	2	2	2	0	NA	NA	2	2	2	NA	NA	2	NA	2	0	0	2
C2579438_92	2	2	2	0	0	2	0	2	2	0	2	2	2	0	2	2	0	0	2	0	0	2	0	0	2	0	NA	2	2	0	2	2	2	2	2	0	2	0	2	2	2	NA	0	2	0	2	0	0	2
C2580186_80	2	2	2	0	NA	2	0	2	2	0	2	2	2	0	2	2	0	0	2	0	0	0	0	0	2	0	0	2	2	0	2	2	2	2	2	0	0	0	2	2	2	NA	NA	2	0	2	0	0	2
C2585498_104	2	NA	2	NA	NA	2	NA	2	NA	NA	1	NA	2	NA	2	NA	NA	NA	2	NA	NA	NA	NA	NA	2	NA	NA	2	2	NA	2	2	2	0	2	NA	2	NA	0	0	0	NA	NA	2	NA	0	NA	NA	0
C2591198_167	2	2	NA	NA	NA	NA	NA	2	NA	NA	2	NA	2	NA	2	NA	NA	NA	2	NA	NA	NA	NA	NA	2	NA	2	2	NA	NA	NA	2	NA	NA	2	NA	NA	NA	NA	NA	NA	NA	NA	NA	NA	NA	NA	2	0
C2595763_113	2	NA	0	NA	2	1	NA	2	2	NA	2	2	2	NA	2	2	NA	NA	2	NA	NA	NA	NA	NA	2	NA	NA	2	0	NA	0	2	0	0	2	NA	NA	NA	0	0	0	2	NA	NA	NA	0	NA	NA	0
C2597645_132	2	2	NA	NA	0	2	0	2	2	0	NA	2	2	0	2	2	NA	0	2	0	0	0	0	0	2	0	0	2	NA	0	NA	2	NA	NA	2	0	0	0	NA	NA	NA	2	0	2	0	2	0	0	2
C2599103_80	2	2	2	NA	NA	2	NA	2	2	NA	0	2	2	NA	2	NA	NA	NA	2	NA	NA	2	2	NA	2	NA	2	2	2	NA	2	2	2	0	2	NA	NA	NA	0	0	0	2	NA	2	NA	0	NA	NA	1
C2599103_91	2	2	2	NA	NA	2	NA	2	2	NA	2	2	2	NA	2	NA	NA	NA	2	NA	NA	2	0	NA	2	NA	2	2	2	NA	2	2	2	2	2	NA	NA	NA	2	2	2	0	NA	2	NA	2	NA	NA	2
C2601599_95	0	NA	NA	NA	NA	NA	NA	0	NA	NA	1	NA	NA	NA	NA	NA	NA	NA	NA	NA	NA	NA	NA	NA	NA	NA	NA	NA	NA	NA	NA	2	NA	1	2	NA	NA	NA	1	1	1	NA	NA	2	NA	NA	NA	NA	2
C2601599_98	2	2	NA	NA	NA	2	NA	2	2	NA	1	2	2	NA	NA	NA	NA	NA	NA	NA	NA	2	NA	NA	NA	NA	NA	NA	NA	NA	NA	2	NA	1	2	NA	NA	NA	1	1	1	NA	NA	1	NA	1	NA	NA	2
C2611605_83	NA	2	2	NA	NA	2	NA	NA	2	NA	0	2	NA	NA	NA	2	NA	NA	NA	NA	NA	NA	NA	NA	NA	NA	NA	NA	2	NA	2	2	2	0	NA	NA	NA	NA	0	0	0	2	NA	NA	NA	0	NA	NA	2
C2612843_89	2	2	2	NA	NA	2	NA	2	2	NA	1	2	2	NA	2	2	NA	NA	2	NA	NA	NA	NA	NA	2	NA	NA	2	2	NA	2	2	2	0	2	NA	NA	NA	0	0	0	2	NA	2	NA	0	NA	NA	1
C2612843_92	2	0	2	NA	NA	0	NA	2	0	NA	2	0	1	NA	2	2	NA	NA	2	NA	NA	NA	NA	NA	2	NA	NA	2	2	NA	2	1	2	2	2	NA	NA	NA	2	2	2	2	NA	0	NA	2	NA	NA	1
C2628400_80	2	1	2	NA	NA	0	NA	2	2	NA	2	2	2	NA	2	2	NA	NA	2	NA	NA	NA	NA	NA	2	NA	NA	2	2	NA	2	2	2	2	2	NA	NA	NA	2	2	2	NA	NA	0	NA	2	NA	NA	1
C2632392_123	NA	2	1	NA	2	1	NA	NA	2	NA	2	2	NA	NA	0	NA	NA	NA	0	NA	NA	NA	NA	NA	NA	NA	NA	NA	2	NA	2	2	2	2	NA	NA	NA	NA	2	2	2	0	NA	1	NA	2	NA	NA	2
C2633806_110	2	2	0	2	NA	2	NA	2	2	NA	1	2	2	2	2	2	NA	NA	2	NA	NA	NA	NA	NA	2	2	NA	2	0	NA	0	2	0	0	2	NA	NA	NA	0	0	0	2	NA	NA	NA	1	2	2	1
C2633806_121	2	0	2	0	NA	0	NA	2	0	NA	2	0	2	2	2	2	NA	NA	2	NA	NA	NA	NA	NA	2	2	NA	2	2	NA	2	1	2	2	2	NA	NA	NA	2	2	2	2	NA	NA	NA	1	2	2	1
C2636374_54	2	0	2	NA	NA	0	0	2	0	2	2	0	2	NA	2	2	NA	NA	2	2	NA	2	NA	NA	2	NA	2	2	2	NA	2	1	2	2	2	NA	2	NA	2	2	2	2	NA	0	NA	1	NA	NA	1
C2640992_73	2	2	0	NA	NA	2	NA	2	2	NA	1	2	2	NA	2	2	2	NA	2	NA	NA	2	NA	NA	2	NA	NA	2	0	NA	0	2	0	0	2	NA	NA	NA	0	0	0	2	NA	2	NA	0	NA	NA	1
C2641794_1	2	2	0	2	2	2	2	2	2	2	1	2	2	2	2	2	2	2	2	2	2	2	2	2	2	2	2	2	0	2	0	2	0	0	2	2	2	2	0	0	0	2	2	2	2	0	2	2	1
C2647434_120	2	2	1	2	2	NA	2	NA	NA	2	1	NA	NA	2	2	2	2	2	0	2	2	2	2	2	2	2	2	2	1	2	0	2	0	0	2	2	2	2	0	0	0	2	2	NA	2	0	2	2	0
C2650868_76	2	0	NA	NA	NA	0	NA	2	0	NA	2	0	2	NA	2	2	NA	NA	2	NA	NA	NA	NA	NA	2	NA	NA	2	NA	NA	NA	2	NA	NA	2	NA	NA	NA	NA	NA	NA	2	NA	0	NA	0	NA	NA	2
C2651712_127	2	2	2	NA	NA	2	NA	2	2	NA	1	2	2	NA	NA	1	NA	NA	1	NA	NA	2	2	NA	NA	NA	NA	1	2	NA	2	2	2	2	2	NA	NA	NA	2	1	2	2	2	2	NA	2	NA	NA	2
C2652042_118	2	NA	NA	NA	NA	NA	NA	2	NA	NA	2	0	2	NA	2	NA	NA	NA	2	NA	NA	NA	NA	NA	2	NA	NA	2	NA	NA	NA	2	NA	NA	2	NA	NA	NA	NA	NA	NA	2	NA	NA	NA	NA	NA	NA	NA
C2655054_76	2	2	NA	0	NA	2	0	2	2	NA	2	2	2	0	2	2	0	0	2	0	NA	0	0	0	2	0	0	2	NA	0	NA	2	NA	0	2	0	0	0	NA	NA	NA	2	NA	2	0	2	0	0	2
C2659700_40	0	2	2	2	NA	2	NA	0	2	NA	1	2	1	NA	0	NA	2	NA	0	NA	NA	2	NA	NA	0	NA	NA	0	2	NA	2	1	2	2	0	NA	NA	NA	2	2	2	2	NA	NA	NA	2	NA	NA	2
C2670542_101	2	1	2	NA	NA	1	NA	2	2	NA	2	2	2	NA	2	NA	NA	NA	2	NA	NA	2	NA	NA	2	NA	NA	2	2	NA	2	1	2	2	2	NA	NA	NA	2	2	2	0	NA	0	NA	2	NA	NA	1
C2670542_90	2	1	2	NA	NA	2	NA	2	0	NA	2	0	2	NA	2	NA	NA	NA	2	NA	NA	2	NA	NA	2	NA	NA	2	2	NA	2	2	2	2	2	NA	NA	NA	2	2	2	2	NA	2	NA	2	NA	NA	2
C2672376_95	0	2	2	NA	NA	2	2	0	2	NA	1	2	0	NA	0	NA	NA	NA	0	NA	NA	2	NA	NA	0	NA	NA	0	2	NA	2	0	2	NA	0	NA	NA	NA	NA	NA	NA	2	NA	2	NA	2	NA	NA	2
C2673474_86	NA	1	2	NA	NA	2	2	NA	2	NA	NA	2	2	NA	2	NA	2	2	0	NA	NA	2	NA	NA	NA	2	NA	NA	2	NA	0	2	2	NA	NA	NA	NA	NA	NA	0	0	NA	NA	1	NA	2	NA	NA	2
C2676917_96	2	2	0	NA	NA	2	NA	2	2	NA	1	2	2	NA	2	2	NA	NA	2	NA	NA	2	NA	NA	2	NA	NA	2	0	NA	0	2	0	0	2	NA	NA	NA	0	0	0	NA	NA	2	NA	0	NA	NA	1
C2677159_69	2	0	NA	NA	NA	0	NA	2	0	NA	NA	0	1	NA	2	2	NA	NA	2	NA	NA	0	NA	NA	2	NA	NA	2	NA	NA	NA	2	NA	NA	NA	NA	NA	NA	NA	NA	NA	2	NA	2	NA	1	NA	NA	2
C2687707_85	2	0	NA	0	NA	0	0	2	0	NA	2	0	2	NA	2	NA	NA	NA	2	NA	NA	NA	0	NA	2	NA	NA	2	NA	NA	NA	1	NA	NA	2	NA	2	NA	NA	NA	NA	0	NA	0	NA	0	0	NA	0
C2687835_58	2	NA	0	NA	NA	NA	NA	2	NA	NA	1	NA	2	NA	2	2	NA	NA	2	NA	NA	NA	NA	NA	2	NA	NA	2	0	NA	0	2	0	NA	2	NA	NA	NA	NA	NA	NA	NA	NA	NA	NA	2	NA	NA	0
C2688843_90	2	2	2	0	0	2	NA	2	2	NA	2	2	2	NA	2	2	0	NA	2	NA	0	0	NA	NA	2	NA	0	2	2	NA	2	2	2	2	2	NA	0	NA	2	2	2	0	NA	2	NA	2	NA	NA	2
C2700153_37	2	0	NA	NA	NA	0	NA	2	0	NA	2	0	2	NA	2	0	NA	NA	2	NA	NA	0	NA	NA	2	NA	NA	2	NA	NA	NA	1	NA	NA	2	NA	NA	NA	NA	NA	NA	NA	NA	NA	NA	0	NA	NA	0
C2702159_92	NA	2	NA	NA	NA	2	2	2	1	NA	2	1	2	NA	2	NA	NA	NA	NA	NA	NA	2	NA	NA	NA	NA	NA	2	2	NA	2	2	NA	NA	NA	NA	NA	NA	2	2	2	NA	NA	0	NA	2	NA	NA	2
C2703633_111	2	2	0	NA	NA	2	2	2	2	0	2	2	2	NA	2	2	NA	NA	2	NA	NA	2	NA	NA	2	NA	NA	2	0	NA	NA	2	0	NA	2	2	NA	NA	NA	NA	NA	NA	NA	NA	NA	2	NA	NA	1
C2712874_50	2	1	NA	NA	NA	2	NA	2	2	NA	NA	2	2	NA	2	0	NA	NA	2	NA	NA	NA	NA	NA	2	NA	NA	2	2	NA	NA	2	NA	NA	2	NA	NA	NA	NA	1	NA	NA	2	1	NA	NA	NA	NA	1
C2712874_70	2	1	NA	NA	NA	1	NA	2	2	NA	NA	2	2	NA	2	2	NA	NA	2	NA	NA	NA	NA	NA	2	NA	NA	2	2	NA	NA	2	NA	NA	2	NA	NA	NA	NA	1	NA	NA	2	2	NA	NA	NA	NA	0
C2712874_85	2	1	NA	NA	NA	1	NA	2	0	NA	NA	0	2	NA	2	2	NA	NA	2	NA	NA	NA	NA	NA	2	NA	NA	2	1	NA	NA	2	NA	NA	2	NA	NA	NA	NA	1	NA	NA	2	1	NA	NA	NA	NA	2
C2722219_69	2	2	2	0	0	2	0	2	2	0	2	2	2	0	2	2	0	NA	2	0	0	0	0	0	2	0	0	2	2	0	2	2	2	2	2	0	0	0	2	2	2	2	0	2	0	2	NA	0	2
C2723910_86	NA	2	NA	NA	NA	2	2	NA	1	NA	NA	1	NA	NA	NA	NA	NA	NA	NA	NA	NA	2	NA	NA	NA	NA	NA	NA	NA	NA	NA	2	NA	NA	NA	NA	NA	NA	NA	NA	NA	NA	NA	2	NA	0	NA	NA	2
C2723910_91	NA	2	NA	NA	NA	2	2	NA	2	NA	NA	2	NA	NA	NA	NA	NA	NA	NA	NA	NA	2	NA	NA	NA	NA	NA	NA	NA	NA	NA	2	NA	NA	NA	NA	NA	NA	NA	NA	NA	NA	NA	2	NA	2	NA	NA	2
C2725814_114	2	NA	0	NA	NA	0	NA	2	NA	NA	1	NA	2	NA	2	NA	NA	NA	2	NA	NA	NA	NA	NA	2	NA	NA	2	0	NA	0	2	0	0	2	NA	NA	NA	0	0	0	NA	NA	NA	NA	0	NA	NA	0
C2728250_129	2	0	2	NA	NA	0	NA	2	0	NA	2	0	2	NA	2	2	NA	NA	2	NA	NA	0	NA	NA	2	NA	NA	2	2	NA	2	2	2	2	2	NA	NA	NA	2	2	2	NA	NA	0	NA	2	NA	NA	1
C2738923_65	2	NA	0	NA	NA	0	NA	2	NA	0	2	NA	2	NA	2	NA	NA	NA	2	NA	NA	NA	NA	NA	2	NA	NA	2	0	NA	0	2	0	2	2	NA	NA	NA	2	2	2	0	2	0	NA	2	NA	NA	2
C2738923_73	2	NA	0	NA	NA	0	NA	2	NA	0	1	NA	2	NA	2	NA	NA	NA	2	NA	NA	NA	NA	NA	2	NA	NA	2	0	NA	0	2	0	0	2	NA	NA	NA	0	0	0	2	2	2	NA	0	NA	NA	0
C2746013_72	2	0	2	NA	NA	1	NA	2	NA	NA	2	0	2	NA	2	2	NA	NA	2	NA	NA	NA	NA	NA	2	NA	NA	2	2	2	2	2	2	2	2	NA	NA	NA	2	2	2	2	NA	2	NA	2	NA	NA	2
C2753712_102	0	2	2	2	2	2	2	0	2	2	NA	2	0	2	0	2	2	2	0	2	2	2	2	2	0	2	2	0	2	2	2	1	2	NA	0	2	2	2	NA	NA	NA	2	2	2	2	NA	2	2	NA
C2754512_114	2	2	2	2	NA	2	1	2	2	NA	2	2	2	1	2	2	2	2	2	2	NA	2	1	1	2	0	2	2	2	1	2	2	2	2	2	1	2	0	2	2	2	2	NA	2	2	2	0	0	2
C2774884_90	2	2	NA	0	NA	2	0	2	2	NA	2	2	2	0	2	NA	2	0	2	0	NA	0	0	0	2	0	0	2	2	0	NA	2	NA	2	2	0	0	0	2	2	2	NA	NA	2	0	2	0	0	2
C2778828_105	2	2	0	NA	NA	NA	NA	2	2	NA	1	NA	2	NA	2	NA	NA	NA	2	NA	NA	NA	NA	NA	2	NA	NA	2	0	NA	0	2	0	0	2	NA	NA	NA	0	0	0	NA	NA	NA	NA	1	NA	NA	1
C2778828_79	2	1	2	NA	NA	1	NA	2	2	NA	2	1	2	NA	2	NA	NA	NA	2	NA	NA	0	NA	NA	2	NA	NA	2	2	NA	2	2	2	2	2	NA	NA	NA	2	2	2	NA	NA	NA	NA	2	NA	NA	2
C2788066_80	2	2	NA	NA	0	2	0	2	2	0	2	2	2	0	2	2	NA	0	2	0	0	0	0	0	2	NA	0	2	NA	0	NA	2	NA	NA	2	0	0	NA	NA	NA	NA	2	0	2	0	2	0	0	2
C2790066_115	2	2	0	0	2	1	2	2	2	2	0	2	2	2	2	2	1	NA	2	1	2	1	2	2	2	2	1	2	NA	2	1	2	0	0	NA	2	1	2	0	0	0	2	2	NA	2	0	2	2	1
C2790066_145	2	2	2	2	2	1	0	2	2	2	0	2	2	0	2	NA	NA	NA	2	2	2	2	0	0	2	0	2	2	NA	0	NA	2	2	2	NA	1	2	0	2	2	1	NA	2	NA	2	2	0	0	2
C2798756_57	2	2	0	NA	NA	2	NA	2	2	NA	1	2	2	NA	2	2	NA	NA	2	NA	NA	2	2	NA	2	NA	NA	2	0	NA	0	2	0	NA	2	NA	NA	NA	NA	NA	0	2	NA	2	NA	NA	NA	NA	0
C2807974_111	2	NA	1	NA	NA	1	2	2	NA	NA	0	NA	1	NA	2	2	NA	NA	2	NA	NA	2	NA	NA	2	NA	NA	2	1	NA	NA	NA	1	0	2	NA	NA	NA	0	0	0	NA	NA	NA	NA	1	NA	NA	0
C2807974_58	2	1	2	NA	NA	2	2	2	1	NA	2	1	2	NA	2	2	NA	NA	2	NA	NA	2	NA	NA	2	NA	NA	2	2	NA	NA	1	2	2	2	NA	NA	NA	2	2	2	NA	NA	1	NA	2	NA	NA	2
C2809466_131	2	0	2	NA	NA	1	NA	2	0	NA	2	0	2	NA	2	2	NA	NA	2	NA	NA	0	NA	NA	2	2	NA	2	2	NA	2	2	2	2	2	NA	NA	NA	2	2	2	2	NA	2	NA	2	NA	NA	2
C2811876_121	2	NA	2	2	2	2	0	2	NA	2	2	NA	2	0	2	NA	2	0	2	2	2	2	0	0	2	0	2	2	2	0	2	2	2	2	2	0	2	0	2	2	2	NA	2	2	0	2	0	0	2
C2812008_110	NA	2	NA	NA	NA	2	NA	NA	2	NA	0	2	2	NA	NA	0	NA	NA	NA	NA	NA	2	NA	NA	NA	NA	NA	NA	NA	NA	NA	2	NA	NA	NA	NA	NA	NA	NA	NA	NA	0	NA	NA	NA	2	NA	NA	2
C2812392_94	2	NA	2	0	0	NA	0	2	NA	0	2	NA	2	0	2	2	NA	0	2	0	0	0	0	0	2	NA	0	2	2	0	2	2	2	2	2	0	0	0	2	2	2	NA	0	2	0	2	2	NA	2
C2832749_48	2	2	2	2	2	2	1	2	2	2	2	2	2	1	2	2	2	2	2	2	2	2	1	1	2	0	2	2	2	1	2	2	2	NA	2	1	2	0	NA	NA	NA	2	2	2	2	2	0	0	2
C2835269_63	2	NA	0	NA	NA	0	NA	2	NA	NA	1	NA	2	NA	2	NA	NA	NA	2	NA	NA	NA	NA	NA	2	NA	NA	2	0	NA	0	2	0	0	2	NA	NA	NA	0	0	0	NA	NA	NA	NA	0	NA	NA	0
C2852422_49	2	2	2	0	NA	2	0	2	2	NA	2	2	2	0	2	2	NA	0	2	0	NA	0	0	0	2	0	0	2	2	0	2	2	2	2	2	0	0	0	2	2	2	NA	NA	NA	0	2	0	0	2
C2867552_57	2	0	2	NA	NA	0	NA	2	0	NA	2	0	2	NA	2	2	NA	NA	2	NA	NA	NA	NA	NA	2	NA	NA	2	2	NA	2	1	2	2	2	NA	NA	NA	2	2	2	NA	NA	NA	NA	2	NA	NA	1
C2869556_72	2	2	2	0	0	2	NA	2	2	0	2	2	2	NA	2	2	0	NA	2	0	0	0	NA	NA	2	NA	0	2	NA	NA	2	2	2	0	2	NA	0	NA	0	0	0	0	0	2	NA	0	NA	2	1
C2874452_35	NA	2	NA	NA	0	2	0	NA	2	0	NA	2	2	0	NA	2	NA	0	NA	0	0	2	0	0	NA	0	NA	NA	NA	0	NA	2	NA	NA	NA	0	NA	0	NA	NA	NA	2	0	2	0	2	0	0	2
C2882352_40	2	NA	1	NA	NA	NA	NA	2	NA	NA	1	NA	2	NA	2	2	NA	NA	2	2	0	NA	NA	NA	2	NA	NA	2	1	NA	2	2	1	0	2	NA	NA	NA	0	0	0	0	NA	0	NA	0	NA	NA	0
C2884512_59	2	NA	NA	NA	NA	NA	NA	2	NA	NA	2	NA	2	NA	2	2	NA	NA	2	NA	NA	NA	NA	NA	2	NA	2	2	NA	NA	NA	2	2	NA	2	NA	2	NA	NA	NA	NA	0	NA	2	NA	NA	NA	NA	NA
C2894660_131	2	2	2	2	2	2	1	2	2	2	2	2	2	1	2	2	2	2	2	2	2	2	1	1	2	0	2	2	2	1	2	2	2	2	2	1	2	0	2	2	2	2	2	2	2	2	0	0	2
C2902295_146	NA	2	2	2	2	2	0	NA	2	2	2	2	NA	0	NA	2	2	0	NA	2	2	2	0	0	NA	0	2	NA	2	0	2	2	2	2	NA	0	2	0	2	2	2	2	2	2	0	2	0	0	2
C2905109_115	2	2	2	NA	2	2	NA	2	2	2	1	2	2	NA	2	2	NA	NA	2	NA	NA	2	NA	NA	2	NA	2	2	2	0	2	2	2	0	2	NA	NA	NA	0	0	0	2	2	2	NA	0	NA	NA	1
C2905109_81	2	0	2	NA	0	0	NA	2	0	1	2	0	2	NA	2	0	NA	NA	2	NA	NA	0	NA	NA	2	NA	0	2	2	2	2	1	2	2	2	NA	NA	NA	2	2	2	2	1	2	NA	2	NA	NA	1
C2906315_125	NA	2	2	NA	NA	2	NA	NA	2	NA	0	2	2	NA	NA	2	NA	NA	NA	NA	NA	NA	2	NA	NA	NA	NA	2	2	NA	2	NA	2	0	NA	NA	NA	NA	1	1	0	2	NA	2	NA	0	NA	NA	1
C2908069_87	2	0	2	NA	NA	0	NA	2	0	NA	2	0	2	NA	2	NA	NA	NA	2	NA	NA	NA	NA	NA	2	NA	NA	2	NA	NA	NA	1	NA	NA	2	NA	NA	NA	NA	NA	NA	NA	NA	NA	NA	0	NA	NA	0
C2912487_118	2	NA	NA	NA	NA	NA	NA	2	NA	NA	2	NA	2	NA	2	2	NA	NA	2	NA	NA	NA	NA	NA	2	NA	NA	2	NA	NA	NA	1	1	2	2	NA	NA	NA	NA	NA	NA	2	NA	NA	NA	0	NA	NA	0
C2917933_64	2	NA	NA	NA	0	NA	0	2	NA	0	2	NA	2	0	2	2	NA	0	2	0	0	NA	0	0	2	0	NA	2	NA	0	NA	2	NA	NA	2	0	NA	0	2	NA	NA	2	0	NA	0	NA	0	0	NA
C2936551_84	2	NA	NA	NA	NA	NA	NA	2	NA	NA	2	NA	2	NA	2	NA	NA	NA	2	0	NA	0	NA	NA	2	NA	0	2	NA	NA	NA	2	NA	NA	2	NA	0	NA	NA	NA	NA	NA	NA	NA	NA	NA	NA	NA	NA
C2938091_55	2	2	2	0	0	2	0	2	2	0	2	2	2	0	2	2	2	0	2	2	0	NA	0	0	2	0	NA	2	2	0	2	2	2	2	2	0	NA	0	2	2	2	2	0	2	0	2	0	0	2
C2943733_21	2	0	1	NA	NA	1	NA	2	0	NA	1	0	2	NA	2	NA	NA	NA	2	NA	NA	NA	NA	NA	2	NA	NA	2	1	NA	0	2	1	0	2	NA	NA	NA	0	0	0	NA	NA	0	NA	0	NA	NA	0
C2952899_116	2	0	NA	NA	2	NA	NA	2	NA	NA	2	NA	2	NA	2	0	NA	NA	2	NA	NA	NA	NA	NA	2	NA	NA	2	NA	NA	NA	1	NA	NA	2	NA	NA	NA	NA	NA	NA	NA	NA	0	NA	NA	NA	NA	0
C2953759_66	2	0	NA	NA	NA	0	NA	2	0	NA	2	0	2	NA	2	NA	NA	NA	2	2	NA	2	NA	NA	2	NA	2	2	NA	NA	NA	1	NA	NA	2	NA	2	NA	NA	NA	NA	2	NA	0	NA	0	NA	NA	0
C2960353_119	2	1	2	0	2	2	0	2	2	2	2	2	2	0	NA	2	0	0	2	0	2	0	0	0	2	0	NA	2	2	0	2	2	2	2	2	0	NA	0	1	2	2	NA	2	NA	0	2	0	0	2
C2960353_130	2	2	0	0	0	2	2	2	2	0	2	2	2	2	2	2	0	2	2	2	0	2	2	2	2	2	NA	2	0	2	1	2	0	0	2	2	NA	2	1	0	0	NA	0	NA	2	0	2	2	1
C2962811_91	NA	2	NA	NA	0	2	0	NA	2	0	2	2	2	0	NA	NA	0	0	2	0	0	0	0	0	NA	0	0	NA	NA	0	2	2	2	2	2	0	0	0	NA	NA	2	NA	0	NA	0	2	0	0	2
C2972209_94	2	NA	NA	2	2	NA	NA	2	NA	NA	2	NA	2	NA	2	NA	NA	NA	2	0	2	1	NA	NA	2	NA	1	2	0	NA	NA	2	NA	NA	2	NA	1	NA	NA	NA	NA	NA	2	NA	0	NA	NA	NA	0
C2972723_70	2	2	2	NA	NA	2	NA	2	2	0	2	2	2	NA	2	NA	NA	NA	2	NA	NA	2	NA	NA	2	NA	NA	2	NA	NA	NA	2	NA	NA	2	NA	NA	NA	NA	NA	NA	NA	NA	1	NA	2	NA	NA	1
C2972723_82	2	2	0	NA	NA	2	NA	1	2	2	2	2	2	NA	2	NA	NA	NA	2	NA	NA	2	NA	NA	2	NA	NA	2	NA	NA	NA	2	NA	NA	2	NA	NA	NA	NA	NA	NA	NA	NA	2	NA	2	NA	NA	2
C2976407_107	2	0	NA	NA	NA	NA	NA	2	NA	NA	2	NA	2	NA	2	NA	NA	NA	2	NA	NA	NA	NA	NA	2	NA	NA	2	NA	NA	NA	1	NA	0	1	NA	NA	NA	0	NA	NA	NA	NA	NA	NA	NA	NA	NA	NA
C2984156_82	2	2	2	NA	0	2	NA	2	NA	0	2	NA	2	NA	2	NA	NA	NA	2	0	0	0	NA	NA	2	NA	0	2	2	NA	2	2	2	2	2	NA	0	NA	2	2	2	2	0	NA	NA	2	NA	NA	2
C3001497_108	2	0	NA	NA	NA	0	NA	2	NA	NA	2	NA	2	NA	2	NA	NA	NA	2	NA	NA	NA	NA	NA	2	NA	NA	2	NA	NA	NA	2	NA	NA	2	NA	NA	NA	NA	NA	NA	NA	NA	NA	NA	NA	NA	NA	0
C3010871_119	2	NA	NA	2	2	NA	2	2	2	2	NA	NA	2	2	NA	NA	2	2	2	1	2	2	2	2	2	2	2	2	2	2	2	2	NA	NA	2	2	2	2	NA	NA	NA	0	2	NA	2	NA	2	2	NA
C3014517_78	2	2	0	NA	0	2	2	2	2	NA	0	2	2	2	2	2	NA	0	2	NA	NA	NA	NA	NA	2	NA	NA	2	0	NA	0	2	0	0	2	NA	NA	NA	0	0	0	2	NA	2	NA	1	NA	NA	1
C3014517_80	2	0	2	NA	2	0	0	2	0	NA	2	0	2	2	2	2	NA	2	2	NA	NA	NA	NA	NA	2	NA	NA	2	2	NA	2	2	2	2	2	NA	NA	NA	2	2	2	2	NA	2	NA	1	NA	NA	1
C3030503_138	2	2	2	NA	NA	2	NA	2	2	NA	1	2	2	NA	2	NA	2	NA	2	NA	NA	2	NA	NA	2	NA	NA	2	2	NA	1	2	2	1	2	NA	NA	NA	1	1	1	2	NA	2	NA	1	NA	NA	1
C3049895_71	2	0	0	NA	NA	0	NA	2	0	NA	NA	0	2	NA	2	NA	NA	NA	2	NA	NA	0	NA	NA	2	NA	NA	2	0	NA	NA	2	0	NA	2	NA	NA	NA	NA	NA	NA	NA	NA	NA	NA	0	NA	NA	0
C3052491_59	NA	NA	2	1	1	NA	NA	2	NA	NA	NA	NA	NA	NA	NA	NA	2	2	2	1	1	1	NA	NA	NA	2	1	2	2	NA	NA	2	2	NA	NA	NA	1	NA	NA	NA	NA	NA	2	NA	2	NA	2	2	NA
C3052491_73	NA	NA	2	2	2	NA	NA	2	NA	NA	NA	NA	NA	NA	NA	NA	2	2	2	2	2	2	NA	NA	NA	0	1	0	2	NA	NA	2	2	NA	NA	NA	1	NA	NA	NA	NA	NA	NA	NA	2	NA	0	0	NA
C3052491_76	NA	NA	2	2	1	NA	NA	2	NA	NA	NA	NA	NA	NA	NA	NA	0	NA	2	1	1	2	NA	NA	NA	2	1	2	2	NA	NA	2	2	NA	NA	NA	1	NA	NA	NA	NA	NA	0	NA	NA	NA	2	2	NA
C3052491_78	NA	NA	0	2	2	NA	NA	0	NA	NA	NA	NA	NA	NA	NA	NA	2	2	2	2	2	NA	NA	NA	NA	2	NA	2	0	NA	NA	2	0	NA	NA	NA	NA	NA	NA	NA	NA	NA	2	NA	2	NA	2	2	NA
C3088621_124	2	NA	0	NA	NA	0	NA	2	NA	NA	0	NA	2	2	2	2	NA	NA	2	NA	NA	NA	NA	NA	2	NA	NA	2	0	NA	0	2	0	0	2	NA	NA	NA	0	0	0	NA	NA	NA	NA	0	NA	NA	NA
C3119621_126	2	0	2	NA	NA	0	NA	2	0	NA	2	0	2	NA	2	2	NA	NA	2	NA	NA	NA	NA	NA	2	NA	NA	2	2	NA	2	2	2	0	2	NA	NA	NA	0	0	0	NA	NA	2	NA	0	NA	NA	0
C3122141_121	2	1	2	NA	NA	0	NA	2	1	NA	2	2	2	NA	2	2	NA	NA	2	NA	NA	NA	NA	NA	2	NA	NA	2	2	NA	1	2	2	1	2	NA	NA	NA	1	1	NA	2	NA	2	NA	1	NA	NA	2
C3122141_98	2	1	2	NA	NA	2	NA	2	1	NA	2	0	2	NA	2	2	NA	NA	2	NA	NA	NA	NA	NA	2	NA	NA	2	2	NA	2	2	2	1	2	NA	NA	NA	2	1	NA	2	NA	2	NA	1	NA	NA	1
C3127807_106	2	0	2	NA	NA	1	NA	2	0	2	2	0	2	NA	2	2	NA	NA	2	NA	NA	NA	NA	NA	2	NA	NA	2	2	NA	2	2	2	0	2	NA	NA	NA	0	0	0	2	NA	2	NA	0	NA	NA	0
C3129041_57	NA	2	2	NA	NA	2	2	NA	2	NA	2	2	NA	NA	NA	NA	NA	NA	NA	NA	NA	NA	NA	NA	NA	NA	NA	NA	2	NA	NA	2	2	1	NA	NA	NA	NA	1	2	2	0	NA	2	NA	2	NA	NA	2
C3131649_127	2	NA	2	2	1	NA	2	1	2	2	2	2	2	2	2	2	2	2	2	1	2	2	2	2	2	1	1	1	2	2	2	2	NA	NA	1	1	2	2	NA	0	NA	NA	2	NA	1	2	1	2	2
C3163621_93	2	0	2	NA	NA	0	NA	2	0	NA	2	0	2	NA	2	2	NA	NA	2	NA	NA	NA	NA	NA	2	NA	NA	2	2	NA	2	2	2	0	2	NA	NA	NA	0	0	0	2	2	2	NA	0	NA	NA	0
C3163623_93	2	0	2	NA	NA	0	NA	2	0	NA	2	0	2	NA	2	2	NA	NA	2	NA	NA	NA	NA	NA	2	NA	NA	2	2	NA	2	2	2	0	2	NA	NA	NA	0	0	0	2	NA	2	NA	0	NA	NA	0
C3176363_92	2	0	2	NA	NA	0	2	2	0	2	2	0	2	NA	2	2	NA	NA	2	NA	NA	NA	NA	NA	2	NA	NA	2	2	NA	2	2	2	0	2	NA	NA	NA	0	0	0	2	NA	2	NA	0	NA	NA	0
C3176365_128	2	0	2	NA	NA	NA	NA	2	NA	NA	2	0	2	NA	2	2	NA	NA	2	NA	NA	NA	NA	NA	2	NA	NA	2	2	NA	2	2	2	0	2	NA	NA	NA	0	0	0	2	NA	2	NA	0	NA	NA	0
C3191271_120	0	2	NA	NA	NA	2	2	0	2	NA	0	2	1	NA	NA	NA	NA	NA	0	NA	NA	2	NA	NA	NA	NA	NA	0	NA	NA	NA	2	NA	NA	0	NA	NA	NA	NA	NA	NA	NA	NA	2	NA	2	NA	NA	2
C3199157_131	2	0	2	NA	NA	0	NA	2	0	2	2	0	2	NA	2	2	NA	NA	2	NA	NA	NA	NA	NA	2	NA	NA	2	2	NA	2	2	2	0	2	NA	NA	NA	0	0	0	2	NA	NA	NA	0	NA	NA	0
C3219915_125	NA	NA	NA	2	2	2	2	2	2	1	2	NA	2	2	0	NA	1	2	NA	1	2	1	1	2	2	2	1	NA	2	2	2	2	NA	NA	2	2	1	2	NA	NA	2	NA	1	NA	2	2	2	2	2
C3227165_125	2	2	NA	NA	NA	2	NA	2	2	NA	1	2	2	NA	2	2	NA	NA	2	NA	NA	2	2	NA	2	NA	NA	2	NA	NA	NA	2	NA	1	2	NA	NA	NA	1	1	1	2	NA	2	NA	1	NA	NA	1
C3227165_138	2	1	NA	NA	NA	1	NA	2	0	NA	2	0	2	NA	2	2	NA	NA	2	NA	NA	0	2	NA	2	NA	NA	2	NA	NA	NA	2	NA	2	2	NA	NA	NA	2	2	2	2	NA	2	NA	2	NA	NA	NA
C3231145_45	2	0	NA	NA	NA	0	2	2	0	NA	2	0	2	2	2	2	0	2	2	2	NA	2	2	2	2	2	2	2	NA	2	NA	1	NA	NA	2	2	2	2	NA	NA	NA	0	2	2	2	0	2	2	0
C3240657_58	2	0	2	NA	NA	0	NA	2	0	NA	2	0	2	NA	2	2	NA	NA	2	NA	NA	NA	NA	NA	2	NA	NA	2	2	NA	2	2	2	0	2	NA	NA	NA	0	0	0	2	NA	2	NA	0	NA	NA	0
C3251373_112	2	2	2	1	1	2	2	2	2	2	2	NA	2	2	2	NA	2	1	2	1	1	1	1	1	2	2	1	1	2	2	2	2	1	2	2	2	1	2	NA	2	2	2	1	2	2	2	2	2	2
C3260441_122	2	0	2	NA	NA	1	NA	2	0	NA	2	0	2	NA	2	2	NA	2	2	NA	NA	NA	NA	NA	2	NA	NA	2	2	NA	2	2	2	0	2	NA	NA	NA	0	0	0	2	NA	2	NA	0	NA	NA	NA
C3263139_120	2	NA	NA	NA	NA	NA	NA	2	NA	NA	1	NA	2	NA	2	2	NA	NA	2	NA	NA	NA	NA	NA	2	NA	NA	2	NA	NA	NA	2	NA	NA	2	NA	NA	NA	NA	NA	NA	2	NA	NA	NA	NA	NA	NA	0
C3265301_85	2	0	0	NA	NA	NA	NA	2	0	NA	2	NA	2	NA	2	NA	NA	NA	2	NA	NA	NA	NA	NA	2	NA	NA	2	0	NA	NA	2	NA	NA	2	NA	NA	NA	NA	0	0	2	NA	0	NA	NA	NA	NA	0
C3271545_72	2	0	2	NA	NA	1	NA	2	0	NA	2	0	2	NA	2	2	NA	NA	2	NA	NA	NA	NA	NA	2	NA	NA	2	2	NA	2	2	2	0	2	NA	NA	NA	0	0	0	2	NA	2	NA	0	NA	NA	0
C3278933_114	1	2	2	2	2	NA	2	2	2	2	2	2	1	2	2	1	2	1	2	2	2	2	2	2	1	2	2	1	2	2	2	2	NA	2	2	1	2	2	NA	2	2	2	2	2	2	1	2	2	2
C3279651_69	2	NA	NA	2	2	2	2	NA	NA	1	2	NA	NA	2	NA	2	2	2	2	2	2	2	2	2	2	1	2	NA	2	2	2	NA	NA	NA	2	2	2	1	NA	NA	2	NA	1	2	2	NA	1	1	NA
C3283583_99	1	2	0	2	2	1	2	1	2	2	2	2	2	2	2	2	2	2	2	NA	2	NA	2	2	2	1	NA	2	1	2	1	2	1	2	1	2	NA	2	1	1	1	2	2	2	2	2	2	2	2
C3296695_91	2	2	2	NA	NA	2	NA	2	2	NA	2	2	2	NA	2	0	NA	NA	2	NA	NA	NA	NA	NA	2	NA	NA	2	2	NA	2	2	2	0	2	NA	NA	NA	0	0	0	2	NA	NA	NA	0	NA	NA	2
C3299545_77	NA	2	2	NA	NA	2	NA	NA	2	NA	2	2	1	NA	NA	NA	NA	NA	NA	NA	NA	2	NA	NA	NA	NA	NA	NA	2	NA	2	NA	2	2	2	NA	NA	NA	2	2	2	0	NA	NA	NA	2	NA	NA	2
C3300587_51	2	0	2	2	2	0	2	NA	2	2	NA	1	2	2	2	NA	2	2	2	2	2	2	2	2	NA	2	2	2	2	2	2	1	2	NA	2	2	2	2	NA	2	NA	2	2	0	2	NA	2	2	2
C3306233_89	2	0	NA	NA	0	NA	NA	2	NA	0	2	NA	2	NA	2	2	0	2	2	1	0	1	NA	NA	2	NA	1	2	NA	NA	NA	2	0	NA	1	NA	1	NA	0	NA	NA	NA	0	NA	NA	NA	NA	NA	NA
C3307831_71	2	0	0	2	2	2	2	2	0	2	2	0	2	2	2	1	2	2	2	2	2	2	2	2	2	2	2	2	0	2	0	2	0	2	2	2	2	2	2	NA	2	2	2	2	2	2	2	2	0
C3307831_73	2	2	2	NA	2	0	1	2	2	2	2	2	2	2	2	0	2	2	2	2	2	2	2	2	2	2	2	2	2	2	2	2	2	2	2	2	2	2	2	2	2	0	2	0	2	2	2	2	2
C3312241_104	2	NA	0	2	NA	NA	NA	2	NA	NA	NA	NA	2	NA	2	NA	2	NA	2	NA	NA	NA	NA	NA	2	NA	NA	2	0	NA	NA	2	0	NA	2	NA	NA	NA	NA	2	2	NA	NA	0	NA	NA	NA	NA	2
C3313461_70	2	0	2	2	2	0	2	NA	1	2	1	0	NA	2	2	2	2	1	2	2	2	2	1	2	NA	2	2	NA	2	2	NA	NA	NA	NA	2	1	2	2	NA	NA	NA	2	2	2	1	2	2	2	1
C3325237_133	2	0	2	NA	NA	0	0	2	0	NA	2	0	2	NA	2	2	NA	NA	2	NA	NA	NA	NA	NA	2	NA	NA	2	2	NA	2	2	2	0	2	NA	NA	NA	0	0	0	2	NA	2	NA	0	NA	NA	0
C3326501_97	2	2	0	1	NA	2	2	2	2	1	1	2	2	2	2	2	NA	NA	2	NA	NA	2	2	NA	2	NA	2	2	0	NA	0	2	0	1	2	2	NA	NA	1	1	1	NA	2	2	NA	1	2	NA	1
C3365763_98	NA	NA	2	NA	2	2	NA	NA	2	2	2	2	NA	NA	NA	NA	NA	NA	NA	NA	NA	2	NA	NA	NA	NA	NA	NA	2	NA	2	NA	2	2	NA	NA	NA	NA	2	2	2	NA	NA	NA	NA	2	2	NA	2
C3366671_77	NA	0	NA	2	2	NA	1	NA	NA	2	2	2	0	2	2	2	1	2	2	2	1	2	1	1	2	1	2	2	2	2	NA	2	NA	2	2	2	2	2	2	2	NA	2	2	2	1	NA	2	1	NA
C3380225_108	2	0	2	NA	NA	0	NA	2	0	NA	2	0	2	NA	2	NA	NA	NA	2	NA	NA	0	NA	NA	2	NA	NA	2	2	NA	2	1	2	2	2	NA	NA	NA	2	2	2	2	NA	2	NA	2	NA	NA	1
C3384027_127	2	0	2	NA	NA	1	NA	2	0	NA	2	0	2	NA	2	2	NA	NA	2	NA	NA	NA	NA	NA	2	NA	NA	2	2	NA	2	2	2	0	2	NA	NA	NA	0	0	0	2	NA	2	NA	0	NA	NA	0
C3392555_77	2	0	2	NA	NA	0	NA	2	0	NA	2	0	2	NA	2	2	NA	NA	2	NA	NA	0	NA	NA	2	NA	NA	2	2	NA	2	2	2	0	2	NA	NA	NA	0	0	0	2	NA	2	NA	0	NA	NA	0
C3397397_124	2	1	2	NA	NA	0	NA	2	1	NA	2	1	2	NA	2	2	NA	NA	2	NA	NA	NA	NA	NA	2	NA	NA	2	NA	NA	2	2	NA	2	2	NA	NA	NA	2	2	2	NA	NA	2	NA	2	NA	NA	1
C3397397_78	2	1	0	NA	NA	2	NA	2	2	NA	2	1	2	NA	2	2	NA	NA	2	NA	NA	NA	NA	NA	2	NA	NA	2	NA	NA	1	2	NA	1	2	NA	NA	NA	1	2	2	NA	NA	1	NA	2	NA	NA	2
C3397397_85	2	2	2	NA	NA	2	NA	2	NA	NA	1	NA	2	NA	2	2	NA	NA	2	NA	NA	NA	NA	NA	2	NA	NA	2	NA	NA	1	2	NA	1	2	NA	NA	NA	1	0	0	NA	NA	NA	NA	0	NA	NA	1
C3400077_131	2	NA	NA	NA	NA	0	NA	2	0	NA	NA	0	2	NA	2	NA	NA	NA	2	NA	NA	NA	NA	NA	2	NA	NA	2	NA	NA	NA	2	NA	NA	2	NA	2	NA	NA	NA	NA	NA	NA	NA	NA	NA	NA	NA	NA
C3403251_123	1	2	2	2	2	2	2	2	2	2	NA	2	2	2	2	1	2	2	2	2	1	NA	2	2	2	2	NA	2	2	1	1	2	NA	1	2	2	NA	2	2	1	1	2	2	2	1	2	1	1	2
C3418237_79	2	NA	2	NA	NA	0	NA	2	0	NA	NA	0	2	NA	2	1	NA	NA	2	NA	NA	NA	NA	NA	2	NA	NA	2	2	NA	2	2	2	NA	2	NA	NA	NA	NA	NA	NA	NA	NA	NA	NA	0	NA	NA	NA
C3427547_21	2	NA	NA	NA	NA	NA	NA	2	0	NA	2	1	2	NA	2	NA	NA	NA	2	NA	NA	NA	NA	NA	2	NA	NA	2	NA	NA	NA	2	NA	NA	2	NA	NA	NA	NA	NA	NA	NA	NA	NA	NA	NA	NA	NA	NA
C3430981_119	1	2	2	NA	NA	2	NA	2	2	NA	2	2	2	NA	2	1	NA	NA	2	NA	NA	NA	NA	NA	2	NA	NA	1	2	NA	1	2	2	2	2	NA	NA	NA	2	2	2	2	NA	2	NA	2	NA	NA	2
C3445223_91	2	0	NA	2	NA	NA	NA	2	NA	NA	NA	NA	2	2	2	NA	NA	NA	2	NA	NA	NA	NA	NA	2	NA	NA	2	NA	NA	2	2	NA	NA	2	NA	NA	NA	NA	NA	NA	NA	2	0	NA	NA	NA	NA	NA
C3445771_59	2	0	2	NA	2	0	NA	2	0	NA	2	0	2	NA	2	2	NA	NA	2	NA	NA	NA	NA	NA	2	NA	NA	2	2	NA	2	2	2	0	2	NA	NA	NA	0	0	0	2	NA	2	NA	0	NA	NA	0
C3453235_88	2	2	NA	0	NA	2	0	2	2	NA	NA	2	2	0	2	2	NA	0	2	NA	NA	0	0	0	2	0	0	2	NA	0	NA	2	0	NA	2	0	0	0	NA	NA	NA	NA	NA	2	0	2	0	0	2
C3458071_134	2	2	2	0	0	2	0	2	2	0	2	2	2	0	2	2	0	0	2	0	0	1	0	0	2	NA	0	2	2	1	2	2	2	NA	2	0	0	NA	NA	NA	NA	2	0	2	NA	2	NA	NA	NA
C3458965_113	2	0	NA	NA	NA	0	NA	2	0	NA	2	0	2	NA	2	0	NA	NA	2	NA	NA	0	NA	NA	2	NA	NA	2	NA	NA	NA	1	NA	NA	2	NA	NA	NA	NA	NA	NA	0	NA	0	NA	0	NA	NA	0
C3463235_95	2	NA	2	0	0	2	0	2	NA	0	2	NA	2	0	2	2	0	0	2	0	0	0	0	0	2	0	0	2	2	0	2	2	2	2	2	0	0	0	2	2	2	NA	NA	2	0	2	0	0	2
C3466827_101	2	0	2	NA	NA	0	NA	2	0	2	2	0	2	NA	2	2	NA	NA	2	NA	NA	0	NA	NA	2	NA	NA	2	2	NA	2	1	2	2	2	NA	NA	NA	2	2	2	0	NA	NA	NA	2	NA	0	1
C3469491_96	2	NA	NA	NA	NA	2	NA	2	0	NA	2	1	2	NA	2	NA	NA	NA	2	NA	NA	NA	NA	NA	2	NA	NA	2	1	NA	2	2	2	2	2	NA	NA	NA	NA	NA	2	NA	NA	2	NA	2	NA	NA	1
C3477209_122	2	2	2	0	0	2	0	2	2	0	2	2	2	0	2	NA	NA	NA	2	0	0	0	0	0	2	0	0	2	2	0	2	2	2	NA	2	0	0	0	NA	NA	NA	2	0	2	NA	2	0	0	2
C3480061_146	2	NA	0	NA	NA	0	NA	2	NA	NA	1	NA	2	NA	2	NA	NA	NA	2	NA	NA	NA	NA	NA	2	NA	NA	2	0	NA	0	2	0	0	2	NA	NA	NA	0	0	0	NA	NA	NA	NA	0	NA	NA	0
C3481795_110	2	0	NA	NA	NA	0	NA	2	0	NA	2	0	2	NA	2	0	NA	NA	2	NA	NA	NA	NA	NA	2	NA	NA	2	NA	NA	NA	2	NA	NA	2	NA	NA	NA	NA	NA	NA	NA	NA	0	NA	NA	NA	NA	0
C3484332_130	NA	2	NA	NA	2	2	2	NA	2	2	NA	2	2	NA	NA	2	NA	NA	NA	NA	2	2	NA	NA	NA	NA	2	NA	NA	NA	NA	0	NA	NA	NA	NA	2	NA	NA	NA	NA	2	2	2	NA	1	NA	NA	0
C3484332_140	NA	2	NA	NA	0	2	2	NA	2	0	NA	2	2	NA	NA	2	NA	NA	NA	NA	0	0	NA	NA	NA	NA	0	NA	NA	NA	NA	2	NA	NA	NA	NA	0	NA	NA	NA	NA	2	0	2	NA	2	NA	NA	2
C3486000_107	2	2	0	NA	NA	2	NA	2	2	NA	1	2	2	NA	2	2	NA	NA	2	NA	NA	2	NA	NA	2	NA	NA	2	0	NA	0	2	0	0	2	NA	NA	NA	0	0	0	2	NA	2	NA	0	NA	NA	1
C3492878_121	2	NA	2	NA	NA	NA	NA	2	NA	NA	1	NA	2	NA	2	2	NA	NA	2	NA	NA	NA	NA	NA	2	NA	NA	2	2	NA	0	2	2	0	2	NA	NA	NA	0	0	0	NA	NA	NA	NA	0	NA	NA	0
C3495148_149	NA	2	0	NA	NA	2	NA	NA	2	NA	2	2	2	NA	NA	NA	NA	NA	NA	NA	NA	NA	NA	NA	NA	NA	NA	NA	0	NA	0	2	0	0	NA	NA	NA	NA	0	0	0	NA	NA	2	NA	1	NA	NA	2
C3505034_62	2	0	NA	NA	NA	0	NA	2	0	NA	2	0	1	NA	2	NA	NA	NA	2	NA	NA	0	2	NA	2	NA	NA	2	NA	NA	NA	2	NA	NA	2	NA	NA	NA	NA	NA	NA	2	NA	NA	NA	0	NA	NA	2
C3506696_117	2	NA	NA	NA	NA	NA	NA	2	NA	NA	1	NA	2	NA	2	NA	NA	NA	2	NA	NA	NA	NA	NA	2	NA	NA	2	NA	NA	NA	2	NA	0	2	NA	NA	NA	0	0	0	2	NA	NA	NA	0	NA	NA	0
C3516407_129	2	2	0	2	2	2	NA	2	2	2	0	2	2	NA	2	2	2	2	2	2	NA	2	NA	NA	2	0	2	2	0	NA	0	2	0	0	2	NA	2	NA	0	0	0	NA	2	2	NA	1	NA	NA	1
C3516407_133	2	2	2	0	0	2	NA	2	2	0	2	2	2	NA	2	2	0	0	2	0	NA	0	NA	NA	2	0	0	2	2	NA	2	2	2	2	2	NA	0	NA	2	2	2	2	0	2	NA	2	NA	NA	2
C3519703_131	2	2	2	0	0	2	0	2	2	0	2	2	2	0	2	2	0	0	2	0	0	0	0	0	2	0	0	2	2	0	2	2	2	2	2	0	0	0	2	2	2	2	0	2	0	2	0	0	2
C3522901_82	2	NA	0	NA	NA	0	NA	2	NA	NA	1	NA	2	NA	2	NA	NA	NA	2	NA	NA	NA	NA	NA	2	NA	NA	2	0	NA	0	2	0	0	2	NA	NA	NA	0	0	0	NA	NA	NA	NA	0	NA	NA	0
C3523425_70	2	NA	NA	NA	NA	0	NA	2	0	NA	NA	0	2	NA	2	NA	0	NA	2	NA	NA	0	NA	NA	2	NA	NA	2	NA	NA	NA	2	NA	NA	2	NA	NA	NA	NA	NA	NA	NA	NA	NA	NA	0	NA	NA	0
C3527051_141	2	0	NA	NA	NA	0	NA	2	0	0	2	0	2	NA	2	0	NA	NA	2	NA	NA	NA	NA	NA	2	NA	NA	2	NA	NA	NA	1	2	NA	2	NA	NA	NA	NA	NA	NA	NA	NA	NA	NA	0	NA	NA	0
C3529185_58	2	NA	2	NA	NA	2	0	2	NA	NA	2	NA	2	0	2	2	NA	0	2	NA	NA	NA	0	0	2	0	NA	2	2	0	2	1	2	2	2	0	NA	NA	2	2	2	0	NA	NA	0	2	0	0	2
C3538079_138	2	0	2	NA	NA	0	NA	2	0	NA	2	0	2	NA	2	2	NA	NA	2	NA	NA	0	NA	NA	2	NA	NA	2	2	NA	2	1	2	2	2	NA	NA	NA	2	2	2	NA	NA	0	NA	2	NA	NA	1
C3542347_147	NA	2	0	NA	NA	2	2	NA	2	NA	0	2	2	NA	NA	NA	NA	NA	NA	NA	NA	2	NA	NA	NA	NA	NA	NA	0	NA	0	2	0	0	NA	NA	NA	NA	0	0	0	NA	NA	NA	NA	1	NA	NA	1
C3546323_107	2	NA	2	NA	NA	0	NA	2	0	NA	2	0	2	NA	2	2	NA	NA	2	NA	NA	NA	NA	NA	2	NA	NA	2	2	NA	2	1	2	2	2	NA	NA	NA	2	2	2	2	NA	NA	NA	1	NA	NA	1
C3557721_111	0	2	2	NA	NA	2	NA	0	2	NA	2	2	0	NA	0	2	NA	NA	0	NA	NA	2	NA	NA	0	NA	NA	0	2	NA	2	1	2	2	0	NA	NA	NA	2	2	2	0	NA	2	NA	2	NA	NA	2
C3558297_108	2	NA	2	NA	NA	2	NA	2	NA	1	2	NA	2	NA	2	0	NA	NA	2	NA	NA	NA	2	NA	2	2	NA	2	2	NA	2	2	2	2	2	NA	NA	NA	2	2	2	NA	NA	0	NA	2	NA	NA	2
C3565645_115	0	NA	2	NA	NA	2	NA	0	NA	NA	2	NA	0	2	0	2	NA	2	0	NA	NA	NA	2	2	0	2	NA	0	2	2	2	0	2	2	0	2	NA	2	2	2	2	2	NA	NA	NA	2	2	2	2
C3568675_83	2	0	NA	NA	NA	0	NA	2	0	NA	2	0	2	NA	2	2	NA	NA	2	NA	NA	0	NA	NA	2	NA	NA	2	NA	2	NA	1	NA	2	2	NA	NA	NA	2	2	2	2	NA	2	NA	2	NA	NA	1
C3568675_86	2	2	NA	NA	NA	2	NA	2	2	NA	1	2	2	NA	2	0	NA	NA	2	NA	NA	2	NA	NA	2	NA	NA	2	NA	2	NA	2	NA	0	2	NA	NA	NA	0	0	0	2	NA	2	NA	0	NA	NA	1
C3572643_105	2	NA	NA	NA	NA	0	NA	2	NA	NA	2	NA	2	NA	2	2	NA	NA	2	NA	NA	NA	NA	NA	2	NA	NA	2	0	NA	NA	2	NA	NA	2	NA	NA	NA	NA	NA	NA	NA	NA	NA	NA	NA	NA	NA	NA
C3573233_100	2	1	2	NA	NA	1	NA	2	NA	NA	1	2	2	NA	2	NA	NA	NA	2	NA	NA	NA	NA	NA	2	NA	NA	2	2	NA	2	2	2	NA	2	NA	NA	NA	NA	1	2	NA	NA	2	NA	NA	NA	NA	2
C3584849_68	2	NA	2	NA	NA	2	NA	2	NA	NA	2	NA	2	NA	2	2	NA	NA	2	NA	NA	NA	NA	NA	2	NA	NA	2	2	NA	2	2	2	2	2	NA	2	NA	2	NA	2	NA	NA	0	NA	NA	NA	NA	1
C3586105_120	NA	2	NA	0	NA	2	0	NA	2	NA	NA	2	2	0	NA	NA	0	0	NA	0	NA	0	0	0	NA	0	0	NA	NA	0	NA	NA	NA	0	NA	0	0	0	NA	NA	0	2	NA	NA	0	2	0	0	2
C3588501_107	2	NA	0	NA	NA	NA	NA	2	NA	NA	2	NA	2	NA	2	NA	NA	NA	2	NA	NA	0	NA	NA	2	NA	NA	2	0	NA	0	2	0	NA	2	NA	NA	NA	NA	NA	NA	NA	NA	NA	NA	NA	NA	NA	NA
C3598645_104	2	NA	NA	NA	NA	NA	NA	2	NA	NA	2	NA	2	NA	2	2	NA	NA	2	0	NA	0	NA	NA	2	NA	0	2	NA	NA	NA	2	NA	NA	2	NA	0	NA	NA	NA	NA	2	0	NA	NA	NA	NA	NA	NA
C3607507_69	2	2	0	NA	NA	1	NA	2	2	2	0	2	2	NA	2	2	NA	NA	2	NA	NA	NA	NA	NA	2	NA	NA	2	0	NA	0	2	0	0	2	NA	NA	NA	0	0	0	2	NA	2	NA	1	NA	NA	1
C3608271_137	2	NA	0	NA	NA	NA	NA	2	NA	NA	2	NA	2	NA	2	NA	NA	NA	2	NA	NA	NA	NA	NA	2	NA	NA	2	0	NA	0	2	0	NA	2	NA	NA	NA	NA	NA	NA	NA	NA	1	0	NA	NA	NA	NA
C3610577_57	NA	2	NA	2	NA	2	1	NA	2	NA	NA	2	NA	1	0	NA	2	2	NA	NA	NA	NA	1	1	NA	0	NA	NA	NA	1	NA	2	NA	NA	NA	1	NA	0	NA	NA	NA	NA	NA	NA	2	2	0	0	2
C3619253_139	2	2	0	2	2	2	2	2	2	NA	1	2	2	2	2	2	NA	0	2	NA	NA	2	2	2	2	2	NA	2	0	2	1	2	0	0	2	2	NA	2	0	0	0	2	NA	2	2	0	2	2	1
C3619253_141	2	2	2	0	2	2	0	2	2	NA	2	2	2	0	2	2	NA	2	2	NA	NA	2	0	0	2	0	NA	2	2	0	2	2	2	2	2	0	NA	0	2	2	2	2	NA	2	0	2	0	0	2
C3632767_46	2	2	0	NA	NA	1	NA	2	2	NA	1	2	2	NA	2	0	NA	NA	2	NA	NA	NA	NA	NA	2	NA	NA	2	0	NA	NA	2	0	0	2	NA	NA	NA	0	0	0	2	NA	2	NA	1	NA	NA	1
C3632767_64	2	0	2	NA	NA	1	NA	2	0	NA	2	0	2	NA	2	2	NA	NA	2	NA	NA	NA	NA	NA	2	NA	NA	2	2	NA	2	1	2	2	2	NA	NA	NA	2	2	2	2	NA	2	NA	2	NA	NA	1
C3636895_68	2	0	0	NA	NA	0	NA	2	1	NA	2	1	2	NA	2	2	NA	NA	2	NA	NA	NA	NA	NA	2	NA	NA	2	0	NA	0	1	0	NA	2	NA	NA	NA	NA	NA	NA	NA	NA	0	NA	0	NA	NA	0
C3650067_134	2	NA	0	NA	NA	0	NA	2	NA	NA	2	0	2	NA	2	NA	NA	NA	2	NA	NA	NA	NA	NA	2	0	NA	2	0	NA	NA	0	0	NA	2	NA	NA	NA	NA	NA	NA	0	NA	0	NA	NA	NA	NA	0
C3651833_138	2	2	2	NA	NA	2	0	2	2	0	2	2	2	0	2	2	0	0	2	0	NA	0	0	0	2	NA	0	2	2	0	2	2	2	2	2	0	0	NA	2	2	2	2	1	2	0	2	NA	0	2
C3655559_151	2	NA	NA	NA	NA	NA	NA	2	NA	NA	NA	NA	2	NA	2	2	0	NA	2	0	NA	NA	NA	NA	2	NA	NA	2	NA	NA	NA	2	NA	NA	2	NA	NA	NA	NA	2	NA	NA	NA	NA	NA	2	NA	NA	NA
C3657263_132	2	NA	0	NA	NA	0	NA	2	NA	NA	1	NA	2	NA	2	2	NA	NA	2	NA	NA	NA	NA	NA	2	NA	NA	2	0	NA	0	2	0	0	2	NA	NA	NA	0	0	0	2	NA	NA	NA	0	NA	NA	0
C3662197_80	2	2	2	0	NA	2	0	2	2	NA	2	2	2	0	2	2	0	0	2	0	NA	1	0	0	2	0	1	2	2	0	2	2	2	2	2	0	1	0	2	2	2	2	NA	2	0	2	0	0	2
C3666083_126	2	2	2	NA	2	2	1	2	2	2	2	2	2	1	2	2	NA	2	2	2	2	NA	1	1	2	0	2	2	2	1	2	2	2	2	2	1	2	0	2	2	2	2	2	2	2	2	0	0	2
C3666083_143	2	0	2	NA	2	0	2	2	0	2	2	0	2	2	2	2	NA	2	2	2	2	NA	2	2	2	2	2	NA	2	2	2	1	2	2	2	2	2	2	2	2	2	2	2	2	2	2	2	2	1
C3685060_83	2	NA	0	NA	NA	0	NA	2	NA	NA	1	NA	2	NA	2	2	NA	NA	2	NA	NA	NA	NA	2	2	NA	NA	2	0	NA	0	2	0	NA	2	NA	NA	NA	NA	NA	NA	NA	NA	2	NA	NA	NA	NA	NA
C3687486_80	2	NA	2	NA	NA	NA	0	2	NA	NA	2	NA	2	0	2	NA	NA	NA	2	2	NA	2	0	1	2	0	2	2	2	0	NA	2	NA	NA	2	0	2	0	NA	NA	NA	NA	NA	2	NA	NA	0	0	2
C3703568_63	2	2	2	NA	NA	2	0	2	2	NA	2	2	2	0	2	2	NA	0	2	NA	NA	NA	0	0	2	NA	NA	2	2	0	2	2	2	2	2	0	NA	NA	2	2	2	NA	NA	2	0	2	NA	NA	2
C3719368_161	2	NA	0	NA	NA	NA	NA	2	NA	NA	1	NA	2	NA	2	0	NA	NA	2	NA	NA	NA	NA	NA	2	NA	NA	2	0	NA	0	2	0	0	2	NA	NA	NA	0	0	0	0	NA	0	NA	0	NA	NA	0
C3720842_94	2	2	0	NA	0	2	2	2	2	NA	1	2	2	NA	1	2	NA	NA	2	NA	NA	2	NA	NA	2	NA	2	2	0	NA	0	2	0	0	2	NA	NA	0	0	0	0	2	2	2	NA	1	NA	NA	1
C3726814_52	2	NA	0	NA	NA	NA	NA	2	NA	NA	1	NA	2	NA	2	2	2	NA	2	NA	NA	NA	NA	NA	2	NA	NA	2	0	2	NA	2	0	0	2	NA	2	NA	0	0	0	NA	NA	2	NA	0	NA	NA	0
C3736638_96	2	0	0	NA	NA	0	0	2	NA	NA	1	NA	2	NA	2	2	NA	NA	2	NA	NA	NA	NA	NA	2	NA	NA	2	0	NA	0	1	0	0	2	NA	NA	NA	0	0	0	NA	NA	0	NA	0	NA	NA	0
C3737226_45	2	2	2	0	0	2	2	2	2	0	2	2	2	NA	2	2	0	NA	2	0	0	0	NA	NA	2	NA	0	2	2	NA	2	2	2	2	2	NA	0	NA	2	2	2	2	0	2	NA	2	NA	NA	2
C3756086_131	2	2	2	NA	NA	2	NA	2	2	NA	1	2	2	NA	2	NA	NA	NA	2	NA	NA	2	NA	NA	2	NA	NA	2	2	NA	2	2	2	0	2	NA	NA	NA	0	0	0	2	NA	2	NA	0	NA	NA	1
C3757616_142	2	0	0	NA	NA	0	NA	2	0	NA	1	0	2	NA	2	0	NA	NA	2	NA	NA	0	NA	NA	2	NA	NA	2	0	NA	0	2	0	0	2	NA	NA	NA	0	0	0	1	NA	NA	NA	0	NA	NA	0
C3769666_105	2	2	2	0	0	2	0	2	2	0	2	2	2	0	2	2	0	0	2	0	0	0	0	0	2	0	0	2	2	0	2	2	2	2	2	0	0	0	2	2	2	2	0	2	0	2	0	0	2
C3770786_70	2	0	NA	NA	NA	NA	NA	2	0	NA	2	NA	2	NA	2	NA	NA	NA	2	NA	NA	NA	NA	NA	2	NA	NA	2	0	NA	NA	2	0	NA	2	NA	NA	NA	NA	NA	NA	NA	NA	NA	NA	NA	NA	NA	NA
C3772052_90	2	2	2	2	2	2	0	2	2	2	2	2	2	0	2	2	2	0	2	2	2	2	0	0	2	0	2	2	2	0	2	2	2	2	2	0	2	0	2	2	2	2	2	2	0	2	0	0	2
C3778876_53	2	0	NA	NA	NA	0	NA	2	0	NA	NA	0	2	NA	2	2	NA	NA	2	NA	NA	0	NA	NA	2	NA	NA	2	NA	NA	NA	1	NA	NA	2	NA	NA	NA	NA	NA	NA	2	NA	2	NA	0	NA	NA	0
C3779028_94	0	NA	NA	2	2	NA	2	NA	NA	2	NA	0	NA	2	NA	0	2	2	NA	2	2	2	2	2	NA	2	2	0	NA	2	NA	0	NA	NA	0	2	2	2	NA	NA	NA	NA	2	0	2	NA	2	2	NA
C3781612_142	2	NA	NA	NA	NA	NA	NA	2	0	NA	2	0	2	NA	2	2	NA	NA	2	NA	NA	NA	NA	NA	2	NA	NA	2	NA	2	NA	2	2	NA	2	NA	NA	NA	NA	NA	NA	NA	NA	NA	NA	NA	NA	NA	NA
C3787130_126	2	2	NA	NA	0	2	0	2	2	0	2	2	2	0	2	2	NA	0	2	0	0	0	0	0	2	0	0	2	NA	0	NA	2	NA	2	2	0	0	0	2	2	2	NA	0	2	0	2	0	0	2
C3788716_116	2	NA	0	NA	NA	0	NA	2	NA	NA	0	NA	2	NA	2	2	NA	0	2	NA	NA	NA	NA	NA	2	NA	NA	2	0	NA	0	2	0	0	2	NA	NA	NA	0	0	0	2	NA	NA	NA	0	NA	NA	0
C3789194_107	2	2	0	NA	NA	2	2	2	2	NA	1	2	2	NA	2	2	NA	NA	2	NA	NA	2	NA	NA	2	NA	NA	2	0	NA	0	2	0	0	2	NA	NA	NA	0	0	0	2	NA	2	NA	1	NA	NA	1
C3793632_64	2	NA	NA	NA	NA	NA	NA	2	0	NA	1	0	2	NA	2	NA	NA	NA	2	NA	NA	NA	NA	NA	2	NA	0	2	NA	NA	NA	1	0	NA	2	NA	NA	NA	NA	NA	NA	NA	NA	0	NA	0	NA	NA	NA
C3800084_123	2	0	2	0	NA	0	NA	2	0	2	2	0	2	NA	2	2	0	NA	2	2	NA	NA	NA	NA	2	NA	NA	2	2	NA	2	1	2	2	2	NA	NA	NA	2	2	2	2	NA	2	2	1	2	NA	1
C3803442_72	2	0	2	NA	NA	0	0	2	0	NA	2	0	2	NA	2	2	NA	NA	2	NA	NA	NA	NA	NA	2	NA	NA	2	2	NA	2	2	2	2	2	NA	NA	NA	2	2	2	NA	NA	NA	NA	2	NA	NA	1
C3804012_60	2	NA	NA	NA	NA	NA	NA	2	NA	NA	2	NA	2	NA	2	NA	NA	NA	2	NA	NA	NA	NA	NA	2	NA	NA	2	NA	NA	NA	2	NA	NA	2	NA	NA	NA	NA	NA	NA	NA	NA	NA	NA	NA	NA	NA	0
C3806644_64	2	1	NA	NA	NA	1	NA	2	0	NA	NA	0	2	NA	2	NA	NA	NA	2	NA	NA	NA	NA	NA	2	NA	NA	2	2	NA	2	2	2	NA	2	NA	NA	NA	NA	NA	NA	NA	NA	2	NA	0	NA	NA	0
C3807696_183	2	0	NA	NA	NA	0	NA	2	0	NA	2	0	2	NA	2	NA	NA	NA	2	NA	NA	NA	NA	NA	2	NA	NA	2	NA	2	NA	1	NA	NA	2	NA	NA	NA	NA	NA	NA	NA	NA	0	NA	0	NA	NA	0
C3817784_57	0	NA	NA	2	NA	NA	2	NA	NA	NA	0	NA	NA	2	0	2	NA	2	0	2	NA	NA	2	2	0	2	NA	0	0	2	0	0	0	0	0	2	NA	2	1	0	0	NA	NA	2	2	0	2	2	0
C3817866_145	2	2	2	0	0	2	0	2	2	0	2	2	2	0	2	2	NA	0	2	0	0	0	0	0	2	0	0	2	2	0	2	2	2	2	2	0	0	0	2	2	2	NA	0	NA	0	2	0	0	2
C3822284_88	2	NA	0	2	NA	NA	NA	2	NA	NA	0	2	2	NA	2	NA	NA	NA	2	NA	NA	NA	NA	NA	2	NA	NA	2	0	NA	0	2	0	0	2	NA	NA	NA	0	0	0	2	NA	2	NA	0	NA	NA	0
C3830252_112	2	1	2	2	NA	1	NA	2	0	NA	2	0	2	NA	2	2	2	NA	2	NA	NA	NA	NA	NA	2	NA	NA	2	2	NA	2	2	2	2	2	NA	NA	NA	2	2	2	NA	NA	2	NA	2	NA	NA	2
C3831504_12	2	0	NA	2	NA	0	NA	2	0	NA	2	0	2	NA	2	NA	NA	NA	2	NA	NA	0	NA	NA	2	NA	NA	2	NA	NA	NA	1	NA	NA	2	NA	NA	NA	NA	NA	NA	2	NA	0	NA	0	NA	NA	0
C3831612_147	NA	NA	0	2	NA	NA	2	NA	NA	NA	NA	NA	NA	2	NA	NA	2	2	NA	2	NA	2	2	2	NA	NA	2	NA	NA	2	NA	NA	NA	NA	NA	2	2	NA	NA	0	0	NA	NA	NA	2	0	2	2	NA
C3836584_111	2	1	2	NA	NA	1	NA	2	0	NA	2	0	2	NA	2	2	NA	NA	2	NA	NA	0	NA	NA	2	NA	NA	2	2	NA	2	2	2	2	2	NA	NA	NA	2	2	2	NA	NA	0	NA	2	NA	NA	1
C3840266_135	2	2	2	0	NA	2	0	2	2	0	2	2	2	0	2	2	NA	0	2	0	NA	2	0	0	2	NA	NA	2	2	0	2	2	2	2	2	0	NA	0	2	2	2	NA	NA	2	0	2	0	0	2
C3841012_117	2	0	2	NA	NA	1	NA	2	0	NA	2	0	2	NA	2	2	NA	NA	2	NA	NA	0	NA	NA	2	NA	NA	2	2	NA	2	2	2	2	2	NA	NA	NA	2	2	2	2	NA	2	2	1	NA	2	2
C3845794_111	2	2	2	NA	NA	2	2	2	2	NA	1	2	2	NA	2	NA	NA	NA	2	NA	NA	2	NA	NA	2	NA	NA	2	2	NA	2	2	2	0	2	NA	NA	NA	0	0	0	2	NA	NA	NA	0	NA	NA	1
C3845794_120	2	0	2	NA	NA	0	0	2	0	NA	2	0	2	NA	2	NA	NA	NA	2	NA	NA	0	NA	NA	2	NA	NA	2	2	NA	2	1	2	2	2	NA	NA	NA	2	2	2	2	NA	NA	NA	2	NA	NA	1
C3874252_127	2	NA	NA	0	NA	NA	NA	2	NA	NA	NA	0	2	NA	2	NA	NA	0	2	NA	NA	NA	NA	NA	2	NA	NA	2	NA	2	2	2	2	2	2	NA	NA	0	NA	NA	NA	NA	NA	NA	NA	0	NA	NA	0
C3874252_91	2	NA	NA	2	NA	NA	NA	2	NA	NA	NA	2	2	NA	2	NA	NA	2	2	NA	NA	NA	NA	NA	2	NA	NA	2	NA	0	0	2	0	0	2	NA	NA	2	NA	NA	NA	NA	NA	NA	NA	2	NA	NA	2
C3876708_154	2	2	0	NA	2	1	NA	2	2	2	1	2	2	NA	2	2	NA	NA	2	NA	2	2	NA	NA	2	0	NA	2	0	NA	0	2	0	0	2	2	0	NA	0	0	0	NA	2	2	NA	0	NA	NA	1
C3878206_84	2	NA	2	0	0	NA	NA	2	NA	0	2	NA	2	NA	2	2	NA	NA	2	NA	0	NA	NA	NA	2	NA	NA	2	2	NA	2	2	2	2	2	NA	1	NA	2	2	2	2	0	2	NA	2	NA	NA	2
C3884628_167	2	0	2	NA	NA	1	0	2	0	NA	2	0	2	NA	2	2	NA	NA	2	NA	NA	NA	NA	NA	2	NA	NA	2	2	NA	2	2	2	2	2	NA	NA	NA	2	2	2	2	NA	2	NA	1	NA	NA	1
C3889856_132	2	2	NA	1	NA	NA	NA	2	NA	NA	NA	NA	2	NA	2	0	2	NA	2	NA	NA	0	NA	NA	2	NA	NA	2	NA	NA	NA	2	NA	NA	2	NA	NA	NA	NA	NA	NA	NA	NA	NA	NA	NA	NA	NA	NA
C3893510_175	2	0	2	2	2	0	2	2	0	2	2	0	2	2	2	2	2	2	2	2	2	2	2	2	2	2	NA	2	2	2	2	1	2	2	2	2	NA	2	2	2	2	2	2	2	2	1	2	2	1
C3896846_119	0	2	2	NA	NA	2	NA	0	2	NA	1	2	0	NA	0	NA	NA	NA	0	NA	NA	2	NA	NA	0	NA	NA	0	2	0	2	1	2	2	0	NA	NA	NA	2	2	2	2	NA	2	NA	2	NA	NA	2
C3900736_160	0	2	2	NA	NA	2	NA	0	2	2	1	2	0	NA	0	2	NA	NA	0	NA	NA	NA	NA	NA	0	NA	0	0	2	NA	2	1	2	2	0	NA	NA	NA	2	2	2	NA	NA	2	NA	2	NA	NA	2
C3908324_106	2	2	NA	0	NA	2	0	2	2	NA	2	2	2	0	2	2	0	0	2	0	NA	0	0	0	2	NA	0	2	2	0	NA	2	NA	NA	2	0	0	NA	NA	NA	NA	2	NA	2	0	2	NA	NA	2
C3914224_120	0	2	2	NA	NA	2	NA	0	2	NA	1	2	0	NA	0	2	NA	NA	0	NA	NA	2	NA	NA	0	NA	NA	0	2	NA	2	1	2	2	0	NA	NA	NA	2	2	2	2	NA	2	NA	2	NA	NA	2
C3921424_135	0	2	2	2	2	2	2	0	2	2	1	2	0	2	0	2	2	2	0	2	2	2	2	2	0	2	2	0	2	2	2	1	2	2	0	2	2	2	2	2	2	2	2	2	2	2	2	2	2
C3924320_174	2	2	0	NA	NA	2	NA	2	2	NA	0	2	2	NA	2	2	NA	NA	2	NA	NA	NA	NA	NA	2	NA	NA	2	0	NA	0	2	0	0	2	NA	NA	NA	0	0	0	2	NA	2	NA	0	NA	NA	1
C3929308_139	2	NA	0	NA	NA	NA	NA	2	NA	NA	1	NA	2	NA	2	2	NA	NA	2	2	NA	NA	NA	NA	2	NA	NA	2	0	NA	0	2	0	0	2	NA	NA	NA	0	0	0	NA	NA	NA	NA	0	NA	NA	0
C3933364_64	2	1	1	NA	NA	1	NA	1	2	NA	2	2	1	NA	2	2	NA	NA	2	NA	NA	NA	NA	NA	2	NA	NA	2	0	NA	2	2	2	NA	2	NA	NA	NA	NA	NA	NA	NA	NA	2	NA	2	NA	NA	2
C3933364_76	2	1	1	NA	NA	0	NA	2	0	NA	2	0	2	NA	2	2	NA	NA	2	NA	NA	NA	NA	NA	2	NA	NA	2	2	NA	0	2	2	NA	2	NA	NA	NA	NA	NA	NA	NA	NA	0	NA	0	NA	NA	0
C3944040_154	2	2	0	NA	NA	2	NA	2	2	NA	1	2	2	NA	2	2	NA	NA	2	NA	NA	NA	NA	NA	2	NA	NA	2	0	NA	0	2	0	0	2	NA	NA	NA	0	0	0	2	NA	2	NA	0	NA	NA	1
C3944736_60	2	0	2	NA	NA	1	NA	2	0	NA	2	0	2	NA	2	2	NA	NA	2	2	NA	NA	NA	NA	2	NA	NA	2	2	NA	2	2	2	2	2	NA	NA	NA	2	2	2	2	NA	NA	NA	2	NA	NA	1
C3948998_153	NA	2	2	NA	2	2	2	NA	2	2	2	2	NA	NA	NA	2	0	NA	NA	0	2	0	NA	NA	NA	NA	0	NA	2	NA	2	NA	2	2	NA	NA	0	NA	2	2	2	2	2	2	NA	2	NA	NA	2
C3952290_91	2	0	2	NA	NA	0	NA	2	0	NA	2	0	2	NA	2	2	NA	NA	2	NA	NA	NA	NA	NA	2	NA	NA	2	2	NA	2	1	2	2	2	NA	NA	NA	2	2	2	0	NA	0	NA	2	NA	NA	1
C3952302_42	2	2	2	0	0	2	NA	2	2	0	2	2	2	NA	2	2	NA	0	2	1	0	0	NA	NA	2	NA	0	2	2	NA	2	2	2	2	2	NA	0	NA	2	2	2	2	0	2	0	2	NA	NA	2
C3952302_87	2	0	2	2	2	0	2	2	0	2	2	0	2	2	2	2	NA	2	2	2	2	2	2	2	2	2	2	2	2	2	2	2	2	2	2	2	2	2	2	2	2	2	2	2	2	1	2	2	1
C3953190_147	NA	NA	0	NA	2	NA	2	NA	NA	2	0	NA	NA	2	NA	NA	NA	2	NA	2	2	2	2	2	NA	2	2	NA	0	2	0	NA	0	0	NA	2	2	2	0	0	0	0	2	NA	2	0	2	2	0
C3955760_136	2	2	2	0	0	2	0	NA	2	0	2	1	2	0	2	2	0	0	2	0	0	0	0	0	2	0	0	2	2	0	2	2	2	2	2	0	0	0	2	2	2	2	0	2	0	2	0	0	2
C3956682_72	2	2	1	NA	NA	2	NA	2	2	NA	1	2	2	NA	2	NA	NA	NA	2	NA	NA	NA	NA	NA	2	NA	NA	2	1	NA	1	2	1	0	2	NA	NA	NA	0	0	0	NA	NA	2	NA	0	NA	NA	1
C3957474_14	NA	2	0	NA	NA	2	NA	NA	2	NA	0	2	2	NA	NA	NA	NA	NA	NA	NA	NA	2	NA	NA	NA	NA	NA	NA	0	NA	0	2	0	0	NA	NA	NA	NA	0	0	0	NA	NA	2	NA	1	NA	NA	1
C3958570_153	2	NA	0	1	NA	NA	NA	2	NA	NA	1	NA	2	NA	2	2	NA	NA	2	NA	NA	NA	NA	NA	2	NA	NA	2	0	NA	0	2	0	0	2	NA	NA	NA	0	0	0	NA	NA	2	NA	0	NA	NA	0
C3962848_186	2	NA	2	NA	NA	2	NA	2	NA	NA	1	NA	2	NA	2	NA	NA	NA	2	NA	NA	NA	NA	NA	2	NA	NA	2	2	NA	1	2	2	0	2	NA	NA	NA	0	0	0	2	NA	2	NA	0	NA	NA	0
C3964478_84	2	0	NA	NA	NA	0	NA	2	0	NA	2	0	2	NA	2	NA	NA	NA	2	NA	NA	NA	NA	NA	2	NA	NA	2	NA	NA	2	1	NA	NA	2	NA	NA	NA	NA	NA	NA	NA	NA	2	NA	NA	NA	NA	1
C3967026_132	2	NA	2	0	0	2	0	2	NA	0	2	1	2	0	2	2	0	0	2	0	0	0	0	0	2	0	0	2	2	0	2	2	2	2	2	0	0	0	2	2	2	NA	0	2	0	2	0	0	2
C3974698_98	2	0	2	NA	NA	0	NA	2	0	NA	2	0	2	NA	2	2	NA	NA	2	NA	NA	0	NA	NA	2	NA	NA	2	2	NA	2	2	2	2	2	NA	NA	NA	2	2	2	NA	NA	0	NA	2	NA	NA	2
C3981460_77	2	1	NA	0	NA	1	NA	2	1	NA	2	1	2	NA	2	2	NA	NA	2	NA	NA	1	NA	NA	2	NA	NA	2	NA	NA	2	2	NA	2	2	NA	NA	NA	2	2	2	NA	NA	2	NA	2	NA	NA	2
C3982584_108	2	2	2	NA	0	2	0	2	2	0	2	2	2	0	2	2	0	0	2	0	NA	0	0	0	2	0	0	2	2	0	2	2	2	2	2	0	0	0	2	2	2	0	0	2	0	2	0	0	2
C3989404_96	2	NA	0	NA	NA	NA	2	2	NA	NA	NA	NA	2	NA	2	NA	NA	NA	2	NA	NA	NA	NA	NA	2	NA	NA	2	NA	NA	1	2	NA	NA	2	0	NA	NA	NA	NA	NA	2	NA	NA	NA	NA	NA	NA	NA
C3992750_104	2	2	2	0	0	2	0	2	2	0	2	2	2	0	2	2	NA	0	2	0	0	0	0	0	2	0	0	2	2	0	2	2	2	2	2	0	0	0	2	2	2	2	0	2	0	2	0	0	2
C3996286_113	2	2	0	0	NA	2	2	2	2	NA	NA	2	2	NA	2	0	0	0	2	0	NA	0	NA	NA	2	NA	0	2	0	NA	0	2	0	NA	2	NA	0	NA	NA	NA	NA	0	NA	2	NA	2	NA	NA	2
C3999374_146	2	2	0	NA	NA	2	NA	2	2	NA	1	2	2	NA	2	2	NA	NA	2	NA	NA	2	NA	NA	2	NA	NA	2	0	NA	0	2	0	0	2	NA	NA	NA	0	0	0	2	NA	2	NA	1	NA	NA	1
C3999374_177	2	0	2	NA	NA	0	NA	2	0	NA	2	0	2	NA	2	2	NA	NA	2	NA	NA	0	NA	NA	2	NA	NA	2	2	NA	2	2	2	2	2	NA	NA	NA	2	2	2	2	NA	2	NA	1	NA	NA	2
C3999394_100	2	2	NA	0	2	2	0	2	2	2	2	2	2	0	2	2	0	0	2	NA	2	NA	0	0	2	0	NA	2	NA	0	NA	2	2	NA	2	0	NA	0	NA	NA	NA	2	2	2	0	2	0	0	2
C4010646_56	2	NA	0	NA	NA	0	NA	2	NA	NA	2	NA	2	NA	2	NA	NA	NA	2	NA	NA	0	NA	NA	2	NA	NA	2	0	NA	1	2	0	2	2	NA	NA	NA	2	2	2	NA	NA	2	NA	2	NA	NA	0
C4010646_59	2	NA	2	NA	NA	2	NA	2	NA	NA	2	NA	2	NA	2	NA	NA	NA	2	NA	NA	2	NA	NA	2	NA	NA	2	2	NA	2	2	2	2	2	NA	NA	NA	2	2	2	NA	NA	0	NA	2	NA	NA	2
C4015142_115	0	2	0	2	2	2	2	0	2	2	0	2	0	2	0	0	2	2	0	2	2	2	2	2	0	2	2	0	0	2	0	1	0	0	0	2	2	2	0	0	0	2	2	2	2	0	2	2	1
C4017936_78	2	NA	NA	0	NA	NA	0	2	NA	NA	2	NA	2	0	2	NA	0	0	2	NA	NA	NA	0	0	2	0	NA	2	NA	0	NA	2	NA	NA	2	0	NA	0	NA	NA	NA	NA	NA	NA	NA	NA	0	0	NA
C4018848_154	2	0	2	NA	NA	0	NA	2	0	NA	2	0	2	NA	2	2	NA	NA	2	NA	NA	NA	NA	NA	2	NA	NA	2	2	NA	2	2	2	2	2	NA	NA	NA	2	2	2	2	NA	2	NA	2	NA	NA	2
C4023666_154	2	0	NA	NA	NA	0	NA	2	0	NA	2	0	2	NA	2	NA	NA	NA	2	NA	NA	NA	NA	NA	2	NA	NA	2	NA	NA	NA	2	NA	NA	2	NA	NA	NA	NA	NA	NA	2	NA	2	NA	0	NA	NA	0
C4025532_150	0	2	2	NA	NA	2	NA	0	NA	NA	1	2	0	NA	NA	2	NA	NA	NA	NA	NA	NA	NA	NA	NA	NA	NA	0	2	NA	2	0	2	2	NA	NA	NA	NA	2	2	2	2	NA	2	NA	2	NA	NA	2
C4030912_135	2	2	2	0	NA	2	0	2	2	NA	2	2	2	0	2	2	0	0	2	0	NA	0	0	0	2	0	0	2	2	0	2	2	2	2	2	0	0	0	2	2	2	2	NA	2	0	2	0	0	2
C4038424_78	2	2	0	NA	NA	2	2	2	NA	NA	1	2	2	NA	2	NA	NA	NA	2	NA	NA	NA	NA	NA	2	NA	NA	2	0	NA	0	2	0	0	2	NA	NA	NA	0	0	0	NA	NA	2	NA	0	NA	NA	1
C4038424_84	2	0	1	NA	NA	0	0	2	NA	NA	2	0	2	NA	2	NA	NA	NA	2	NA	NA	NA	NA	NA	2	NA	NA	2	1	NA	2	2	1	2	2	NA	NA	NA	2	2	2	NA	NA	2	NA	2	NA	NA	1
C4040776_58	2	NA	0	NA	NA	0	NA	2	NA	NA	2	NA	2	NA	2	0	NA	NA	2	NA	NA	NA	NA	NA	2	NA	NA	2	0	NA	0	2	0	NA	2	NA	NA	NA	NA	NA	NA	NA	NA	NA	NA	NA	NA	NA	NA
C4045576_192	2	2	2	0	0	2	0	2	2	0	2	2	2	0	2	2	0	0	2	0	0	0	0	0	2	0	0	2	2	0	2	2	2	2	2	0	0	0	2	2	2	2	0	2	0	2	0	0	2
C4056926_33	2	2	0	NA	2	1	2	2	2	2	1	2	2	2	2	2	NA	2	2	NA	2	NA	2	2	2	2	NA	2	0	2	0	2	0	0	2	2	NA	2	0	0	0	NA	2	2	2	1	2	2	1
C4056926_8	2	2	2	NA	2	2	0	2	2	2	2	2	2	0	2	2	NA	0	2	NA	2	NA	0	0	2	0	NA	2	2	0	2	2	2	2	2	0	NA	0	2	2	2	NA	2	2	0	2	0	0	2
C4063394_96	2	2	2	0	0	2	NA	2	2	0	NA	2	2	NA	2	NA	NA	NA	2	0	NA	0	NA	NA	2	NA	0	2	NA	NA	NA	2	0	NA	2	NA	0	NA	NA	NA	0	NA	NA	2	NA	2	NA	NA	2
C4069388_81	2	2	2	NA	NA	0	NA	2	0	2	2	0	2	NA	2	NA	NA	NA	2	2	NA	0	NA	NA	2	NA	NA	2	2	NA	2	2	2	2	2	NA	NA	NA	2	2	2	2	NA	2	NA	2	NA	NA	2
C4069388_88	2	2	0	NA	NA	2	NA	2	2	2	1	2	2	NA	2	NA	NA	NA	2	2	NA	2	NA	NA	2	NA	NA	2	0	NA	0	2	0	0	2	NA	NA	NA	0	0	0	2	NA	2	NA	0	NA	NA	1
C4071770_120	2	NA	NA	NA	NA	NA	NA	2	NA	2	2	NA	2	NA	2	0	NA	NA	2	NA	NA	2	NA	NA	2	NA	NA	2	NA	NA	NA	2	NA	NA	2	NA	NA	NA	NA	NA	NA	NA	NA	NA	NA	NA	NA	NA	0
C4078748_151	2	NA	2	NA	NA	0	NA	2	NA	NA	2	0	2	NA	2	NA	NA	NA	2	NA	NA	NA	NA	NA	2	NA	NA	2	NA	NA	NA	2	NA	NA	2	NA	NA	NA	NA	0	1	NA	NA	NA	NA	NA	NA	NA	0
C4078750_137	2	NA	NA	NA	NA	NA	NA	2	NA	NA	NA	0	2	NA	2	0	NA	NA	2	NA	NA	NA	NA	NA	2	NA	NA	2	NA	NA	NA	2	NA	NA	2	NA	NA	NA	NA	NA	NA	NA	NA	NA	NA	0	NA	NA	NA
C4079770_98	2	2	2	0	0	2	0	2	2	0	2	2	2	0	2	2	2	0	2	0	0	0	0	0	2	0	0	2	2	0	2	2	2	2	2	0	0	0	2	2	2	2	0	2	0	2	0	0	2
C4087323_62	2	NA	NA	NA	2	NA	1	2	NA	2	2	NA	2	1	2	NA	2	0	2	0	2	NA	1	1	2	2	NA	2	NA	1	NA	2	NA	NA	2	1	NA	2	NA	NA	NA	NA	2	NA	0	NA	2	2	2
C4088939_72	2	2	2	0	0	2	0	2	2	0	2	2	2	0	2	2	0	0	2	0	0	0	0	0	2	0	0	2	2	0	2	2	2	2	2	0	0	0	2	2	2	2	0	2	0	2	0	0	2
C4092657_186	2	2	2	0	0	2	0	2	2	0	2	2	2	0	2	2	0	0	2	0	0	0	0	0	2	0	0	2	2	0	2	2	2	2	2	0	0	0	2	2	2	2	0	2	0	2	0	0	2
C4096231_139	NA	0	NA	2	NA	0	NA	NA	NA	2	2	NA	0	NA	2	0	2	NA	NA	NA	NA	NA	NA	NA	NA	NA	NA	NA	NA	NA	NA	0	NA	NA	NA	NA	NA	NA	NA	NA	NA	2	NA	0	NA	NA	NA	NA	0
C4102461_121	2	NA	NA	NA	NA	NA	NA	2	NA	NA	2	NA	2	NA	2	0	NA	NA	2	NA	NA	NA	NA	NA	2	NA	NA	2	NA	NA	NA	2	NA	2	2	NA	NA	NA	NA	NA	NA	NA	NA	NA	2	NA	NA	NA	NA
C4103557_66	2	2	1	NA	NA	2	NA	2	2	NA	1	2	2	NA	2	2	NA	NA	2	NA	NA	NA	NA	NA	2	NA	NA	2	1	NA	2	2	1	0	2	NA	NA	NA	0	0	0	NA	NA	2	NA	1	NA	NA	1
C4109135_119	2	2	2	0	0	2	0	2	2	0	2	2	2	0	2	2	0	0	2	0	0	0	0	1	2	0	0	2	2	0	2	2	2	2	2	0	0	0	2	2	2	2	NA	2	0	2	0	0	2
C4109667_186	2	0	NA	NA	NA	0	NA	2	0	NA	2	0	2	NA	2	0	NA	NA	2	NA	NA	0	NA	NA	2	NA	NA	2	2	NA	NA	1	NA	NA	2	NA	NA	NA	NA	NA	NA	0	NA	0	NA	NA	NA	NA	0
C4114833_168	2	0	2	NA	NA	0	NA	2	0	2	2	0	2	NA	2	2	NA	NA	2	NA	NA	NA	NA	NA	2	NA	NA	2	2	NA	2	1	2	2	2	NA	NA	NA	2	2	2	2	NA	0	NA	1	NA	NA	1
C4119259_85	2	2	2	2	2	2	1	2	2	2	2	2	2	1	2	2	2	2	2	0	2	0	1	1	2	0	0	2	2	1	2	2	2	2	2	1	0	0	2	2	2	2	2	2	2	2	0	0	2
C4121607_176	2	NA	2	0	0	2	NA	2	NA	0	2	NA	2	NA	2	NA	NA	NA	2	0	0	NA	NA	NA	2	NA	0	2	2	NA	2	2	2	2	2	NA	0	NA	2	2	2	0	0	NA	NA	2	NA	NA	2
C4121867_106	2	NA	0	NA	0	NA	NA	2	NA	NA	1	NA	2	NA	2	2	NA	NA	2	NA	NA	NA	NA	NA	2	NA	NA	2	0	2	0	2	0	0	2	NA	NA	NA	0	0	0	2	NA	NA	NA	0	NA	NA	0
C4126941_60	2	2	2	0	0	2	0	2	2	0	2	2	2	0	2	2	0	0	2	0	0	0	0	0	2	0	0	2	2	0	2	2	2	2	2	0	0	0	2	2	2	2	0	2	0	2	0	0	2
C4128847_142	2	2	2	0	0	2	0	2	2	0	2	2	2	0	2	2	0	0	2	NA	0	2	0	0	2	0	NA	2	2	0	2	2	2	2	2	0	NA	0	2	2	2	2	0	2	0	2	0	0	2
C4133961_200	2	2	NA	0	0	NA	NA	2	NA	0	2	2	2	NA	2	2	0	NA	2	0	0	NA	NA	NA	2	NA	NA	2	2	2	NA	2	2	2	2	0	2	NA	NA	NA	NA	NA	0	2	0	NA	NA	NA	2
C4135613_116	2	2	2	0	0	2	0	2	2	0	2	2	2	0	2	2	0	0	2	0	0	0	0	0	2	0	0	2	2	0	2	2	2	2	2	0	0	0	2	2	2	2	0	2	0	2	0	0	2
C4136793_42	2	2	0	2	NA	2	NA	NA	2	2	0	2	2	NA	NA	NA	2	NA	NA	NA	NA	2	NA	NA	NA	NA	NA	2	1	NA	1	2	1	NA	NA	NA	NA	NA	NA	NA	NA	2	NA	2	NA	NA	NA	NA	2
C4136793_47	0	2	2	2	NA	2	NA	NA	2	2	2	2	2	NA	NA	NA	2	NA	NA	NA	NA	2	NA	NA	NA	NA	NA	2	2	NA	1	2	2	2	NA	NA	NA	NA	2	2	2	2	NA	1	NA	2	NA	NA	2
C4140093_176	2	2	2	0	0	2	0	2	2	0	2	2	2	0	2	NA	0	0	2	0	0	2	0	0	NA	0	NA	2	NA	0	2	2	NA	2	2	0	NA	0	2	2	2	2	0	2	0	2	0	0	2
C4145413_169	0	2	0	NA	2	2	NA	0	2	2	0	2	0	2	0	2	2	NA	0	2	2	2	2	NA	0	NA	2	0	0	2	0	1	0	0	0	NA	2	NA	0	0	0	2	2	2	2	1	NA	2	1
C4145857_196	2	0	NA	NA	NA	0	NA	2	0	NA	2	0	2	NA	2	2	NA	NA	2	NA	NA	NA	NA	NA	2	NA	NA	2	NA	NA	NA	1	NA	NA	2	NA	NA	NA	2	NA	NA	NA	2	0	NA	0	NA	NA	0
C4148327_87	2	2	0	NA	NA	2	NA	2	2	NA	1	2	2	NA	2	2	NA	NA	2	NA	NA	NA	NA	NA	2	NA	NA	2	0	NA	0	2	0	0	2	NA	NA	NA	0	0	0	NA	NA	2	NA	0	NA	NA	1
C4150599_156	0	2	2	NA	NA	2	NA	0	2	NA	1	2	0	NA	0	2	2	NA	0	NA	NA	NA	NA	NA	0	NA	NA	0	2	NA	2	1	2	2	0	NA	NA	NA	2	2	2	2	NA	2	NA	2	NA	NA	2
C4151111_160	2	0	2	0	NA	0	0	2	0	NA	2	0	2	0	2	2	0	0	2	0	NA	0	0	0	2	NA	0	2	2	0	2	1	2	2	2	0	0	0	2	2	2	NA	NA	0	0	2	0	NA	1
C4152201_69	2	2	2	NA	0	2	0	2	2	0	2	2	2	0	2	2	NA	0	2	NA	0	2	0	0	2	0	NA	2	2	0	2	2	2	2	2	0	NA	0	2	2	2	2	0	2	0	2	0	0	2
C4152583_58	2	0	2	NA	NA	0	NA	2	0	NA	2	0	1	NA	2	NA	NA	NA	2	NA	NA	0	NA	NA	2	NA	NA	2	2	NA	2	2	2	2	2	NA	NA	NA	2	2	2	NA	NA	2	NA	2	NA	NA	1
C4155259_85	0	2	NA	NA	NA	2	NA	0	2	NA	NA	2	0	NA	0	2	NA	NA	0	NA	NA	NA	NA	NA	0	NA	NA	0	NA	NA	NA	2	NA	NA	NA	NA	NA	2	NA	NA	NA	2	NA	2	NA	2	NA	NA	2
C4161671_122	2	2	2	NA	NA	NA	0	2	2	NA	2	2	2	0	2	NA	NA	NA	2	NA	NA	NA	0	NA	2	0	NA	2	2	0	2	2	2	2	2	0	NA	0	2	2	2	NA	NA	2	0	2	0	NA	2
C4167047_163	2	0	2	2	2	0	2	2	0	2	2	0	2	2	2	2	2	2	2	2	2	2	NA	2	2	2	2	2	2	2	2	2	2	2	2	2	2	NA	2	2	2	2	2	0	2	2	NA	NA	2
C4173367_122	2	2	2	2	0	2	NA	2	2	0	2	2	2	NA	2	2	0	NA	2	0	0	0	NA	NA	2	NA	0	2	2	NA	2	2	2	2	2	NA	0	NA	2	2	2	2	0	2	NA	2	NA	NA	2
C4178215_95	2	0	2	0	NA	0	NA	2	0	NA	2	0	2	NA	2	NA	0	2	2	NA	NA	NA	NA	NA	2	NA	NA	2	2	NA	2	1	2	2	2	NA	NA	NA	2	2	2	NA	NA	2	NA	2	NA	NA	1
C4180089_80	2	0	NA	NA	NA	0	NA	2	0	NA	2	0	1	NA	2	NA	NA	NA	2	NA	NA	0	NA	NA	2	NA	NA	2	NA	NA	NA	1	NA	NA	2	NA	NA	NA	NA	NA	NA	NA	NA	0	NA	0	NA	NA	0
C4183197_143	2	NA	2	NA	NA	NA	NA	2	NA	NA	2	NA	2	NA	2	0	NA	NA	2	NA	NA	NA	NA	NA	2	NA	NA	2	2	NA	2	2	2	2	2	NA	NA	NA	2	2	2	0	NA	2	NA	2	NA	NA	2
C4183317_128	2	NA	NA	NA	NA	NA	NA	2	0	NA	2	NA	2	NA	2	0	NA	NA	2	NA	NA	NA	2	NA	2	NA	NA	2	NA	NA	NA	2	NA	NA	2	NA	NA	NA	NA	NA	NA	NA	NA	NA	NA	NA	NA	NA	0
C4184157_212	0	2	2	0	2	2	2	0	2	NA	1	2	0	NA	0	2	NA	NA	0	NA	NA	2	NA	NA	0	NA	NA	0	2	NA	2	1	2	2	0	NA	NA	2	2	2	2	2	NA	2	NA	2	NA	NA	2
C4184171_75	2	0	2	NA	NA	0	2	2	0	NA	2	0	2	1	2	NA	NA	2	2	NA	NA	0	2	2	2	2	NA	2	2	2	2	2	2	2	2	2	NA	2	2	2	NA	NA	NA	NA	2	0	2	2	0
C4191587_173	2	0	2	NA	2	0	2	2	0	2	2	0	2	2	2	NA	2	2	2	2	2	2	2	2	2	NA	2	2	2	2	2	2	2	2	2	2	2	NA	2	2	2	2	2	2	2	2	NA	NA	1
C4191613_52	2	NA	0	NA	NA	0	NA	2	NA	NA	2	NA	2	NA	2	NA	NA	NA	2	NA	NA	NA	NA	NA	2	NA	NA	2	0	NA	0	2	0	NA	2	NA	NA	NA	NA	NA	NA	NA	NA	NA	NA	NA	NA	NA	NA
C4193105_92	2	0	2	NA	NA	0	NA	2	0	NA	2	0	2	NA	2	2	NA	NA	2	NA	NA	0	NA	NA	2	NA	NA	2	2	NA	2	1	2	2	2	NA	NA	NA	2	2	2	NA	NA	2	NA	1	NA	NA	1
C4194811_57	2	2	2	0	0	2	0	2	2	0	2	2	2	0	2	2	0	0	2	0	0	NA	0	0	2	NA	0	2	2	0	2	2	2	2	2	0	0	NA	2	2	2	0	0	2	0	2	0	0	2
C4194811_65	2	2	1	2	2	2	2	2	2	2	1	2	2	2	2	2	2	2	2	0	2	NA	2	2	2	NA	0	2	1	2	2	2	1	0	2	2	0	NA	0	0	0	2	2	2	2	1	2	2	1
C4204561_128	2	0	NA	NA	0	0	NA	2	NA	NA	2	0	2	NA	2	0	NA	NA	2	NA	0	NA	NA	NA	2	NA	NA	2	NA	NA	2	2	NA	2	2	NA	NA	NA	2	2	2	0	NA	0	NA	2	NA	NA	2
C4204913_157	2	0	2	2	2	NA	2	1	0	2	2	0	2	2	2	2	2	2	2	2	2	2	2	2	2	2	2	2	2	2	2	2	2	2	2	2	2	2	2	2	2	NA	2	2	2	2	2	2	1
C4205941_105	2	NA	NA	NA	NA	NA	NA	2	NA	NA	2	NA	2	NA	2	2	NA	NA	2	NA	NA	NA	0	NA	2	NA	NA	2	NA	NA	NA	1	NA	NA	2	NA	NA	NA	NA	NA	NA	0	NA	NA	NA	NA	NA	NA	0
C4209069_166	2	0	2	NA	NA	0	2	2	0	NA	2	0	2	2	2	2	NA	NA	2	NA	NA	NA	2	2	2	2	NA	2	2	2	2	1	2	2	2	2	NA	2	2	2	2	NA	NA	2	NA	1	2	2	1
C4209123_120	2	0	NA	NA	NA	NA	NA	2	0	NA	2	NA	2	NA	2	NA	NA	NA	2	NA	NA	NA	NA	NA	2	NA	NA	2	1	NA	0	2	NA	0	2	NA	NA	NA	NA	0	0	NA	NA	NA	NA	NA	NA	NA	0
C4212969_60	2	NA	NA	NA	0	NA	0	2	NA	0	NA	NA	2	0	2	NA	0	0	2	0	0	0	0	0	2	0	0	2	NA	0	NA	2	NA	NA	1	0	0	NA	NA	NA	NA	2	0	2	0	NA	0	0	NA
C4213533_170	2	2	NA	NA	0	2	0	2	2	0	NA	2	2	0	2	2	0	0	2	0	0	0	0	NA	2	0	0	2	NA	0	NA	2	NA	NA	2	0	0	0	NA	NA	NA	2	0	2	0	2	0	0	2
C4216479_75	2	NA	2	2	2	NA	0	2	NA	2	2	NA	2	0	2	2	2	0	2	2	2	2	0	0	2	0	2	2	2	0	2	NA	2	2	2	0	2	0	2	2	2	2	2	NA	0	NA	0	0	NA
C4220993_149	2	NA	NA	0	0	NA	1	2	NA	0	2	NA	2	1	2	NA	0	0	2	0	0	0	1	1	2	2	0	2	NA	1	NA	2	NA	0	2	1	0	2	NA	NA	NA	0	0	NA	0	NA	2	2	NA
C4223837_129	2	2	0	NA	NA	2	NA	2	2	NA	1	2	2	NA	2	2	NA	NA	2	NA	NA	2	NA	2	2	NA	NA	2	0	NA	0	2	0	0	2	NA	NA	NA	0	0	NA	NA	NA	2	NA	1	NA	NA	1
C4255785_17	2	2	0	0	NA	1	NA	2	2	NA	1	2	2	NA	2	2	NA	NA	2	NA	NA	2	NA	NA	2	NA	NA	2	0	NA	0	2	0	0	2	NA	NA	NA	0	0	0	NA	NA	2	NA	1	NA	NA	1
C4255785_20	2	0	2	2	NA	1	NA	2	0	NA	2	0	2	NA	2	2	NA	NA	2	NA	NA	0	NA	NA	2	NA	NA	2	2	NA	2	2	2	2	2	NA	NA	NA	2	2	2	NA	NA	2	NA	1	NA	NA	1
C4259165_212	2	NA	NA	NA	NA	NA	0	2	NA	NA	2	NA	2	0	2	NA	NA	NA	2	NA	NA	NA	0	0	2	NA	NA	2	NA	0	NA	2	2	NA	2	0	NA	0	NA	NA	NA	NA	NA	NA	NA	NA	0	0	NA
C4259475_173	2	NA	2	0	0	2	1	2	NA	0	2	NA	2	1	2	2	0	0	2	0	0	0	1	1	2	2	0	2	2	1	2	2	2	2	2	1	0	2	2	2	2	NA	0	2	0	2	2	2	2
C4260614_93	0	2	2	NA	NA	2	NA	0	2	NA	0	2	1	NA	0	2	NA	NA	0	NA	NA	2	NA	NA	0	NA	NA	0	2	NA	2	1	2	NA	0	NA	NA	NA	NA	2	NA	2	NA	2	NA	2	NA	NA	2
C4261240_119	2	NA	NA	0	0	NA	0	2	NA	0	2	NA	2	0	2	2	0	0	2	0	0	0	0	0	2	0	0	2	NA	0	NA	2	NA	NA	2	0	0	0	NA	NA	NA	NA	0	2	0	NA	0	0	NA
C4264386_98	2	NA	2	NA	NA	2	NA	2	NA	NA	2	NA	2	NA	2	0	NA	2	2	NA	NA	NA	NA	NA	2	NA	NA	2	2	NA	2	2	2	2	2	NA	NA	NA	2	2	2	NA	NA	0	NA	2	NA	NA	2
C4272480_25	2	0	2	NA	NA	0	NA	2	0	NA	2	0	2	NA	2	2	NA	2	2	NA	NA	0	NA	NA	2	NA	NA	2	2	NA	2	1	2	2	2	NA	NA	2	2	2	2	2	0	2	NA	1	NA	NA	1
C4272480_61	2	2	0	NA	NA	2	NA	2	2	NA	1	2	2	NA	2	2	NA	0	2	NA	NA	2	NA	NA	2	NA	NA	2	0	NA	0	2	0	0	2	NA	NA	2	0	0	0	2	2	2	NA	1	NA	NA	1
C4273778_192	2	2	2	NA	NA	2	NA	2	2	NA	2	2	2	NA	2	2	NA	NA	2	NA	NA	2	NA	NA	2	NA	NA	2	NA	NA	NA	2	NA	0	2	NA	NA	NA	0	0	0	2	NA	2	NA	0	NA	NA	1
C4275464_88	2	2	NA	2	0	2	NA	2	2	NA	1	2	2	NA	2	2	NA	NA	2	NA	NA	2	NA	NA	2	NA	NA	2	NA	NA	0	2	2	0	2	NA	NA	NA	0	0	0	2	NA	2	NA	0	NA	NA	1
C4277610_148	NA	0	2	2	NA	2	NA	2	NA	NA	2	0	2	NA	2	1	NA	2	NA	NA	NA	NA	NA	NA	NA	NA	NA	2	2	NA	2	2	2	2	NA	NA	NA	2	2	2	2	NA	NA	NA	NA	2	NA	NA	2
C4282028_229	2	NA	0	NA	NA	NA	NA	2	NA	NA	0	NA	2	NA	2	0	NA	NA	2	NA	NA	NA	NA	NA	2	NA	NA	2	0	NA	0	2	0	0	2	NA	NA	NA	0	0	0	NA	NA	NA	NA	0	NA	NA	0
C4283342_99	2	NA	2	NA	0	2	0	2	NA	1	2	NA	2	0	2	2	0	NA	2	0	0	0	1	0	2	0	0	2	2	0	2	2	2	2	2	0	0	0	2	2	2	2	0	NA	NA	2	0	0	2
C4286244_135	2	2	0	2	0	2	2	2	2	2	1	2	2	NA	2	0	NA	NA	2	NA	NA	2	NA	NA	2	NA	NA	2	0	NA	NA	2	0	0	2	2	NA	NA	0	0	0	2	NA	2	2	0	2	NA	1
C4288146_166	NA	NA	NA	0	0	0	NA	2	NA	0	2	NA	2	NA	2	NA	0	NA	2	0	0	0	NA	NA	2	0	0	2	NA	0	NA	2	NA	NA	NA	NA	0	0	NA	NA	NA	2	0	NA	NA	NA	NA	NA	NA
C4288148_166	2	2	2	NA	NA	2	0	2	2	0	2	2	2	0	2	2	NA	0	2	NA	NA	NA	0	0	2	0	NA	2	2	0	2	2	2	2	2	0	NA	0	2	2	2	NA	NA	2	0	2	0	0	2
C4290684_115	2	2	2	NA	2	0	NA	2	0	NA	2	NA	2	NA	2	NA	NA	NA	2	NA	NA	NA	NA	NA	2	NA	NA	2	2	NA	2	2	NA	2	2	NA	NA	NA	2	2	NA	2	NA	NA	2	2	NA	NA	NA
C4290684_117	2	2	0	NA	2	2	NA	2	2	NA	2	2	2	NA	2	NA	NA	NA	2	NA	NA	NA	NA	NA	2	NA	NA	2	0	NA	0	2	NA	0	2	NA	NA	NA	0	0	NA	2	NA	NA	2	0	NA	NA	NA
C4290788_72	2	0	0	NA	NA	0	NA	2	0	NA	1	0	2	NA	2	2	NA	NA	2	NA	NA	NA	0	NA	2	NA	NA	2	0	NA	0	1	0	0	2	NA	NA	NA	0	0	0	0	NA	NA	NA	0	NA	NA	0
C4306282_166	2	0	2	2	2	0	2	2	0	2	2	0	2	2	2	2	2	2	2	2	2	2	2	2	2	2	2	2	2	2	2	1	2	2	2	2	2	2	2	2	2	2	2	0	2	1	2	2	1
C4309082_105	2	NA	NA	2	2	NA	2	NA	NA	2	NA	NA	NA	2	NA	NA	2	2	NA	2	2	2	2	2	NA	NA	2	NA	NA	2	NA	NA	NA	NA	NA	2	2	NA	NA	NA	NA	NA	2	NA	2	NA	2	2	0
C4309082_85	2	NA	NA	2	2	NA	2	NA	NA	2	NA	NA	NA	2	NA	NA	2	2	NA	2	2	2	2	2	NA	NA	2	NA	NA	2	NA	NA	NA	NA	NA	2	2	NA	NA	NA	NA	NA	2	NA	2	NA	0	0	2
C4309082_86	2	NA	NA	2	2	NA	2	NA	NA	2	NA	NA	NA	2	NA	NA	0	2	NA	2	2	2	2	2	NA	NA	2	NA	NA	2	NA	NA	NA	NA	NA	2	2	NA	NA	NA	NA	NA	2	NA	2	NA	2	2	2
C4311176_135	0	2	2	2	NA	2	NA	0	2	NA	1	2	0	NA	0	2	2	NA	0	NA	NA	2	NA	NA	0	NA	NA	0	2	0	2	1	2	2	0	NA	NA	NA	2	2	2	2	NA	2	NA	2	NA	NA	2
C4317864_67	2	2	2	NA	NA	2	0	2	2	2	2	2	2	0	2	2	NA	0	2	NA	NA	2	0	0	2	0	NA	2	2	0	2	2	2	NA	2	0	NA	0	NA	NA	NA	2	NA	2	0	2	0	0	2
C4331798_154	2	2	2	0	0	2	0	2	2	0	2	2	2	0	2	NA	0	0	2	0	0	0	0	0	2	0	0	2	2	0	2	2	2	2	2	0	0	0	2	2	2	NA	0	2	0	2	0	0	2
C4332736_196	2	NA	NA	NA	NA	NA	NA	2	NA	NA	2	NA	2	NA	2	NA	NA	NA	2	NA	NA	NA	NA	NA	2	NA	2	2	NA	NA	NA	2	NA	NA	2	NA	NA	NA	NA	NA	NA	NA	NA	NA	NA	NA	NA	NA	2
C4339016_126	2	2	NA	2	NA	2	0	2	2	NA	2	2	2	0	2	NA	NA	2	2	2	0	2	0	0	2	NA	2	2	NA	0	2	2	NA	NA	2	0	2	NA	NA	NA	NA	NA	NA	2	NA	2	NA	NA	2
C4339016_128	2	2	NA	NA	NA	2	2	2	2	0	2	2	2	2	2	NA	NA	2	2	0	0	0	2	2	2	NA	0	2	NA	2	2	2	NA	NA	2	2	0	NA	NA	NA	NA	NA	0	2	NA	2	NA	NA	2
C4339462_102	2	NA	NA	0	0	NA	NA	2	NA	0	NA	NA	2	NA	2	NA	NA	NA	2	NA	0	NA	NA	NA	2	NA	0	2	NA	0	NA	2	NA	NA	2	NA	0	NA	NA	NA	NA	NA	0	NA	NA	NA	NA	NA	NA
C4345202_149	2	2	2	NA	NA	2	0	2	2	NA	2	2	2	0	2	2	2	0	2	0	NA	0	0	0	2	NA	0	2	2	0	2	2	2	2	2	0	0	NA	2	2	2	0	NA	2	0	2	NA	NA	2
C4349128_167	2	0	2	NA	NA	0	NA	2	0	NA	2	0	2	NA	2	2	NA	NA	2	NA	NA	0	NA	NA	2	NA	NA	2	2	NA	2	2	2	2	2	NA	NA	NA	2	2	2	2	NA	2	NA	2	NA	NA	2
C4354124_95	2	0	2	2	2	0	2	2	0	2	2	0	2	2	2	2	2	2	2	2	2	2	2	2	2	1	2	2	2	2	2	1	2	2	2	2	2	2	2	2	2	2	2	2	2	2	2	2	1
C4354928_105	2	0	NA	NA	NA	0	NA	2	0	NA	NA	0	2	NA	2	NA	NA	NA	2	NA	NA	0	2	NA	2	NA	NA	2	NA	NA	NA	1	NA	NA	2	NA	2	NA	NA	NA	NA	NA	NA	0	NA	NA	NA	NA	NA
C4355588_204	2	2	2	0	0	2	0	2	2	0	2	2	2	0	2	2	0	0	2	0	0	2	0	0	2	0	2	2	2	0	2	2	2	2	2	0	NA	0	2	2	2	2	0	NA	0	2	0	0	2
C4357734_173	2	0	2	NA	NA	1	NA	2	0	NA	2	0	2	NA	2	0	2	NA	2	NA	NA	NA	NA	NA	2	NA	NA	2	2	NA	2	2	2	2	2	NA	NA	NA	2	2	2	0	NA	0	NA	2	NA	NA	1
C4361140_219	0	2	2	NA	NA	2	2	0	2	NA	2	2	1	2	0	2	2	2	0	2	NA	2	2	2	0	NA	2	0	2	2	2	1	2	2	0	2	2	NA	2	2	2	2	NA	NA	2	2	NA	NA	2
C4363804_141	2	NA	2	NA	NA	NA	NA	2	NA	NA	NA	NA	2	NA	2	NA	NA	NA	2	NA	NA	NA	NA	NA	2	NA	NA	2	NA	NA	NA	2	NA	NA	2	NA	NA	NA	NA	NA	NA	NA	NA	0	NA	NA	NA	NA	NA
C4365024_196	2	NA	0	NA	NA	0	NA	2	NA	NA	1	NA	2	NA	2	NA	NA	NA	2	NA	NA	NA	NA	NA	2	NA	NA	2	0	NA	0	2	0	0	2	NA	NA	NA	0	0	0	NA	NA	NA	NA	0	NA	NA	0
C4371878_157	2	2	NA	0	0	2	0	2	2	0	2	2	2	0	NA	2	0	0	2	0	0	1	0	0	2	0	0	NA	2	0	2	2	2	2	2	0	0	0	2	NA	2	2	0	2	0	2	0	0	2
C4374266_214	2	0	2	2	NA	1	NA	2	0	0	2	0	2	NA	2	2	NA	NA	2	NA	NA	NA	2	NA	2	NA	NA	2	2	NA	2	1	2	2	2	NA	NA	NA	2	2	2	2	NA	NA	NA	2	NA	NA	1
C4374338_74	2	0	2	NA	NA	0	NA	2	0	2	2	0	2	NA	2	2	NA	NA	2	2	NA	NA	2	2	2	NA	NA	2	2	NA	2	2	2	2	2	NA	NA	NA	2	2	2	2	NA	0	NA	2	NA	NA	1
C4374338_84	2	2	0	NA	NA	2	NA	2	2	2	1	2	2	NA	2	2	NA	NA	2	2	NA	NA	2	2	2	NA	NA	2	0	NA	0	2	0	0	2	NA	NA	NA	0	0	0	2	NA	2	NA	0	NA	NA	1
C4375488_177	2	NA	0	NA	NA	0	NA	2	NA	NA	0	NA	2	NA	2	NA	NA	NA	2	NA	NA	NA	NA	NA	2	NA	NA	2	0	NA	0	2	0	0	2	NA	NA	NA	0	0	0	NA	NA	NA	NA	0	NA	NA	0
C4376934_193	2	0	2	0	NA	0	NA	2	0	2	2	0	2	NA	2	2	NA	NA	2	NA	NA	NA	NA	NA	2	NA	NA	2	2	NA	2	2	2	2	2	NA	NA	NA	2	2	2	0	2	0	NA	2	NA	NA	0
C4379674_122	2	NA	2	0	1	2	NA	2	NA	0	2	NA	2	NA	2	2	0	0	2	0	0	0	NA	NA	2	NA	0	2	2	NA	2	2	2	2	2	NA	0	NA	2	2	2	2	0	2	NA	2	NA	NA	2
C4382690_195	0	2	2	NA	NA	2	NA	0	2	NA	1	2	0	NA	0	2	NA	NA	0	NA	NA	NA	NA	NA	0	NA	NA	0	2	NA	2	1	2	2	0	NA	NA	NA	2	2	2	NA	NA	2	NA	2	NA	NA	2
C4384422_187	2	0	2	NA	NA	0	NA	2	0	NA	2	0	2	NA	2	0	NA	NA	2	NA	NA	0	NA	NA	2	NA	NA	2	2	NA	2	1	2	2	2	NA	NA	2	2	2	2	0	NA	0	NA	1	NA	NA	1
C4388358_201	NA	2	NA	NA	NA	1	NA	NA	2	NA	NA	2	2	NA	NA	NA	2	NA	NA	NA	NA	2	NA	NA	NA	2	NA	NA	NA	NA	NA	2	NA	NA	NA	NA	NA	NA	NA	NA	NA	2	NA	2	NA	2	NA	NA	2
C4391446_76	2	2	2	NA	NA	2	NA	2	2	NA	2	2	2	NA	2	NA	NA	NA	2	NA	NA	2	NA	NA	2	NA	NA	2	2	NA	2	2	2	2	2	NA	NA	NA	2	2	2	0	NA	2	NA	2	NA	NA	2
C4395390_134	2	0	2	2	2	0	2	2	0	2	2	0	2	2	2	2	2	2	2	2	2	2	2	2	2	2	2	2	2	2	2	2	2	2	2	2	2	2	2	2	2	2	2	2	2	1	2	2	2
C4395390_144	2	2	0	2	2	2	2	2	2	2	1	2	2	2	2	2	2	2	2	2	2	2	2	2	2	2	2	2	0	2	0	2	0	0	2	2	2	2	0	0	0	2	2	2	2	1	2	2	1
C4400240_172	2	2	2	NA	0	2	NA	2	2	0	2	2	2	0	2	NA	NA	0	2	0	0	1	0	NA	2	0	0	2	2	0	2	2	2	2	2	NA	0	NA	2	2	2	2	1	2	NA	2	NA	NA	2
C4402561_117	2	0	2	NA	NA	0	NA	2	0	NA	2	0	1	NA	2	0	NA	NA	2	NA	NA	NA	NA	NA	2	NA	NA	2	2	NA	2	1	2	2	2	NA	NA	NA	2	2	2	0	NA	0	NA	2	NA	NA	1
C4404465_99	2	NA	0	NA	NA	0	NA	2	NA	NA	1	NA	2	NA	2	NA	NA	NA	2	NA	NA	NA	NA	NA	2	NA	NA	2	0	NA	0	2	0	0	2	NA	NA	NA	0	0	0	NA	NA	NA	NA	0	NA	NA	0
C4404569_175	2	NA	0	NA	NA	0	NA	2	NA	NA	1	NA	2	NA	2	NA	NA	NA	2	NA	NA	NA	0	NA	2	NA	NA	2	0	NA	0	NA	0	0	2	NA	NA	0	0	0	0	0	NA	NA	NA	0	NA	NA	0
C4405405_99	2	0	NA	NA	NA	NA	NA	2	NA	NA	1	2	2	NA	2	NA	NA	NA	2	NA	NA	NA	NA	NA	2	NA	NA	2	NA	NA	0	2	NA	1	2	NA	NA	NA	1	1	1	2	NA	NA	NA	1	NA	NA	1
C4411113_175	2	2	0	NA	NA	2	NA	2	2	NA	2	2	2	NA	2	2	NA	NA	2	NA	NA	NA	NA	NA	2	NA	NA	2	0	NA	0	2	0	0	2	NA	NA	NA	0	0	0	2	NA	2	NA	0	NA	NA	1
C4418907_81	2	NA	NA	NA	NA	NA	NA	2	NA	NA	2	NA	2	NA	2	2	NA	NA	2	NA	NA	NA	NA	NA	2	NA	NA	2	NA	NA	NA	2	NA	NA	2	NA	NA	NA	NA	NA	NA	0	NA	NA	NA	NA	NA	NA	NA
C4433629_123	2	2	2	NA	0	2	0	2	2	0	2	2	2	0	2	2	NA	0	2	0	0	0	0	0	2	0	0	2	2	0	2	2	2	2	2	0	0	0	2	2	2	2	0	2	0	2	0	0	2
C4433871_107	2	0	2	NA	NA	0	0	2	0	2	2	0	2	NA	2	0	NA	NA	2	NA	NA	0	NA	NA	2	NA	NA	2	2	NA	2	1	2	2	2	NA	NA	NA	2	2	2	0	NA	0	NA	1	NA	NA	1
C4433871_135	2	2	2	NA	NA	2	2	1	2	2	1	2	2	NA	2	2	NA	NA	2	NA	NA	2	NA	NA	2	NA	NA	2	2	NA	2	2	2	0	2	NA	NA	NA	0	0	0	0	NA	0	NA	1	NA	NA	1
C4434287_97	2	0	0	NA	NA	0	0	2	0	NA	2	0	2	NA	2	NA	NA	NA	2	NA	NA	0	NA	NA	2	NA	NA	2	0	NA	NA	1	0	NA	2	NA	NA	NA	NA	NA	NA	2	NA	2	NA	NA	NA	NA	0
C4442549_169	0	NA	2	NA	NA	2	2	0	NA	NA	1	2	0	2	NA	2	NA	2	0	2	NA	2	2	2	0	NA	2	0	2	2	2	1	2	2	0	2	2	NA	2	2	2	2	NA	NA	2	2	NA	NA	2
C4445377_86	2	2	2	NA	NA	2	0	2	2	NA	2	2	2	0	2	2	0	0	2	0	NA	0	0	0	2	NA	0	2	2	0	2	2	NA	2	2	0	0	NA	2	2	NA	0	NA	2	0	2	NA	NA	2
C4455687_206	2	1	2	NA	NA	1	NA	2	0	NA	2	0	2	NA	2	NA	NA	NA	2	NA	NA	2	NA	NA	2	NA	NA	2	2	NA	2	2	2	2	2	NA	NA	NA	2	2	2	NA	NA	NA	2	1	NA	NA	2
C4455687_207	2	2	0	NA	NA	2	NA	2	2	NA	1	2	2	NA	2	NA	NA	NA	2	NA	NA	2	NA	NA	2	NA	NA	2	0	NA	0	2	0	0	2	NA	NA	NA	0	0	0	NA	NA	NA	0	1	NA	NA	1
C4462225_198	2	2	NA	NA	NA	0	NA	2	NA	NA	2	NA	2	NA	2	NA	NA	NA	2	NA	NA	NA	NA	NA	2	NA	NA	2	NA	NA	NA	1	NA	NA	2	NA	NA	NA	NA	NA	NA	NA	NA	NA	NA	NA	NA	NA	NA
C4462271_149	2	2	0	NA	NA	2	NA	2	2	NA	0	2	2	NA	2	2	NA	NA	2	NA	NA	NA	NA	NA	2	NA	NA	2	0	NA	0	2	0	0	2	NA	NA	NA	0	0	0	2	NA	2	NA	1	NA	NA	1
C4463133_232	NA	NA	NA	NA	NA	NA	2	NA	NA	NA	NA	NA	NA	2	NA	2	NA	2	NA	0	NA	0	2	2	NA	2	0	NA	NA	2	NA	NA	NA	NA	NA	2	0	2	NA	NA	NA	2	NA	NA	2	NA	2	2	NA
C4472475_229	NA	2	2	NA	0	NA	0	2	NA	2	2	NA	2	0	2	2	NA	0	2	0	0	NA	0	0	2	0	0	2	2	0	2	NA	2	2	NA	0	0	0	2	2	2	0	NA	0	0	2	0	0	2
C4474721_59	2	0	2	NA	NA	0	NA	2	0	NA	2	0	2	NA	2	2	NA	NA	2	2	NA	2	2	NA	2	NA	2	2	2	NA	2	2	2	2	2	NA	2	NA	2	2	2	2	NA	2	NA	2	NA	NA	1
C4474721_78	2	2	0	NA	NA	2	NA	2	2	NA	1	2	2	NA	2	2	NA	NA	2	NA	NA	2	2	NA	2	NA	2	2	0	NA	0	2	0	0	2	NA	2	NA	0	0	0	2	NA	2	NA	0	NA	NA	1
C4488557_189	2	NA	2	NA	NA	2	NA	2	NA	NA	0	NA	2	NA	2	NA	NA	NA	2	NA	NA	NA	NA	NA	2	NA	NA	2	2	NA	2	2	2	0	2	NA	NA	NA	0	0	0	NA	NA	NA	NA	0	NA	NA	2
C4489609_139	2	0	NA	NA	NA	0	NA	2	0	NA	2	0	2	NA	2	2	NA	NA	2	NA	NA	NA	NA	NA	2	NA	NA	2	NA	NA	NA	2	NA	NA	2	NA	NA	NA	NA	NA	NA	2	NA	2	NA	0	NA	NA	0
C4508659_100	2	NA	2	NA	NA	NA	NA	2	NA	NA	2	NA	2	NA	2	1	NA	NA	2	NA	NA	NA	NA	NA	2	NA	NA	2	2	NA	2	2	2	2	2	NA	NA	NA	2	2	2	NA	NA	0	NA	2	NA	NA	2
C4508659_108	2	NA	1	NA	NA	NA	NA	2	NA	NA	1	NA	2	NA	2	2	NA	NA	2	NA	NA	NA	NA	NA	2	NA	NA	2	1	NA	2	2	2	1	2	NA	NA	NA	0	0	0	NA	NA	2	NA	1	NA	NA	0
C4510219_72	NA	NA	NA	NA	0	NA	2	NA	NA	0	NA	NA	2	2	NA	NA	2	2	NA	2	0	2	2	2	NA	2	2	NA	NA	2	2	NA	2	2	NA	2	2	2	NA	NA	NA	NA	0	NA	2	NA	2	2	NA
C4515289_59	2	2	2	NA	NA	2	0	2	2	NA	2	2	2	0	2	2	NA	0	2	NA	NA	NA	0	0	2	0	NA	2	2	0	2	2	2	2	2	0	NA	0	2	2	2	2	NA	2	0	2	0	0	2
C4515511_299	2	0	NA	NA	NA	0	NA	2	0	NA	2	0	2	NA	2	NA	NA	NA	2	NA	NA	NA	NA	NA	2	NA	NA	2	NA	NA	NA	2	NA	NA	2	NA	NA	NA	NA	NA	NA	NA	NA	NA	NA	0	NA	NA	0
C4519713_161	2	2	2	0	0	2	0	2	2	0	2	2	2	0	2	NA	0	0	2	1	0	0	0	0	2	0	0	2	2	0	2	2	2	2	2	0	0	0	2	2	2	2	0	2	0	2	0	0	2
C4525361_179	2	2	2	NA	0	2	0	1	2	0	2	2	2	0	2	2	NA	0	2	0	0	0	0	0	2	0	1	2	2	0	2	2	2	2	2	0	0	0	2	2	2	2	0	2	0	2	0	0	2
C4529937_137	2	2	2	NA	NA	2	NA	2	2	NA	2	2	2	NA	2	2	NA	NA	2	NA	NA	NA	NA	NA	2	NA	NA	2	2	NA	2	2	2	2	2	NA	NA	NA	2	2	2	0	NA	NA	NA	2	NA	NA	2
C4529937_170	2	0	2	NA	NA	1	NA	2	1	NA	2	1	2	NA	2	2	NA	NA	2	NA	NA	NA	NA	NA	2	NA	NA	2	2	NA	2	2	2	2	2	NA	NA	NA	2	2	2	2	NA	NA	NA	2	NA	NA	2
C4534015_114	2	2	0	NA	2	2	2	2	2	NA	1	2	2	NA	2	2	NA	NA	2	NA	NA	1	NA	NA	2	NA	NA	2	0	NA	1	2	0	0	2	NA	NA	NA	0	0	0	NA	NA	2	NA	0	NA	NA	1
C4538767_126	2	2	0	NA	NA	2	2	2	2	NA	1	2	2	0	2	2	NA	NA	2	NA	NA	NA	NA	NA	2	NA	NA	2	0	NA	0	2	0	0	2	NA	NA	NA	0	0	0	2	2	2	NA	0	NA	NA	1
C4543185_246	2	0	2	NA	NA	0	0	2	0	NA	2	0	2	0	2	0	NA	0	2	0	NA	0	0	0	2	NA	0	2	2	0	2	2	2	2	2	0	0	NA	2	2	2	NA	0	NA	0	2	NA	NA	1
C4550805_104	2	NA	0	NA	NA	0	NA	2	NA	NA	1	NA	2	NA	2	2	NA	NA	2	NA	NA	NA	NA	NA	2	NA	NA	2	0	NA	0	2	0	0	2	NA	NA	2	0	0	0	NA	NA	NA	NA	0	NA	NA	0
C4550805_177	2	NA	2	0	0	2	0	2	NA	0	2	NA	2	0	2	2	0	NA	2	0	0	0	0	0	2	0	0	2	2	0	2	2	2	2	2	0	0	0	2	2	2	2	0	NA	NA	2	0	0	2
C4551405_64	2	0	2	NA	NA	0	NA	2	0	NA	2	0	2	NA	2	NA	NA	NA	2	2	NA	NA	NA	NA	2	NA	NA	2	2	NA	2	2	2	2	2	NA	NA	NA	2	2	2	NA	NA	NA	NA	1	NA	NA	2
C4554091_106	2	2	2	2	2	2	0	2	2	2	2	2	2	0	2	2	NA	0	2	2	2	2	0	0	2	0	2	2	2	0	2	2	2	2	2	0	2	0	2	2	2	2	2	2	0	2	0	0	2
C4554091_65	2	2	0	2	2	2	2	2	2	2	1	2	2	2	2	2	NA	2	2	2	2	2	2	2	2	2	2	2	0	2	0	2	0	0	2	2	2	2	0	0	0	2	2	2	2	0	2	2	1
C4555873_213	0	2	0	1	2	2	2	0	2	2	0	2	1	2	0	2	2	2	0	2	2	2	2	2	0	2	2	0	0	2	0	1	0	0	0	2	2	2	0	0	0	2	2	NA	2	1	2	2	1
C4555873_244	2	2	0	2	2	2	1	2	2	2	1	2	2	0	2	2	2	0	2	2	2	2	0	0	2	0	2	2	0	0	0	2	0	0	2	0	2	0	0	0	0	2	2	2	0	1	0	0	1
C4561849_133	2	2	2	NA	NA	2	1	2	2	NA	2	2	2	1	2	NA	NA	2	2	2	NA	2	1	1	2	0	2	2	2	1	2	2	2	2	2	1	2	0	2	2	2	2	NA	2	2	2	0	0	2
C4561849_146	2	2	2	NA	NA	2	1	2	2	NA	2	2	2	1	2	NA	NA	0	2	0	NA	1	1	1	2	2	0	2	2	1	2	2	2	2	2	1	0	2	2	2	2	0	NA	2	0	2	2	2	2
C4561849_149	2	2	0	NA	NA	1	2	2	2	NA	1	2	2	2	2	NA	NA	2	2	2	NA	2	2	2	2	2	2	2	0	2	0	2	0	0	2	2	2	2	0	0	0	0	NA	2	2	0	2	2	1
C4562295_133	2	0	NA	NA	NA	0	NA	2	0	NA	2	0	2	2	2	2	NA	NA	2	NA	NA	NA	NA	NA	2	NA	NA	2	NA	NA	NA	1	NA	NA	2	NA	NA	NA	NA	NA	NA	2	NA	2	NA	0	NA	NA	0
C4564707_221	2	NA	0	NA	NA	0	NA	2	NA	NA	1	NA	2	NA	2	2	NA	NA	2	NA	NA	NA	NA	NA	2	NA	NA	2	0	NA	0	2	0	0	2	NA	NA	NA	0	0	0	NA	NA	2	NA	0	NA	NA	NA
C4564917_114	NA	NA	NA	2	2	NA	2	NA	NA	2	NA	NA	NA	2	NA	NA	2	2	NA	2	2	2	2	2	NA	2	2	NA	NA	2	NA	NA	2	NA	NA	2	2	2	2	NA	NA	0	2	NA	2	NA	2	2	NA
C4566197_199	2	0	NA	NA	NA	0	NA	2	NA	NA	NA	0	2	NA	2	0	NA	NA	2	NA	NA	NA	NA	NA	2	NA	NA	2	NA	NA	NA	2	NA	NA	2	NA	NA	NA	NA	NA	NA	NA	NA	NA	NA	0	NA	NA	0
C4581931_181	NA	2	NA	NA	NA	2	0	NA	2	NA	NA	2	NA	0	NA	2	NA	0	NA	0	NA	2	0	0	NA	0	0	NA	NA	0	NA	2	NA	NA	NA	0	0	0	NA	NA	NA	2	NA	2	0	2	0	0	2
C4585453_64	2	0	2	NA	NA	1	NA	2	0	NA	2	0	2	NA	2	2	NA	NA	2	NA	NA	NA	NA	NA	2	NA	NA	2	2	NA	2	2	2	2	2	NA	NA	NA	2	2	2	2	NA	2	NA	2	NA	NA	1
C4591507_64	2	2	2	0	NA	2	0	2	2	0	2	2	2	0	2	2	0	0	2	0	NA	0	0	0	2	0	0	2	2	0	2	2	2	2	2	0	0	0	2	2	2	2	NA	2	0	2	0	0	2
C4591735_184	2	1	2	NA	NA	0	NA	2	0	NA	2	0	2	NA	2	NA	NA	NA	2	NA	NA	0	NA	NA	2	NA	NA	2	2	NA	2	1	2	2	2	NA	NA	NA	2	2	2	2	NA	NA	NA	2	NA	NA	1
C4591735_192	2	2	1	NA	NA	2	NA	2	2	NA	1	2	2	NA	2	NA	NA	NA	2	NA	NA	2	NA	NA	2	NA	NA	2	1	NA	0	2	1	0	2	NA	NA	NA	0	0	0	2	NA	NA	NA	0	NA	NA	1
C4595593_248	NA	0	2	NA	NA	0	NA	2	0	NA	2	0	NA	NA	2	NA	NA	NA	2	NA	NA	NA	NA	NA	2	NA	NA	2	2	NA	NA	1	2	2	2	NA	NA	NA	NA	2	2	NA	NA	0	NA	2	NA	NA	1
C4597457_173	NA	2	2	NA	2	2	2	1	2	2	2	2	NA	2	2	NA	NA	2	2	0	2	0	2	2	2	2	0	2	2	2	2	2	2	2	1	2	0	2	2	2	2	NA	2	1	2	2	2	2	2
C4597457_184	2	2	2	NA	0	2	0	2	2	0	2	2	2	0	2	2	NA	0	2	0	0	0	0	0	2	0	0	2	2	0	2	2	2	2	2	0	0	0	2	2	2	2	0	2	0	2	0	0	2
C4597941_63	2	2	2	0	0	2	0	2	2	0	2	2	2	0	2	2	0	1	2	0	0	0	0	0	2	0	0	2	2	0	2	2	2	2	2	0	0	0	2	2	2	2	0	2	0	2	0	0	2
C4601977_223	2	0	NA	2	NA	0	2	2	0	NA	NA	0	2	2	2	NA	2	2	2	2	NA	2	2	2	2	2	2	2	NA	2	NA	1	NA	NA	2	2	2	2	NA	NA	NA	2	NA	2	2	0	2	2	0
C4602771_74	2	NA	2	NA	NA	2	NA	2	NA	2	2	NA	2	NA	2	0	NA	NA	2	NA	NA	NA	NA	NA	2	NA	NA	2	2	NA	2	2	2	2	2	NA	NA	NA	2	2	2	NA	NA	NA	NA	2	NA	NA	2
C4603253_101	2	2	NA	0	0	2	2	2	2	0	2	2	2	2	2	NA	NA	2	2	0	0	2	2	2	2	2	NA	2	0	2	0	2	0	NA	2	2	NA	2	0	NA	NA	0	NA	NA	2	1	2	2	2
C4603253_90	2	2	NA	0	0	2	0	2	2	0	2	2	2	0	2	NA	NA	0	2	0	0	2	0	0	2	0	NA	2	2	0	2	2	2	NA	2	0	NA	0	2	NA	NA	2	NA	NA	0	2	0	0	2
C4603523_130	2	NA	2	2	NA	0	NA	2	0	NA	2	0	2	NA	2	NA	NA	NA	2	NA	NA	NA	0	NA	2	NA	NA	2	2	NA	2	2	2	2	2	NA	NA	NA	2	2	2	0	NA	0	NA	2	NA	NA	2
C4605537_96	2	NA	0	NA	NA	0	NA	2	NA	NA	1	NA	2	NA	2	NA	NA	NA	2	NA	NA	NA	NA	NA	2	NA	NA	2	0	NA	0	2	0	0	2	NA	NA	NA	0	0	0	NA	NA	NA	NA	0	NA	NA	0
C4607301_202	2	0	2	NA	NA	0	NA	2	0	NA	2	0	2	NA	2	2	NA	NA	2	NA	NA	NA	NA	NA	2	NA	NA	2	2	NA	2	2	2	2	2	NA	NA	NA	2	2	2	2	NA	0	NA	1	NA	NA	1
C4610271_255	2	2	2	2	NA	2	0	2	2	NA	2	2	2	0	2	2	2	0	2	2	NA	2	0	0	2	0	2	2	2	0	2	2	2	2	2	0	2	0	2	2	2	2	NA	2	0	2	0	0	2
C4610663_188	2	NA	2	NA	NA	2	NA	2	NA	2	2	NA	2	NA	2	NA	NA	2	2	NA	NA	NA	NA	NA	2	NA	2	2	2	NA	2	2	2	2	2	NA	NA	NA	2	2	2	NA	NA	1	NA	2	NA	NA	2
C4610959_262	2	2	2	0	NA	2	0	2	2	NA	2	2	NA	0	2	2	NA	NA	2	0	NA	1	NA	0	2	0	0	2	2	NA	2	2	2	2	2	NA	0	NA	2	2	2	2	NA	2	NA	2	0	NA	2
C4612725_213	2	2	2	NA	0	2	NA	2	NA	NA	2	NA	2	NA	2	2	NA	NA	2	2	NA	NA	NA	NA	2	NA	NA	2	2	NA	2	NA	2	2	2	2	NA	NA	2	2	2	NA	NA	NA	NA	2	NA	NA	2
C4612977_194	2	0	NA	NA	NA	0	NA	2	0	NA	2	0	1	NA	2	NA	NA	NA	2	NA	NA	NA	NA	NA	2	NA	NA	2	NA	NA	NA	1	NA	2	2	NA	NA	NA	2	2	2	0	NA	0	NA	2	NA	NA	1
C4616873_96	2	NA	0	NA	NA	NA	NA	2	1	NA	0	0	2	NA	2	0	NA	NA	2	NA	NA	NA	NA	NA	2	NA	NA	2	0	NA	NA	2	NA	NA	2	NA	NA	NA	0	NA	2	NA	NA	NA	NA	NA	NA	NA	NA
C4627913_181	2	0	2	NA	NA	0	NA	2	0	NA	2	0	2	NA	2	2	NA	NA	2	NA	NA	NA	NA	NA	2	NA	2	2	2	NA	2	2	2	2	2	NA	NA	NA	2	2	2	NA	NA	NA	NA	1	NA	NA	1
C4627913_190	2	2	0	NA	NA	2	NA	2	2	NA	1	2	2	NA	2	2	NA	NA	2	NA	NA	NA	NA	NA	2	NA	2	2	0	NA	0	2	0	0	2	NA	NA	NA	0	0	0	NA	NA	NA	NA	1	NA	NA	1
C4630993_49	2	0	0	NA	NA	0	NA	2	0	NA	1	0	2	NA	2	NA	0	NA	2	NA	NA	0	NA	NA	2	NA	NA	2	0	NA	0	1	0	0	2	NA	NA	NA	0	0	0	NA	2	NA	NA	0	NA	NA	0
C4640077_91	0	2	NA	2	2	2	2	0	2	NA	0	2	0	2	0	2	2	2	0	2	2	2	2	2	0	2	2	0	NA	2	NA	1	2	NA	0	2	2	2	NA	NA	NA	NA	2	2	2	2	2	2	2
C4640699_137	2	2	2	0	0	2	NA	2	2	NA	2	2	2	2	2	2	0	0	2	NA	NA	NA	NA	NA	2	0	0	2	2	NA	2	2	2	2	2	NA	NA	NA	2	2	2	2	NA	2	NA	2	NA	NA	2
C4640699_96	2	0	2	2	2	0	NA	2	0	NA	2	0	2	2	2	2	2	2	2	NA	NA	NA	NA	NA	2	2	2	2	2	NA	2	2	2	2	2	NA	NA	NA	2	2	2	2	NA	2	NA	2	NA	NA	1
C4643897_170	2	0	2	NA	NA	0	NA	2	2	NA	2	1	2	NA	2	2	NA	NA	2	NA	NA	NA	NA	2	2	NA	NA	2	2	NA	2	2	2	2	2	NA	NA	2	2	2	2	2	2	2	NA	2	NA	NA	2
C4644603_89	2	NA	0	NA	NA	1	NA	2	NA	NA	1	NA	2	NA	2	2	NA	NA	2	NA	NA	NA	NA	NA	2	NA	NA	2	0	NA	0	2	0	0	2	NA	NA	NA	0	0	0	NA	NA	2	NA	0	NA	NA	0
C4645397_117	2	2	2	2	0	2	0	2	2	0	2	2	2	0	2	2	2	0	2	0	0	0	0	0	2	0	0	2	2	0	2	2	2	2	2	0	0	0	2	2	2	2	0	2	0	2	0	0	2
C4645397_123	2	1	2	2	0	0	2	2	1	0	2	1	2	2	2	0	2	2	2	2	0	2	2	2	2	2	2	2	2	2	2	2	2	2	2	2	2	2	2	2	2	2	0	2	2	2	2	2	2
C4648799_112	2	2	2	2	2	2	0	2	2	2	2	2	2	0	2	2	2	0	2	2	2	2	0	0	2	0	2	2	2	0	2	2	2	2	2	0	2	0	2	2	2	2	2	2	0	2	0	0	2
C4651019_245	2	NA	NA	NA	NA	NA	NA	2	NA	NA	2	NA	2	NA	2	NA	2	NA	2	NA	NA	NA	NA	NA	2	NA	NA	2	2	NA	2	2	NA	NA	2	NA	NA	NA	NA	NA	NA	NA	NA	0	NA	NA	NA	NA	NA
C4651501_65	2	0	2	NA	NA	0	NA	2	0	NA	2	0	2	0	2	2	NA	NA	2	NA	NA	0	NA	NA	2	NA	NA	2	2	0	2	0	2	2	2	NA	NA	NA	2	2	2	0	NA	0	NA	1	NA	NA	1
C4651599_59	2	2	2	0	0	2	0	2	2	0	2	2	2	0	2	2	NA	0	2	NA	0	2	0	0	2	0	NA	2	2	0	2	2	2	2	2	0	NA	0	2	2	2	0	0	0	0	2	0	0	1
C4651599_73	2	0	2	2	2	0	2	2	0	2	2	0	2	2	2	2	NA	2	2	NA	2	0	2	2	2	2	NA	2	2	2	2	2	2	2	2	2	NA	2	2	2	2	0	2	0	2	1	2	2	1
C4664155_237	2	NA	2	NA	NA	2	NA	2	NA	NA	1	NA	2	NA	2	2	NA	NA	2	NA	NA	NA	NA	NA	2	NA	NA	2	2	NA	2	2	2	0	2	NA	NA	NA	0	0	0	2	NA	NA	NA	0	NA	NA	0
C4665045_107	NA	2	NA	0	NA	2	0	NA	2	NA	NA	2	2	0	NA	NA	NA	NA	NA	NA	NA	2	0	0	NA	0	NA	NA	NA	0	NA	2	NA	NA	NA	0	NA	0	NA	NA	NA	NA	NA	NA	NA	2	0	0	2
C4666919_164	2	1	NA	NA	NA	1	NA	2	1	NA	2	1	2	NA	2	NA	NA	NA	2	NA	NA	2	NA	NA	2	NA	NA	2	NA	NA	NA	2	NA	NA	2	NA	NA	NA	NA	NA	NA	NA	NA	2	NA	0	NA	NA	1
C4670235_195	2	2	2	0	NA	2	1	2	2	NA	2	2	2	0	2	NA	0	0	2	0	NA	0	0	0	2	0	0	2	2	0	2	2	2	2	2	0	0	0	2	2	2	2	NA	2	0	2	0	0	2
C4671191_125	2	0	NA	NA	NA	0	NA	2	0	NA	2	0	2	NA	2	0	NA	NA	2	NA	NA	0	NA	NA	2	NA	NA	2	1	NA	NA	2	NA	NA	2	NA	NA	NA	NA	NA	NA	0	NA	0	NA	0	2	NA	0
C4672125_133	2	NA	NA	NA	NA	NA	NA	2	NA	NA	2	NA	2	NA	2	NA	NA	NA	2	NA	NA	NA	NA	NA	2	NA	NA	2	NA	NA	NA	2	NA	NA	2	NA	NA	NA	NA	NA	NA	NA	NA	NA	NA	NA	NA	NA	NA
C4675167_229	NA	0	NA	NA	2	0	2	NA	0	2	NA	0	0	2	NA	NA	2	2	NA	2	2	2	2	2	NA	2	2	NA	NA	2	NA	0	NA	NA	NA	2	2	2	NA	NA	NA	NA	2	NA	2	0	2	2	0
C4675707_171	2	NA	2	NA	NA	2	NA	2	NA	NA	2	NA	2	NA	2	0	NA	NA	2	NA	NA	NA	NA	NA	2	NA	NA	2	2	NA	2	1	2	NA	2	NA	NA	NA	NA	NA	NA	NA	NA	NA	NA	NA	NA	NA	NA
C4676665_317	2	0	2	NA	NA	1	NA	2	0	NA	2	0	2	NA	2	1	NA	NA	2	NA	NA	NA	NA	NA	2	NA	NA	2	2	NA	2	2	2	2	2	NA	NA	NA	2	2	2	NA	NA	2	NA	2	NA	NA	1
C4683235_227	2	2	0	NA	NA	1	NA	2	2	NA	1	2	2	NA	2	2	NA	NA	2	NA	NA	0	NA	NA	2	NA	NA	2	0	NA	0	2	0	0	2	NA	NA	NA	0	0	0	NA	NA	2	NA	0	NA	NA	1
C4687045_211	2	0	2	NA	NA	0	NA	2	0	NA	2	0	2	NA	2	2	NA	NA	2	NA	NA	NA	NA	NA	2	NA	NA	2	2	NA	NA	2	2	2	2	NA	NA	NA	2	2	2	0	NA	2	NA	2	NA	NA	1
C4687339_59	2	2	2	2	0	2	0	2	2	0	2	2	2	0	2	2	NA	0	2	0	0	0	0	0	2	0	0	2	2	0	2	2	2	2	2	0	0	0	2	2	2	2	0	2	0	2	0	0	2
C4689405_233	2	0	NA	NA	NA	0	NA	2	0	NA	2	0	2	NA	2	2	NA	NA	2	NA	NA	NA	NA	NA	2	NA	NA	2	NA	NA	NA	2	NA	NA	2	NA	NA	NA	NA	NA	NA	NA	NA	2	NA	0	NA	NA	NA
C4691781_92	2	NA	2	2	2	NA	1	2	NA	2	2	NA	2	1	2	2	2	2	2	2	2	2	1	1	2	0	2	2	2	1	2	2	2	2	2	1	2	0	2	2	2	2	2	2	2	2	0	0	2
C4694355_206	2	0	2	NA	2	0	NA	2	0	2	2	0	2	NA	2	2	2	2	2	2	2	2	NA	NA	2	2	2	2	2	NA	2	1	2	2	2	NA	2	2	2	2	2	2	2	2	NA	2	2	2	1
C4694355_245	2	2	2	NA	2	2	0	2	2	2	2	2	2	0	2	2	2	0	2	0	2	0	0	0	2	0	0	2	2	0	2	2	2	2	2	0	0	0	2	2	2	2	2	2	0	2	0	0	2
C4698547_140	2	NA	NA	2	0	NA	0	2	NA	NA	2	NA	2	NA	2	NA	2	0	2	0	NA	0	NA	NA	2	NA	NA	2	2	NA	NA	2	NA	NA	2	NA	NA	NA	NA	NA	NA	NA	0	NA	0	NA	NA	NA	NA
C4699911_189	2	2	2	NA	0	2	NA	2	2	0	2	2	2	NA	2	2	NA	NA	2	0	0	0	NA	NA	2	NA	0	2	2	NA	2	2	2	2	2	NA	0	NA	2	2	1	NA	0	2	NA	2	NA	NA	2
C4700359_97	2	2	2	0	0	2	0	2	2	0	2	2	2	0	2	2	0	0	2	0	0	0	0	0	1	NA	0	2	2	0	2	2	2	2	2	0	0	NA	2	2	2	2	0	2	0	2	0	0	2
C4708151_107	2	NA	0	NA	NA	NA	NA	2	NA	0	1	NA	2	NA	2	NA	NA	NA	2	NA	NA	0	NA	NA	2	NA	NA	2	0	NA	NA	2	0	NA	2	NA	0	NA	0	NA	NA	NA	NA	NA	NA	0	NA	NA	NA
C4708275_72	NA	2	2	NA	NA	2	NA	NA	2	NA	2	2	2	NA	NA	2	NA	NA	NA	NA	NA	2	NA	NA	NA	NA	NA	NA	2	NA	2	2	2	2	NA	NA	NA	NA	2	2	2	NA	NA	NA	NA	2	NA	NA	2
C4709703_43	NA	2	0	NA	NA	2	NA	NA	2	NA	0	2	2	NA	NA	NA	NA	NA	NA	NA	NA	NA	NA	NA	NA	0	NA	NA	0	NA	NA	2	0	0	NA	NA	NA	0	0	0	0	2	NA	2	NA	1	0	0	1
C4709703_45	NA	2	2	NA	NA	2	0	NA	2	NA	2	2	2	0	NA	NA	NA	NA	NA	0	NA	0	0	0	NA	0	0	NA	2	0	1	2	2	2	NA	0	0	0	2	2	2	0	NA	2	NA	2	0	0	2
C4711221_304	2	0	NA	2	NA	0	NA	2	0	NA	2	0	1	NA	2	2	NA	NA	2	2	2	0	NA	2	2	NA	NA	2	NA	NA	NA	1	NA	2	2	NA	NA	NA	2	2	2	2	NA	NA	NA	1	NA	NA	1
C4713365_81	2	NA	0	NA	NA	0	NA	2	NA	NA	1	NA	2	NA	2	2	NA	NA	2	NA	NA	NA	NA	NA	2	NA	NA	2	0	NA	0	2	0	0	2	NA	NA	2	0	0	0	NA	NA	NA	NA	0	NA	NA	0
C4716339_237	2	NA	0	NA	NA	0	NA	2	NA	NA	1	NA	2	NA	2	2	NA	NA	2	NA	NA	NA	NA	NA	2	NA	NA	2	0	NA	0	NA	0	0	2	NA	NA	NA	0	0	0	NA	NA	NA	NA	0	NA	NA	0
C4717477_230	2	NA	2	NA	NA	2	NA	2	NA	NA	2	NA	2	NA	2	2	NA	NA	2	NA	NA	NA	NA	NA	2	NA	NA	2	2	NA	2	2	2	2	2	NA	NA	NA	2	2	2	0	2	0	NA	2	NA	NA	2
C4721005_238	0	2	2	NA	NA	2	2	0	2	NA	2	2	0	NA	0	2	2	NA	0	2	NA	2	NA	NA	0	NA	2	0	2	NA	2	1	2	2	0	NA	2	NA	2	2	2	2	NA	2	NA	2	NA	NA	2
C4728191_108	2	0	2	0	0	0	0	2	0	0	2	0	2	0	2	2	0	NA	2	0	0	0	0	0	2	0	0	2	2	0	2	1	2	2	2	0	0	0	2	2	2	0	0	0	NA	2	0	0	1
C4730936_218	NA	2	NA	NA	0	2	0	NA	2	NA	NA	2	2	0	NA	0	2	0	NA	0	NA	0	0	0	NA	0	0	NA	NA	0	NA	2	2	NA	NA	0	0	0	NA	NA	NA	2	NA	2	0	2	0	0	2
C4740180_258	2	NA	NA	NA	NA	NA	NA	2	NA	NA	2	NA	2	NA	2	NA	NA	NA	2	NA	NA	NA	NA	NA	2	NA	NA	2	NA	NA	NA	2	NA	NA	2	NA	NA	NA	NA	NA	NA	NA	NA	NA	NA	NA	NA	NA	NA
C4746580_97	2	0	2	NA	NA	0	NA	2	0	NA	2	0	2	NA	2	2	NA	NA	2	NA	NA	NA	NA	NA	2	NA	2	2	2	NA	2	NA	2	2	2	NA	2	NA	2	2	2	NA	NA	NA	NA	2	NA	NA	1
C4746948_120	NA	NA	NA	2	2	NA	2	NA	NA	NA	0	NA	NA	2	NA	0	NA	2	NA	2	NA	2	2	2	NA	2	2	NA	NA	2	NA	NA	NA	NA	NA	2	2	2	NA	NA	NA	0	NA	NA	NA	NA	2	2	0
C4749390_87	2	2	0	NA	NA	2	NA	2	2	NA	0	2	2	NA	2	2	NA	NA	NA	NA	NA	2	NA	NA	NA	NA	NA	NA	0	NA	0	NA	0	0	NA	NA	NA	NA	0	0	0	NA	NA	NA	NA	1	NA	NA	1
C4750000_231	2	NA	2	NA	NA	NA	NA	2	NA	NA	2	NA	2	NA	2	NA	NA	NA	2	NA	NA	NA	NA	NA	2	NA	NA	2	NA	NA	NA	2	NA	NA	2	NA	2	NA	NA	NA	NA	NA	NA	0	NA	NA	NA	NA	NA
C4757512_224	2	NA	2	NA	NA	2	NA	2	NA	NA	0	NA	2	2	2	NA	NA	NA	2	NA	NA	NA	NA	NA	2	NA	NA	2	2	NA	2	2	2	0	2	NA	NA	NA	0	0	0	NA	NA	NA	NA	0	NA	NA	0
C4757566_179	2	NA	2	NA	0	NA	0	2	2	NA	2	2	NA	0	2	2	NA	0	2	NA	NA	NA	0	0	2	0	NA	2	2	0	2	NA	2	2	2	0	NA	0	2	2	2	2	NA	2	0	2	0	0	NA
C4758480_190	2	NA	0	NA	NA	NA	NA	2	NA	NA	1	NA	2	NA	2	NA	NA	NA	2	NA	NA	NA	NA	NA	2	NA	NA	2	0	NA	0	2	0	0	2	NA	NA	NA	0	0	0	0	NA	NA	NA	0	NA	NA	0
C4759076_102	2	0	2	NA	NA	0	2	2	0	1	2	0	2	NA	2	2	NA	2	2	2	NA	NA	2	2	2	NA	NA	2	2	NA	2	2	2	2	2	NA	2	NA	2	2	2	2	NA	2	NA	2	NA	NA	2
C4767530_153	2	2	NA	NA	NA	2	NA	2	2	2	0	2	2	NA	2	2	NA	NA	2	NA	NA	2	NA	NA	2	NA	NA	2	NA	NA	NA	2	2	1	2	NA	NA	NA	0	0	0	NA	NA	2	NA	0	NA	NA	1
C4767530_183	2	1	NA	NA	NA	0	NA	2	0	2	NA	0	2	NA	2	2	NA	NA	2	NA	NA	0	NA	NA	2	NA	NA	2	NA	NA	NA	1	2	NA	2	NA	NA	NA	NA	NA	NA	NA	NA	2	NA	NA	NA	NA	NA
C4768582_80	2	2	2	0	NA	2	0	2	2	NA	2	2	2	0	2	2	0	0	2	0	NA	NA	0	0	2	0	NA	2	2	0	2	2	2	2	2	0	2	0	2	2	2	2	NA	2	0	2	0	0	2
C4768640_149	0	2	NA	2	2	2	NA	0	2	2	0	2	0	NA	0	NA	2	2	0	2	2	2	NA	NA	0	NA	2	0	NA	NA	NA	0	NA	NA	0	NA	2	NA	NA	NA	NA	NA	2	2	2	2	NA	NA	2
C4768916_192	NA	NA	0	2	2	NA	1	NA	NA	2	NA	NA	NA	1	NA	NA	2	2	NA	2	2	2	1	1	NA	1	2	NA	NA	1	NA	NA	NA	NA	NA	1	2	0	NA	NA	0	NA	2	NA	2	NA	0	0	NA
C4769704_76	2	0	0	NA	NA	0	NA	2	NA	NA	1	NA	2	NA	2	NA	NA	NA	2	NA	NA	NA	NA	NA	2	NA	NA	2	0	NA	0	2	0	0	2	NA	NA	NA	0	0	0	NA	NA	NA	NA	0	NA	NA	0
C4783284_274	2	2	2	NA	0	2	0	2	2	0	2	2	2	0	2	2	0	0	2	0	0	0	0	0	2	0	0	2	2	0	2	2	2	2	2	0	0	0	2	2	2	2	0	NA	0	2	0	0	2
C4785524_52	2	NA	2	0	0	2	0	2	NA	0	2	NA	2	0	2	NA	0	0	2	NA	0	NA	0	0	2	0	NA	2	2	0	2	2	2	2	2	0	NA	0	2	NA	1	NA	0	NA	NA	2	0	0	2
C4788596_105	2	0	1	NA	NA	NA	NA	2	NA	NA	2	NA	2	NA	2	2	NA	2	2	NA	NA	NA	NA	NA	2	NA	NA	2	1	NA	1	1	1	2	2	NA	2	NA	2	2	2	2	NA	2	NA	2	NA	NA	2
C4789606_136	2	NA	0	NA	NA	NA	NA	2	NA	NA	1	NA	2	NA	2	0	NA	NA	2	NA	NA	NA	NA	NA	2	NA	NA	2	0	NA	0	2	0	0	2	NA	NA	0	0	0	0	NA	NA	0	NA	0	NA	NA	0
C4791418_182	2	NA	NA	NA	NA	NA	NA	2	NA	NA	2	NA	2	NA	2	NA	NA	NA	2	NA	NA	NA	NA	NA	2	NA	NA	2	NA	NA	NA	2	NA	NA	2	NA	NA	NA	NA	NA	NA	NA	NA	NA	NA	NA	NA	NA	NA
C4791916_231	2	0	2	NA	NA	0	0	2	0	NA	2	0	2	NA	2	2	NA	NA	2	NA	NA	0	NA	NA	2	NA	NA	2	2	NA	2	1	2	2	2	NA	NA	NA	2	2	2	2	NA	0	NA	1	NA	NA	1
C4793450_145	2	2	2	NA	0	2	0	2	2	0	2	2	2	0	2	2	0	0	2	0	0	0	0	0	2	1	0	2	2	0	2	2	2	2	2	0	0	0	2	2	2	NA	0	2	0	2	0	0	2
C4793998_124	2	2	NA	NA	NA	NA	NA	2	0	NA	2	0	2	NA	2	NA	NA	NA	2	NA	NA	NA	NA	NA	2	NA	NA	2	NA	NA	NA	2	NA	NA	2	NA	NA	NA	NA	NA	NA	NA	NA	NA	NA	NA	NA	NA	0
C4813876_281	2	NA	NA	0	NA	NA	0	2	NA	NA	2	NA	2	0	2	NA	0	0	2	0	NA	0	0	0	2	NA	0	2	NA	0	NA	2	NA	NA	2	0	0	NA	NA	NA	NA	NA	NA	NA	0	NA	NA	NA	NA
C4816252_84	2	2	2	0	0	2	0	2	2	0	2	2	2	0	2	2	0	0	2	0	0	0	0	0	2	0	0	2	2	0	2	2	2	2	2	0	0	0	2	2	2	2	0	2	0	2	0	0	2
C4816564_135	2	2	0	NA	NA	2	NA	2	2	0	NA	2	NA	NA	2	2	NA	NA	2	NA	NA	NA	NA	NA	NA	NA	NA	2	0	NA	0	2	0	NA	2	NA	NA	NA	0	NA	NA	2	NA	2	NA	NA	NA	NA	0
C4816564_137	2	0	2	NA	NA	0	NA	2	0	2	NA	0	2	NA	2	2	NA	NA	2	NA	NA	NA	NA	NA	2	NA	NA	2	2	NA	2	2	2	NA	2	NA	NA	NA	NA	2	NA	2	NA	2	NA	1	NA	NA	2
C4817692_171	NA	0	2	2	2	0	2	NA	0	2	2	0	0	2	NA	2	2	2	NA	2	2	2	2	2	NA	2	2	NA	2	2	2	0	2	2	NA	2	2	2	2	2	2	2	2	0	2	2	2	2	1
C4818312_260	2	2	NA	NA	NA	2	NA	2	2	NA	2	2	2	NA	2	NA	0	NA	2	0	NA	0	NA	NA	2	NA	0	2	NA	NA	NA	2	NA	NA	2	NA	0	NA	NA	NA	NA	0	2	2	NA	2	2	NA	2
C4819134_79	2	2	2	0	0	2	NA	2	2	0	2	2	2	NA	2	0	0	0	2	0	0	0	NA	NA	2	NA	0	2	2	0	2	2	2	2	2	NA	0	NA	2	2	2	2	0	2	NA	2	NA	NA	2
C4822128_77	2	0	2	NA	NA	0	NA	2	0	NA	2	0	2	NA	2	2	NA	NA	2	NA	NA	NA	NA	NA	2	NA	NA	2	2	NA	2	1	2	2	2	NA	NA	NA	2	2	2	NA	NA	2	NA	2	NA	NA	1
C4822442_210	2	0	NA	NA	NA	0	0	2	0	0	2	0	2	NA	2	0	NA	NA	2	NA	NA	NA	NA	NA	2	NA	NA	2	NA	NA	NA	2	2	NA	2	NA	NA	NA	NA	NA	NA	NA	NA	NA	NA	0	NA	NA	0
C4824014_235	2	0	2	NA	NA	0	NA	2	0	NA	2	0	2	NA	2	0	NA	NA	2	NA	NA	0	NA	NA	2	2	NA	2	2	NA	2	1	2	2	2	NA	NA	NA	2	2	2	2	NA	NA	NA	1	NA	NA	1
C4825806_133	0	2	NA	2	NA	2	NA	0	2	NA	0	2	0	NA	0	2	NA	NA	0	2	NA	2	NA	NA	0	NA	2	0	NA	NA	NA	1	NA	NA	0	NA	2	NA	NA	NA	NA	NA	NA	2	NA	2	NA	0	2
C4827874_195	2	0	2	0	NA	0	NA	NA	0	NA	2	0	2	NA	2	2	NA	NA	2	NA	NA	0	NA	NA	2	NA	NA	2	2	NA	2	1	2	2	2	NA	NA	NA	2	2	2	2	NA	0	NA	2	NA	NA	1
C4834808_112	2	2	0	NA	NA	NA	NA	2	2	NA	1	2	2	NA	2	2	NA	NA	2	NA	NA	NA	NA	NA	2	NA	NA	2	0	NA	0	2	0	0	2	NA	NA	NA	0	0	0	NA	NA	2	NA	1	NA	NA	2
C4834808_115	2	0	2	NA	NA	0	NA	2	0	NA	1	0	1	NA	2	2	NA	NA	2	NA	NA	NA	NA	NA	2	NA	NA	2	2	NA	2	1	2	0	2	NA	NA	NA	0	0	0	NA	NA	2	NA	0	NA	NA	0
C4835452_124	2	0	1	NA	2	0	NA	2	0	NA	2	0	2	NA	2	2	NA	NA	2	NA	NA	0	NA	NA	2	NA	NA	2	1	NA	0	1	1	0	2	NA	NA	NA	0	0	0	NA	NA	0	NA	0	NA	NA	0
C4837132_73	2	2	2	0	0	2	0	2	2	0	2	2	2	0	2	2	0	0	2	0	0	0	0	0	2	NA	0	2	2	0	2	2	2	2	2	0	0	NA	2	2	2	2	0	2	0	2	NA	NA	2
C4837398_87	2	2	0	2	2	2	2	2	2	2	0	2	2	2	2	2	2	2	2	2	2	2	2	2	2	2	2	2	0	2	0	2	0	0	2	2	2	2	0	0	0	2	2	2	2	1	2	2	1
C4839982_113	2	NA	0	NA	NA	0	NA	2	NA	0	0	NA	2	NA	2	NA	NA	0	2	NA	NA	NA	NA	NA	2	NA	NA	2	0	NA	0	2	0	0	2	NA	NA	2	0	0	0	NA	NA	NA	NA	0	NA	NA	0
C4841380_205	2	0	2	2	2	0	2	2	0	2	2	0	2	2	2	2	2	2	2	2	2	2	2	2	2	2	2	2	2	2	2	1	2	2	2	2	2	2	2	2	2	NA	2	0	2	2	2	2	1
C4841380_222	2	2	0	2	2	2	2	2	2	2	1	2	2	2	2	2	2	2	2	2	2	2	2	2	2	2	2	2	0	2	0	2	0	0	2	2	2	2	0	0	0	NA	2	2	2	0	2	2	1
C4847346_78	2	2	0	NA	NA	2	NA	2	NA	NA	1	2	2	NA	2	NA	NA	NA	2	NA	NA	2	NA	NA	2	NA	NA	2	0	NA	0	2	0	0	2	NA	NA	0	0	0	0	NA	NA	2	NA	0	NA	NA	0
C4851374_129	2	2	2	0	0	2	1	2	2	2	2	2	2	0	2	2	1	0	2	1	0	2	0	0	2	NA	2	2	2	0	2	2	2	2	2	0	2	NA	2	2	2	2	2	2	0	2	NA	NA	2
C4851374_145	2	0	2	2	2	0	1	2	0	2	2	0	2	2	2	2	2	2	2	2	2	2	2	2	2	NA	2	2	2	2	2	1	2	2	2	2	2	NA	2	2	2	2	2	2	2	1	NA	NA	1
C4853906_249	2	NA	NA	NA	2	NA	NA	2	0	NA	2	0	2	NA	2	NA	NA	NA	2	2	2	2	NA	NA	2	NA	2	2	NA	NA	NA	0	NA	NA	2	NA	2	NA	NA	NA	NA	NA	NA	2	NA	0	NA	NA	0
C4855662_115	2	NA	0	NA	NA	NA	NA	2	NA	NA	1	NA	2	NA	2	NA	NA	NA	2	NA	NA	NA	NA	NA	2	NA	NA	2	0	NA	0	2	0	0	2	NA	NA	2	0	0	0	2	NA	2	NA	0	NA	NA	0
C4857742_184	2	2	0	NA	NA	2	2	2	2	NA	1	2	2	NA	2	2	NA	NA	2	NA	NA	2	NA	NA	2	NA	NA	2	0	NA	0	2	0	0	2	NA	NA	NA	0	0	0	2	NA	2	NA	0	NA	NA	1
C4857742_217	2	1	2	NA	NA	0	0	2	0	NA	2	0	2	NA	2	2	NA	NA	2	NA	NA	0	NA	NA	2	NA	NA	2	2	NA	2	2	2	2	2	NA	NA	NA	2	2	2	2	NA	2	NA	2	NA	NA	1
C4861346_126	2	2	NA	NA	NA	2	2	2	2	NA	2	2	2	NA	2	NA	NA	NA	2	NA	NA	NA	NA	NA	2	NA	NA	2	NA	NA	NA	2	NA	NA	NA	NA	NA	NA	NA	NA	NA	NA	NA	2	NA	2	NA	NA	2
C4863482_94	2	NA	0	NA	NA	NA	NA	2	NA	NA	1	NA	2	NA	2	1	NA	NA	2	NA	NA	0	NA	NA	2	NA	NA	2	0	NA	0	2	0	0	2	NA	NA	NA	0	0	0	NA	NA	NA	NA	0	NA	NA	0
C4865200_237	2	NA	0	NA	NA	NA	NA	2	NA	NA	1	NA	2	NA	2	2	NA	NA	2	NA	NA	NA	NA	NA	2	NA	NA	2	0	NA	0	2	0	0	2	NA	NA	NA	0	0	0	2	NA	0	NA	0	NA	NA	0
C4871374_101	2	2	0	NA	NA	2	NA	2	2	NA	1	2	2	NA	2	2	NA	NA	2	NA	NA	2	0	NA	2	NA	NA	2	0	NA	0	2	0	0	2	NA	NA	NA	0	0	0	0	NA	2	NA	1	NA	NA	1
C4871374_115	2	0	2	NA	NA	1	NA	2	0	NA	2	0	2	NA	2	2	NA	NA	2	NA	NA	2	2	NA	2	NA	NA	2	2	NA	2	2	2	2	2	NA	NA	NA	2	2	2	0	NA	2	NA	1	NA	NA	1
C4872850_237	2	NA	0	2	NA	0	NA	2	NA	NA	1	2	2	NA	2	2	NA	NA	2	0	NA	0	NA	NA	2	NA	0	2	0	NA	0	2	0	0	2	NA	0	NA	0	0	0	2	NA	2	NA	0	NA	NA	0
C4872850_250	2	NA	2	0	NA	2	NA	2	NA	NA	2	0	2	NA	2	2	NA	NA	2	0	NA	0	NA	NA	2	NA	0	2	2	NA	2	2	2	2	2	NA	0	NA	2	2	2	0	NA	0	NA	2	NA	NA	2
C4873856_179	2	0	2	NA	NA	1	NA	2	0	NA	2	0	2	NA	2	2	NA	NA	2	NA	NA	NA	NA	NA	2	NA	NA	2	2	NA	2	1	2	NA	2	2	NA	NA	NA	NA	NA	2	NA	1	NA	0	NA	NA	0
C4877120_182	2	0	2	2	2	0	2	2	0	2	2	0	2	2	2	2	2	2	2	2	2	2	2	2	2	2	2	2	2	2	2	2	2	2	2	2	2	2	2	2	2	2	2	2	2	2	2	2	2
C4877120_193	2	2	0	2	2	2	2	2	2	2	1	2	2	2	2	2	2	2	2	2	2	2	2	2	2	2	2	2	0	2	0	2	0	0	2	2	2	2	0	0	0	2	2	2	2	0	2	2	1
C4877762_256	2	0	NA	NA	NA	0	0	2	0	NA	2	0	2	NA	2	2	NA	NA	2	NA	NA	0	NA	NA	2	NA	NA	2	NA	NA	NA	1	NA	NA	2	NA	NA	NA	NA	NA	NA	NA	NA	0	NA	0	NA	NA	0
C4881908_207	2	2	2	0	0	2	0	2	2	0	2	2	2	0	2	2	NA	0	2	0	0	0	0	0	2	0	0	2	2	0	2	2	2	2	2	0	0	0	2	2	2	2	0	2	0	2	0	0	2
C4882890_276	2	NA	2	NA	NA	NA	NA	2	NA	NA	2	NA	2	NA	2	NA	NA	NA	2	NA	NA	NA	NA	NA	2	NA	NA	2	2	NA	2	2	2	2	2	NA	NA	NA	2	2	2	0	NA	NA	NA	2	NA	NA	2
C4882930_177	2	NA	NA	0	NA	NA	NA	2	NA	NA	NA	NA	2	NA	2	NA	NA	2	2	NA	2	NA	NA	NA	2	NA	NA	2	NA	NA	NA	2	NA	NA	2	NA	NA	NA	0	NA	NA	NA	2	NA	NA	NA	NA	NA	NA
C4882930_201	2	NA	NA	2	NA	NA	NA	2	NA	NA	NA	NA	2	NA	2	NA	NA	0	2	NA	0	NA	NA	NA	2	NA	NA	2	NA	NA	NA	2	NA	2	2	NA	NA	NA	2	2	NA	NA	0	NA	NA	NA	NA	NA	NA
C4882932_201	2	2	2	2	0	2	0	2	2	0	2	2	2	0	2	0	0	0	2	0	0	0	0	0	2	0	0	2	2	0	2	2	2	2	2	0	0	0	2	2	2	0	0	2	0	2	0	0	2
C4888020_184	2	0	NA	2	2	0	2	2	0	2	2	0	2	2	2	0	2	2	2	2	2	2	2	2	2	2	2	2	NA	2	2	1	NA	2	2	2	2	2	2	2	2	0	2	0	2	2	2	2	1
C4890182_215	2	2	NA	NA	NA	2	NA	2	2	NA	2	2	2	NA	2	NA	NA	NA	2	NA	NA	NA	NA	NA	2	NA	NA	2	2	NA	NA	2	NA	1	2	NA	NA	NA	0	0	0	NA	NA	NA	NA	0	NA	NA	NA
C4892472_205	2	2	2	2	0	2	0	2	2	0	2	2	2	0	2	2	NA	NA	2	0	0	1	0	0	2	0	0	2	2	0	2	2	2	2	2	0	0	0	2	2	2	NA	0	2	0	2	0	0	2
C4894835_64	2	2	NA	0	0	2	0	2	2	0	NA	2	2	0	2	NA	NA	0	2	NA	NA	NA	0	0	2	NA	NA	2	NA	0	NA	2	NA	NA	2	0	NA	0	NA	NA	NA	NA	0	NA	0	NA	0	0	1
C4894835_94	2	2	0	2	2	2	2	2	2	2	1	2	2	2	2	0	NA	2	2	2	2	2	2	2	2	2	2	2	0	2	0	2	0	0	2	2	2	2	0	0	0	0	2	NA	2	0	2	2	1
C4896089_248	2	2	NA	0	NA	2	1	2	2	NA	2	2	2	0	2	2	0	1	2	2	NA	2	0	0	2	0	NA	2	NA	0	NA	2	NA	2	2	0	NA	0	2	2	2	2	NA	2	2	2	0	0	2
C4901355_157	2	0	NA	NA	NA	0	NA	2	0	NA	2	0	2	NA	2	2	NA	NA	2	NA	NA	NA	NA	NA	2	NA	NA	2	NA	NA	NA	2	2	1	2	NA	NA	NA	0	1	0	NA	NA	NA	NA	1	NA	NA	0
C4905749_246	2	2	0	2	NA	2	NA	2	2	NA	2	2	2	NA	2	NA	NA	NA	2	NA	NA	NA	NA	NA	2	NA	NA	2	0	NA	0	2	0	0	2	NA	NA	NA	0	0	0	NA	NA	2	NA	0	NA	NA	1
C4905749_259	2	0	2	0	NA	0	NA	2	0	NA	2	0	2	NA	2	NA	NA	NA	2	NA	NA	NA	NA	NA	2	NA	NA	2	2	NA	2	1	2	2	2	NA	NA	NA	2	2	2	NA	NA	2	NA	2	NA	NA	1
C4907773_132	2	2	2	0	0	2	0	2	2	0	2	2	2	0	2	2	0	0	2	0	0	0	0	0	2	0	0	2	2	0	2	2	2	2	2	0	0	0	2	2	2	2	0	2	0	2	0	0	2
C4908281_182	2	2	2	0	NA	2	0	2	2	2	2	2	2	0	2	2	0	0	2	NA	NA	2	0	0	2	0	NA	2	2	0	2	2	2	2	2	0	NA	0	2	2	2	NA	NA	2	0	2	0	0	2
C4908493_233	2	0	0	NA	NA	0	NA	2	0	NA	1	0	2	NA	2	2	NA	NA	2	NA	NA	0	NA	NA	2	NA	NA	2	0	2	0	1	0	0	2	NA	NA	NA	0	0	0	NA	NA	0	NA	0	NA	NA	0
C4914215_60	2	NA	0	2	NA	NA	0	2	NA	NA	1	NA	2	0	2	2	2	0	2	NA	NA	NA	0	0	2	0	0	2	0	0	0	NA	0	0	2	0	NA	0	0	0	0	NA	NA	2	0	NA	0	0	NA
C4917397_192	2	NA	0	NA	NA	NA	NA	2	NA	NA	1	NA	2	NA	2	0	NA	NA	2	NA	NA	NA	NA	NA	2	NA	NA	2	0	NA	0	2	0	0	2	NA	NA	NA	0	0	0	NA	NA	0	NA	0	NA	NA	0
C4918111_120	2	2	2	0	NA	2	0	2	2	NA	2	2	2	0	2	2	NA	0	2	0	NA	0	0	0	2	0	0	2	2	0	2	2	2	2	2	0	0	0	2	2	2	2	NA	2	0	2	0	0	2
C4919885_110	2	NA	2	NA	NA	2	NA	2	NA	NA	2	NA	2	NA	2	0	NA	2	2	NA	NA	2	NA	NA	2	NA	NA	2	2	NA	2	2	2	NA	2	NA	NA	NA	NA	NA	NA	NA	NA	NA	NA	2	NA	NA	NA
C4920067_63	2	NA	NA	2	NA	NA	NA	2	NA	NA	2	NA	2	NA	2	0	2	NA	2	NA	NA	NA	NA	NA	2	NA	NA	2	NA	NA	NA	2	NA	NA	2	NA	NA	NA	NA	NA	NA	NA	NA	0	NA	NA	NA	NA	NA
C4921351_297	2	NA	NA	2	NA	NA	1	2	NA	2	2	NA	2	1	2	2	2	2	2	2	NA	2	1	1	2	0	2	2	NA	1	NA	2	NA	2	2	1	2	0	2	2	2	2	NA	NA	2	2	0	0	2
C4924032_224	2	NA	2	NA	NA	NA	0	2	NA	NA	2	NA	2	0	2	NA	NA	0	2	NA	NA	NA	0	0	2	NA	NA	2	2	0	2	2	2	2	2	0	NA	NA	2	2	2	NA	NA	NA	0	2	0	NA	2
C4924462_274	2	2	0	NA	NA	2	NA	2	2	NA	1	2	2	NA	2	NA	NA	NA	2	NA	NA	NA	NA	NA	2	NA	NA	2	0	NA	0	2	0	0	2	NA	NA	NA	0	0	0	NA	NA	2	NA	1	NA	NA	1
C4929216_270	2	1	2	NA	NA	0	NA	2	2	NA	2	2	2	NA	2	2	NA	NA	2	NA	NA	0	NA	NA	2	NA	NA	2	2	NA	NA	1	2	2	2	NA	NA	NA	2	2	2	NA	NA	2	NA	2	NA	NA	1
C4930928_158	NA	2	2	NA	NA	2	NA	NA	2	NA	2	2	NA	NA	NA	2	NA	NA	NA	NA	NA	NA	NA	NA	NA	NA	NA	NA	2	NA	2	2	2	2	NA	NA	NA	NA	2	2	2	2	NA	2	NA	2	NA	NA	2
C4930928_163	NA	2	2	NA	NA	2	NA	NA	2	NA	0	2	NA	NA	NA	2	NA	NA	NA	NA	NA	NA	NA	NA	NA	NA	NA	NA	2	NA	2	2	2	0	NA	NA	NA	NA	0	0	0	2	NA	2	NA	1	NA	NA	1
C4932332_183	2	2	1	NA	NA	2	NA	2	NA	NA	1	NA	2	NA	2	NA	NA	NA	2	NA	NA	NA	NA	NA	2	NA	NA	2	1	NA	1	2	1	0	2	NA	NA	NA	0	0	0	2	NA	2	NA	0	NA	NA	0
C4932332_235	2	0	2	NA	NA	0	NA	2	NA	NA	2	NA	2	NA	2	NA	NA	NA	2	NA	NA	NA	NA	NA	2	NA	NA	2	2	NA	2	2	2	2	2	NA	NA	NA	2	2	2	2	NA	2	NA	2	NA	NA	2
C4932476_20	2	0	2	2	2	0	0	2	0	NA	2	0	2	NA	2	2	NA	2	2	NA	NA	NA	NA	NA	2	2	NA	2	2	NA	2	2	2	2	2	NA	NA	NA	2	2	2	2	NA	2	NA	2	NA	NA	2
C4932476_3	2	2	0	2	0	2	2	2	2	NA	1	2	2	NA	2	2	NA	0	2	NA	NA	NA	NA	NA	2	2	NA	2	0	NA	0	2	0	0	2	NA	NA	NA	0	0	0	2	NA	2	NA	0	NA	NA	1
C4934332_191	NA	2	2	NA	NA	2	2	NA	2	NA	2	2	2	NA	NA	NA	NA	NA	NA	NA	NA	2	NA	NA	NA	NA	NA	NA	2	NA	2	2	2	2	NA	NA	NA	NA	2	2	2	NA	NA	0	NA	2	NA	NA	2
C4934332_196	NA	2	2	NA	NA	2	2	NA	2	NA	0	2	2	NA	NA	NA	NA	NA	NA	NA	NA	2	NA	NA	NA	NA	NA	NA	2	NA	2	2	2	2	NA	NA	NA	NA	2	2	2	NA	NA	2	NA	2	NA	NA	2
C4936782_180	2	0	2	NA	NA	0	0	2	0	NA	2	0	2	NA	2	2	NA	NA	2	NA	NA	2	NA	NA	2	NA	NA	2	2	NA	2	1	2	2	2	NA	NA	NA	2	2	2	2	NA	2	NA	1	NA	NA	1
C4942198_224	2	0	NA	NA	NA	0	NA	2	0	NA	2	0	2	NA	2	0	0	NA	2	NA	NA	NA	NA	NA	2	NA	NA	2	NA	NA	2	1	NA	NA	2	NA	NA	NA	2	2	2	0	NA	0	NA	0	NA	NA	0
C4943834_238	2	NA	NA	NA	NA	0	NA	2	NA	NA	NA	0	2	NA	2	NA	NA	NA	2	NA	NA	NA	NA	NA	2	NA	NA	2	NA	NA	0	2	NA	NA	2	NA	NA	NA	NA	NA	NA	NA	NA	NA	NA	0	NA	NA	0
C4947200_175	2	0	2	2	2	0	2	2	0	2	2	0	2	2	2	2	2	2	2	2	2	2	2	2	2	NA	2	2	2	2	2	1	2	2	2	2	2	NA	2	2	2	2	2	2	2	1	NA	2	1
C4948876_254	2	NA	NA	NA	NA	0	NA	2	0	NA	2	0	2	NA	NA	NA	NA	NA	NA	NA	NA	NA	NA	NA	2	NA	NA	2	NA	NA	NA	2	NA	NA	NA	NA	NA	NA	NA	NA	NA	NA	NA	0	NA	NA	NA	NA	0
C4951480_130	2	0	2	NA	NA	0	NA	2	0	NA	2	0	2	NA	2	2	NA	NA	2	NA	NA	NA	NA	NA	2	NA	NA	2	2	NA	2	2	2	NA	2	NA	NA	NA	NA	NA	NA	NA	NA	2	NA	0	NA	NA	0
C4952382_111	2	0	NA	2	NA	1	NA	2	0	NA	2	0	2	NA	2	NA	NA	NA	2	NA	NA	NA	NA	NA	2	NA	NA	2	0	NA	NA	2	NA	1	2	NA	NA	NA	2	2	2	2	NA	2	NA	1	NA	NA	1
C4957372_295	2	0	2	NA	NA	0	NA	2	0	NA	2	NA	2	NA	2	NA	NA	NA	2	NA	NA	NA	NA	NA	2	2	NA	2	NA	NA	NA	2	NA	2	2	NA	NA	NA	2	NA	NA	NA	NA	NA	NA	0	NA	NA	0
C4960270_51	2	NA	2	NA	NA	NA	NA	2	NA	NA	2	NA	2	NA	2	2	NA	NA	2	NA	NA	NA	NA	0	2	NA	NA	2	NA	NA	NA	2	NA	NA	2	NA	NA	NA	NA	NA	NA	NA	NA	NA	NA	NA	0	NA	0
C4964840_148	2	1	2	NA	0	1	2	2	2	0	2	2	2	NA	2	2	2	NA	2	NA	0	2	2	NA	2	NA	NA	2	2	NA	2	2	2	2	2	NA	1	NA	2	2	2	0	0	2	NA	2	NA	NA	2
C4965280_172	NA	NA	2	NA	NA	2	0	2	NA	NA	NA	NA	2	0	NA	NA	NA	0	2	NA	NA	NA	0	0	NA	0	NA	2	2	0	2	NA	2	NA	NA	0	NA	0	NA	2	NA	NA	NA	NA	0	2	0	0	NA
C4967262_169	0	2	2	NA	2	2	NA	0	2	2	1	2	0	NA	0	2	NA	NA	0	NA	NA	NA	NA	NA	0	NA	NA	0	2	NA	2	1	2	2	0	NA	NA	NA	2	2	2	NA	NA	2	0	2	NA	NA	2
C4978594_207	0	2	0	2	0	2	2	0	2	2	0	2	0	2	0	2	2	2	0	2	1	NA	2	2	0	2	NA	0	0	2	0	1	0	0	0	2	0	NA	0	0	0	2	2	2	2	1	NA	NA	1
C4979812_111	2	2	0	NA	NA	2	NA	2	2	NA	1	2	2	2	2	NA	NA	NA	2	NA	NA	NA	NA	NA	2	NA	NA	2	0	NA	0	2	0	0	2	NA	NA	NA	0	0	0	NA	NA	0	NA	0	NA	NA	1
C4979812_127	2	0	2	NA	NA	0	NA	2	0	NA	2	0	2	0	2	NA	NA	NA	2	NA	NA	NA	NA	NA	2	NA	NA	2	2	NA	2	1	2	2	2	NA	NA	NA	2	2	2	NA	NA	0	NA	1	NA	NA	1
C4979926_67	2	2	2	0	2	2	0	2	2	NA	2	2	2	0	2	2	0	0	2	0	NA	0	0	0	2	NA	0	2	2	0	2	2	2	2	2	0	0	NA	2	2	2	2	NA	2	0	2	NA	NA	2
C4983784_191	2	0	2	NA	NA	0	NA	2	0	2	2	0	2	NA	2	2	2	NA	2	NA	NA	2	NA	NA	2	NA	NA	2	2	NA	2	1	2	2	2	NA	NA	NA	2	2	2	0	NA	0	2	2	NA	NA	1
C4985628_175	2	2	0	NA	NA	0	NA	2	NA	NA	1	2	2	NA	2	2	NA	NA	2	NA	NA	NA	NA	NA	2	NA	NA	2	0	NA	0	2	0	0	2	NA	NA	NA	0	0	0	2	NA	NA	NA	0	NA	NA	2
C4985760_206	2	NA	NA	0	0	NA	0	2	NA	0	2	NA	2	0	2	0	0	0	2	0	0	0	0	0	2	NA	NA	2	NA	0	NA	NA	NA	NA	2	0	NA	NA	NA	NA	NA	NA	0	NA	0	0	NA	NA	NA
C4985760_221	2	0	NA	2	2	0	2	2	0	2	2	0	2	2	2	2	2	2	2	2	2	0	2	2	2	2	NA	2	NA	2	NA	1	NA	NA	2	2	NA	2	NA	NA	NA	NA	2	NA	2	0	NA	NA	0
C4990386_250	2	2	2	NA	2	2	2	2	2	NA	2	2	2	NA	2	2	NA	NA	2	NA	NA	NA	NA	NA	2	NA	NA	2	2	NA	2	1	2	2	2	NA	NA	NA	2	2	2	0	NA	2	NA	2	NA	0	1
C4994762_130	2	0	2	2	2	0	2	2	0	2	2	0	2	2	2	2	2	2	2	2	2	2	2	2	2	2	2	2	2	2	2	1	2	2	2	2	2	2	2	2	2	2	2	2	2	2	2	2	1
C4999460_207	0	2	2	NA	NA	2	2	0	2	0	1	2	0	NA	0	NA	2	NA	0	NA	NA	2	0	NA	0	NA	NA	0	2	NA	2	2	2	2	0	NA	NA	NA	2	2	2	0	2	2	NA	2	NA	NA	2
C5003652_117	0	2	2	2	NA	2	2	0	2	NA	1	2	0	NA	0	2	2	2	0	NA	NA	2	NA	NA	0	NA	NA	0	2	NA	2	0	2	2	0	NA	NA	NA	2	2	2	2	NA	2	0	2	NA	NA	2
C5012432_228	0	2	2	NA	NA	2	NA	0	2	NA	1	2	0	NA	0	2	NA	NA	0	NA	NA	NA	NA	NA	0	NA	NA	0	2	NA	2	0	2	2	0	NA	NA	NA	2	2	2	2	NA	2	NA	2	NA	NA	2
C5017354_91	2	0	2	NA	NA	0	NA	2	0	NA	2	0	2	NA	2	NA	NA	NA	2	NA	NA	NA	NA	NA	2	NA	NA	2	NA	NA	2	1	NA	NA	2	NA	NA	NA	NA	2	NA	NA	NA	2	NA	0	NA	NA	1
C5017866_164	2	2	0	NA	NA	2	NA	2	2	NA	0	2	2	NA	2	2	NA	NA	2	NA	NA	NA	NA	NA	2	NA	NA	2	0	NA	0	2	0	0	2	NA	NA	NA	0	0	0	2	NA	2	NA	0	NA	2	NA
C5019322_95	2	2	2	NA	NA	2	NA	2	0	NA	2	0	2	NA	2	2	NA	NA	2	0	NA	2	NA	NA	2	NA	NA	2	2	NA	2	2	2	2	2	0	NA	NA	2	2	2	2	NA	2	0	2	NA	NA	2
C5020096_214	2	2	0	NA	NA	0	NA	2	NA	NA	1	NA	2	NA	2	0	NA	NA	2	NA	NA	NA	NA	NA	2	NA	NA	2	0	NA	0	NA	0	0	NA	NA	NA	NA	0	0	0	0	NA	0	NA	0	NA	NA	0
C5022684_297	2	NA	2	NA	NA	2	0	2	NA	NA	2	NA	2	0	2	2	NA	0	2	NA	NA	NA	0	0	2	NA	NA	2	2	0	2	2	2	2	2	0	NA	NA	2	2	2	NA	NA	NA	0	2	NA	NA	2
C5026306_185	2	NA	0	NA	1	0	NA	2	NA	NA	1	NA	2	NA	2	NA	NA	NA	2	NA	NA	NA	NA	NA	2	NA	NA	2	0	NA	0	2	0	0	2	NA	NA	NA	0	0	0	NA	NA	NA	NA	0	NA	NA	0
C5026476_287	2	NA	1	NA	NA	NA	NA	2	NA	NA	2	NA	2	NA	2	NA	NA	NA	2	NA	NA	NA	NA	NA	2	NA	NA	2	1	NA	NA	2	1	NA	2	NA	NA	NA	NA	NA	NA	2	NA	1	NA	NA	NA	NA	0
C5026476_305	2	0	2	NA	NA	1	NA	2	0	NA	2	0	2	NA	2	NA	NA	NA	2	NA	NA	NA	NA	NA	2	NA	NA	2	2	NA	NA	2	2	NA	2	NA	NA	NA	NA	NA	NA	2	NA	1	NA	NA	NA	NA	2
C5028494_103	2	2	2	NA	NA	2	NA	2	2	NA	2	2	2	NA	2	2	NA	NA	2	NA	NA	2	NA	NA	2	NA	NA	2	2	NA	2	2	2	2	2	NA	NA	NA	2	2	2	0	NA	0	NA	2	2	NA	2
C5030030_194	2	2	NA	NA	NA	2	0	2	2	NA	NA	2	2	0	2	2	0	0	2	0	NA	0	0	0	2	NA	0	2	2	0	2	2	2	2	2	0	0	0	NA	NA	NA	NA	NA	2	0	NA	0	0	NA
C5031276_230	2	NA	0	NA	NA	NA	NA	2	2	NA	1	2	2	NA	2	2	NA	NA	2	NA	2	0	NA	NA	2	NA	NA	2	0	NA	0	2	0	0	2	NA	NA	NA	0	0	0	2	2	NA	NA	0	NA	NA	0
C5031276_252	2	NA	2	NA	NA	NA	NA	2	0	NA	2	0	2	NA	2	2	NA	NA	2	NA	2	2	NA	NA	2	NA	NA	2	2	NA	2	2	2	2	2	NA	NA	NA	2	2	2	2	2	NA	NA	2	NA	NA	2
C5031398_329	2	2	2	1	0	2	0	2	2	0	2	2	2	0	2	NA	0	0	2	2	0	2	0	0	2	0	NA	2	2	0	NA	2	2	2	2	0	NA	0	2	2	2	2	2	2	0	2	0	0	2
C5038224_267	0	2	2	NA	NA	2	NA	0	2	2	1	2	0	NA	0	2	NA	NA	0	NA	NA	NA	NA	NA	0	NA	NA	0	2	NA	2	1	2	2	0	NA	NA	NA	2	2	2	2	2	2	NA	2	NA	NA	2
C5049798_77	2	NA	NA	2	2	NA	2	NA	NA	2	NA	NA	NA	2	NA	NA	2	2	NA	0	2	0	2	2	NA	2	0	NA	NA	2	NA	NA	NA	NA	NA	2	0	2	NA	NA	NA	2	2	2	2	NA	2	2	NA
C5051606_233	2	0	NA	0	0	NA	0	2	NA	0	2	0	2	0	2	2	NA	0	2	0	0	0	0	0	2	0	0	2	NA	0	NA	2	NA	NA	2	0	0	0	NA	NA	NA	0	0	NA	0	NA	0	0	NA
C5056234_229	0	NA	2	NA	NA	1	NA	0	2	NA	2	2	1	NA	0	2	NA	NA	0	NA	NA	2	NA	NA	0	NA	NA	0	2	NA	2	1	2	2	0	NA	NA	2	2	2	2	NA	NA	NA	NA	2	NA	NA	2
C5056778_251	2	2	2	NA	0	NA	0	2	NA	0	NA	NA	2	0	2	2	0	0	2	NA	0	0	0	0	2	0	0	2	NA	0	NA	2	NA	2	2	0	0	0	NA	2	NA	2	0	2	0	2	0	0	2
C5057416_249	2	NA	NA	NA	NA	NA	NA	2	NA	NA	2	NA	2	NA	2	NA	NA	NA	2	NA	NA	NA	NA	NA	2	NA	NA	2	NA	NA	NA	2	NA	NA	2	NA	NA	NA	NA	NA	NA	NA	NA	2	NA	NA	NA	NA	NA
C5059550_137	2	0	2	2	2	0	0	2	0	2	2	0	2	0	2	2	2	0	2	2	2	2	0	0	2	NA	2	2	2	0	2	1	2	2	2	0	2	NA	2	2	2	2	2	0	0	2	0	0	1
C5059550_73	2	2	0	NA	NA	2	NA	2	2	NA	1	2	2	NA	2	2	NA	NA	2	NA	NA	2	NA	NA	2	NA	NA	2	0	NA	0	2	0	0	2	NA	NA	NA	0	0	0	2	NA	2	NA	0	NA	NA	1
C5059592_280	2	0	2	NA	NA	1	NA	2	0	NA	2	0	2	NA	2	NA	2	NA	2	NA	NA	NA	NA	NA	2	NA	NA	2	2	NA	2	2	2	2	2	NA	NA	NA	2	2	2	NA	NA	2	NA	2	NA	NA	2
C5060698_43	2	NA	2	2	NA	2	NA	2	NA	NA	2	NA	2	NA	2	0	NA	NA	2	NA	NA	NA	NA	NA	2	NA	NA	2	2	NA	NA	2	2	2	2	NA	NA	NA	NA	NA	NA	NA	NA	NA	NA	NA	NA	NA	0
C5061476_78	2	2	2	2	2	2	0	2	2	2	2	2	2	0	2	2	NA	0	2	2	2	2	0	0	2	0	2	2	2	0	2	2	2	2	2	0	2	0	2	2	2	2	2	2	0	2	0	0	2
C5065222_225	2	NA	2	NA	NA	0	NA	2	0	NA	2	0	2	NA	2	NA	2	NA	2	NA	NA	NA	NA	NA	2	NA	NA	2	2	2	2	1	2	2	2	NA	NA	NA	2	2	2	0	NA	NA	NA	2	NA	NA	1
C5066638_264	2	2	2	NA	0	2	0	NA	2	0	2	2	2	0	2	2	NA	0	2	0	0	0	0	0	2	0	0	2	2	0	2	2	2	2	2	0	0	0	2	2	2	2	0	2	0	2	0	0	2
C5067478_194	2	2	0	NA	NA	2	NA	2	2	NA	1	2	2	NA	2	NA	NA	NA	2	NA	NA	2	NA	NA	2	NA	NA	2	0	2	0	2	0	0	2	NA	NA	0	0	0	0	NA	NA	2	NA	0	NA	NA	1
C5067646_184	2	2	NA	NA	0	2	NA	2	2	0	2	2	2	NA	2	2	0	NA	2	0	0	0	NA	NA	2	NA	0	2	NA	0	NA	2	2	2	2	NA	0	NA	NA	NA	2	2	0	2	NA	2	NA	NA	2
C5067744_119	2	2	2	0	0	2	0	2	2	0	2	2	2	0	2	2	0	0	2	0	0	0	0	0	2	0	0	2	2	0	2	2	2	2	2	0	0	0	2	2	2	0	0	NA	0	2	0	0	2
C5068202_187	NA	2	2	NA	NA	2	2	NA	2	NA	NA	2	NA	NA	NA	2	NA	NA	NA	NA	NA	NA	NA	NA	NA	2	NA	NA	2	NA	2	NA	2	0	NA	NA	NA	2	0	0	0	2	NA	2	NA	0	NA	2	1
C5068202_204	NA	2	2	NA	NA	2	2	NA	2	NA	NA	2	NA	NA	NA	2	NA	NA	NA	NA	NA	NA	NA	NA	NA	0	NA	NA	2	NA	2	NA	2	2	NA	NA	NA	0	2	2	2	2	NA	2	NA	2	NA	0	2
C5071398_162	2	NA	NA	NA	NA	NA	NA	2	NA	NA	NA	NA	2	2	2	NA	NA	NA	2	NA	NA	NA	NA	NA	2	NA	NA	2	NA	NA	NA	2	NA	NA	2	NA	NA	NA	2	NA	NA	NA	NA	NA	NA	NA	NA	NA	NA
C5077922_158	2	1	2	NA	NA	1	NA	2	0	NA	2	0	2	NA	2	2	NA	NA	2	NA	NA	0	NA	NA	2	NA	NA	2	2	NA	2	1	2	2	2	NA	NA	NA	2	2	2	NA	0	2	NA	1	NA	NA	1
C5078370_239	2	NA	0	NA	NA	0	NA	2	NA	NA	0	NA	2	NA	2	0	2	NA	2	NA	NA	NA	NA	NA	2	NA	NA	2	0	NA	0	1	0	0	2	NA	NA	NA	0	0	0	0	NA	0	NA	0	NA	NA	0
C5082244_119	2	2	NA	NA	0	2	0	2	2	0	NA	2	2	0	2	2	0	0	2	0	0	2	0	0	2	0	0	2	NA	0	NA	2	NA	NA	2	0	0	0	NA	NA	NA	2	0	2	0	NA	0	0	NA
C5082790_234	0	2	2	NA	NA	2	NA	0	2	NA	1	2	0	NA	0	NA	NA	NA	0	NA	NA	NA	NA	NA	0	NA	NA	0	2	NA	2	0	2	2	1	NA	NA	NA	2	2	2	2	NA	2	NA	2	NA	NA	2
C5085623_290	2	2	2	2	NA	2	1	2	2	NA	2	2	2	1	2	2	2	2	2	2	2	NA	1	1	2	0	NA	2	2	1	2	2	2	2	2	1	NA	0	2	2	2	2	NA	2	2	2	0	0	2
C5087769_131	2	NA	0	NA	NA	NA	NA	2	NA	NA	1	NA	2	NA	2	2	NA	NA	2	NA	NA	NA	NA	2	2	NA	NA	2	0	NA	0	2	0	0	2	NA	NA	NA	0	0	0	NA	2	NA	NA	0	NA	NA	0
C5088045_147	2	2	2	0	0	2	0	2	2	0	2	2	2	0	2	2	0	NA	2	0	0	0	0	0	2	0	0	2	2	0	2	2	2	2	2	0	0	0	2	2	2	2	0	2	NA	2	0	0	2
C5088273_263	2	2	0	NA	NA	2	NA	2	2	NA	0	2	2	NA	2	2	NA	NA	2	NA	NA	2	2	2	2	NA	NA	2	0	NA	0	2	0	0	2	NA	NA	NA	0	0	0	2	NA	2	NA	1	NA	NA	1
C5089871_252	2	2	2	NA	NA	NA	NA	2	NA	NA	1	NA	2	NA	2	2	NA	NA	2	NA	NA	NA	NA	NA	2	NA	NA	2	2	NA	0	2	2	0	2	NA	NA	NA	0	0	0	2	NA	2	NA	0	NA	NA	0
C5093967_280	2	2	0	NA	NA	2	2	2	2	NA	1	2	2	2	2	NA	NA	2	2	2	NA	2	2	2	2	NA	2	2	0	2	0	2	0	0	2	2	2	NA	0	0	0	2	NA	2	2	1	NA	NA	1
C5093967_285	2	2	2	NA	NA	2	0	2	2	NA	2	2	2	0	2	NA	NA	0	2	0	NA	0	0	0	2	NA	0	2	2	0	2	2	2	2	2	0	0	NA	2	2	2	2	NA	2	0	2	NA	NA	2
C5094735_100	2	0	2	NA	NA	0	NA	2	0	0	2	0	2	2	2	2	NA	NA	2	NA	NA	0	NA	NA	2	NA	NA	2	2	NA	2	1	2	2	2	NA	NA	NA	2	2	2	NA	NA	2	NA	1	NA	NA	1
C5094735_80	2	2	0	NA	NA	2	NA	2	2	2	1	2	2	2	2	2	NA	NA	2	NA	NA	2	NA	NA	2	NA	NA	2	0	NA	0	2	0	0	2	NA	NA	NA	0	0	0	NA	NA	2	NA	1	NA	NA	1
C5097769_151	NA	0	NA	2	2	0	2	NA	0	2	2	0	0	2	NA	2	2	2	NA	NA	2	NA	2	2	NA	2	NA	NA	NA	2	NA	NA	2	NA	NA	2	NA	2	NA	NA	NA	NA	2	2	2	0	2	2	0
C5100255_274	2	0	2	2	2	0	2	2	0	2	2	0	2	2	2	2	2	2	2	2	2	2	2	2	2	2	2	2	2	2	2	1	2	2	2	2	2	2	2	2	2	2	2	2	2	2	2	2	1
C5100255_315	2	2	2	2	2	2	0	2	2	2	2	2	2	0	2	2	2	0	2	2	2	2	0	0	2	0	2	2	2	0	2	2	2	2	2	0	2	0	2	2	2	2	2	2	0	2	0	0	2
C5101041_276	2	2	2	NA	NA	2	NA	2	2	NA	2	2	2	NA	2	NA	NA	NA	2	NA	NA	NA	NA	NA	2	NA	NA	2	2	NA	2	2	2	2	2	NA	NA	NA	2	2	2	NA	NA	NA	NA	2	NA	NA	2
C5101141_171	2	NA	NA	NA	NA	NA	NA	2	NA	NA	2	NA	2	NA	2	NA	NA	NA	2	NA	NA	NA	NA	NA	2	NA	NA	2	NA	NA	NA	2	NA	NA	2	NA	NA	NA	NA	NA	NA	NA	NA	NA	NA	NA	NA	NA	NA
C5101345_104	2	2	0	NA	2	2	NA	2	2	NA	1	2	2	NA	2	2	NA	NA	2	NA	NA	NA	NA	NA	2	NA	2	2	0	NA	0	2	0	0	2	NA	2	NA	0	0	0	2	NA	2	NA	1	NA	NA	1
C5101965_324	2	2	1	NA	NA	2	NA	2	2	2	1	2	2	NA	2	2	NA	NA	2	NA	NA	NA	NA	NA	2	NA	NA	2	1	NA	1	2	1	0	2	NA	NA	NA	0	1	1	2	NA	2	NA	2	NA	NA	1
C5118943_135	2	2	2	NA	0	2	0	2	2	0	0	2	2	0	2	2	NA	0	2	0	0	NA	0	0	2	NA	NA	2	2	0	2	2	2	0	2	NA	NA	NA	0	0	0	2	0	NA	0	0	NA	NA	1
C5120901_200	0	NA	2	2	2	2	2	0	NA	2	1	NA	0	2	0	2	2	2	0	2	2	2	2	2	0	2	2	0	2	2	2	0	2	2	0	2	2	2	2	2	2	2	2	2	2	2	2	2	2
C5127241_302	2	2	1	NA	NA	2	NA	2	2	NA	1	2	2	NA	2	2	NA	0	2	NA	NA	2	NA	NA	2	NA	NA	2	0	NA	0	2	0	0	2	NA	NA	NA	0	0	0	2	NA	2	NA	0	NA	NA	1
C5127241_332	2	1	2	NA	NA	1	NA	2	0	NA	2	0	2	NA	2	2	NA	2	2	NA	NA	0	NA	NA	2	NA	NA	2	2	NA	2	1	2	2	2	NA	NA	NA	2	2	2	2	NA	2	NA	2	NA	NA	1
C5135545_93	2	0	NA	NA	NA	0	2	2	0	NA	2	0	2	2	2	2	2	NA	2	NA	NA	NA	2	2	2	2	NA	2	NA	2	NA	1	NA	NA	2	2	NA	2	NA	NA	NA	2	NA	0	NA	0	2	2	0
C5135929_135	2	2	0	NA	NA	1	NA	2	2	NA	1	2	2	NA	2	2	NA	NA	2	2	NA	NA	NA	NA	2	0	2	2	0	NA	1	2	0	0	2	NA	2	NA	0	0	0	2	NA	2	NA	0	NA	NA	1
C5135929_150	2	0	2	NA	NA	1	NA	2	0	NA	2	0	2	NA	2	2	NA	NA	2	2	NA	NA	NA	NA	2	2	2	2	2	NA	2	1	2	2	2	NA	2	NA	2	2	2	2	NA	2	NA	2	NA	NA	1
C5137357_166	2	2	0	2	0	2	NA	2	2	NA	1	2	2	NA	2	2	NA	NA	2	NA	NA	NA	NA	NA	2	NA	2	2	0	2	0	2	0	0	2	NA	NA	NA	0	0	0	2	NA	0	NA	0	NA	NA	1
C5137599_134	2	0	2	NA	NA	0	NA	2	0	NA	2	0	2	NA	2	2	NA	NA	2	NA	NA	0	NA	NA	1	NA	NA	2	2	NA	NA	1	2	NA	2	NA	NA	NA	NA	NA	NA	NA	NA	NA	NA	0	NA	NA	0
C5137721_272	NA	2	2	NA	NA	2	NA	NA	2	0	0	2	2	NA	NA	2	NA	2	NA	NA	NA	2	NA	NA	NA	NA	NA	0	2	NA	2	2	2	0	NA	NA	NA	NA	0	0	0	NA	NA	2	NA	0	2	NA	1
C5137721_296	NA	2	2	NA	NA	2	NA	NA	2	2	2	2	2	NA	NA	2	NA	2	NA	NA	NA	2	NA	NA	NA	NA	NA	2	2	NA	2	2	2	2	NA	NA	NA	NA	2	2	2	NA	NA	2	NA	2	0	NA	2
C5138979_84	2	0	0	NA	NA	NA	NA	2	NA	NA	0	NA	2	NA	2	0	NA	NA	2	NA	NA	NA	NA	NA	2	NA	NA	2	0	NA	0	2	0	0	2	NA	NA	NA	0	0	0	NA	NA	NA	NA	0	NA	NA	0
C5141925_260	2	0	0	NA	NA	0	NA	2	0	NA	1	0	2	NA	2	NA	NA	NA	2	NA	NA	NA	NA	NA	2	NA	NA	2	0	NA	0	1	0	0	2	NA	NA	NA	0	0	0	2	NA	0	NA	0	NA	NA	0
C5143111_272	NA	NA	NA	NA	0	NA	2	NA	NA	0	NA	NA	NA	2	NA	NA	2	2	NA	1	1	1	2	2	NA	2	1	NA	NA	2	NA	NA	NA	NA	NA	2	1	2	NA	NA	NA	NA	0	NA	2	NA	2	2	NA
C5143111_307	NA	NA	NA	0	2	NA	2	NA	NA	2	NA	NA	NA	2	NA	NA	2	2	NA	1	2	1	2	2	NA	2	2	NA	NA	2	NA	NA	NA	NA	NA	2	2	2	NA	NA	NA	NA	2	NA	2	NA	2	2	NA
C5146423_56	2	2	NA	NA	0	2	0	2	2	0	2	2	2	0	2	2	NA	0	2	0	0	0	0	0	2	0	0	2	NA	0	2	2	NA	NA	2	0	0	0	NA	NA	NA	2	0	2	0	2	0	0	2
C5147495_207	2	0	NA	NA	NA	0	NA	2	0	NA	2	0	2	NA	2	NA	NA	NA	2	2	NA	2	NA	NA	2	NA	2	2	NA	NA	NA	2	NA	NA	2	NA	2	NA	NA	NA	NA	NA	NA	2	NA	NA	NA	NA	1
C5148951_150	2	0	2	2	NA	0	2	2	0	NA	2	0	2	2	2	2	2	2	2	2	NA	0	2	2	2	2	2	2	2	2	2	2	2	2	2	2	2	2	2	2	2	2	NA	2	2	1	2	2	1
C5148951_152	2	2	2	2	NA	2	1	2	2	NA	2	2	2	1	2	2	2	2	2	2	NA	2	1	1	2	0	2	2	2	1	2	2	2	2	2	1	2	0	2	2	2	2	NA	2	2	2	0	0	2
C5151765_211	2	0	2	NA	NA	1	NA	2	NA	NA	2	0	2	NA	2	2	NA	NA	2	NA	NA	NA	NA	NA	NA	NA	NA	2	2	NA	2	2	2	2	NA	NA	NA	NA	2	2	2	NA	NA	NA	NA	2	NA	NA	2
C5159033_131	2	2	0	NA	NA	0	NA	2	2	NA	2	2	NA	NA	NA	NA	NA	NA	NA	NA	NA	NA	NA	NA	2	NA	NA	2	0	NA	0	2	0	2	2	NA	NA	NA	2	2	2	NA	NA	2	NA	2	NA	NA	0
C5159113_68	2	0	2	0	0	0	1	2	0	2	2	0	2	NA	2	2	NA	1	2	NA	NA	0	NA	NA	2	NA	NA	2	2	0	2	1	2	2	2	NA	0	NA	2	2	2	0	NA	0	NA	1	NA	NA	1
C5161689_146	2	0	NA	NA	NA	0	NA	2	0	NA	NA	0	2	NA	2	2	NA	NA	2	NA	NA	NA	NA	NA	2	NA	NA	2	NA	NA	NA	2	NA	NA	2	NA	NA	NA	NA	NA	NA	NA	NA	2	NA	0	NA	NA	NA
C5163539_139	0	2	2	NA	NA	2	NA	0	2	NA	2	2	0	NA	0	NA	NA	NA	0	NA	NA	2	NA	NA	0	NA	NA	0	2	NA	2	1	2	2	0	NA	NA	NA	2	2	2	NA	NA	2	NA	2	NA	NA	2
C5167157_271	2	2	0	NA	NA	2	2	2	2	NA	1	2	2	NA	2	2	NA	NA	2	NA	NA	NA	NA	NA	2	NA	NA	2	0	NA	0	2	0	0	2	NA	NA	NA	0	0	0	NA	NA	2	NA	0	NA	NA	1
C5169137_290	NA	NA	NA	2	2	NA	1	NA	NA	2	NA	NA	NA	1	NA	NA	NA	0	NA	2	2	2	1	1	NA	2	NA	NA	NA	1	NA	NA	NA	0	NA	1	NA	2	NA	NA	NA	2	NA	NA	0	NA	2	2	NA
C5169137_325	NA	NA	NA	2	2	NA	2	NA	NA	2	NA	NA	NA	2	NA	NA	NA	2	NA	2	2	2	2	2	NA	2	NA	NA	NA	2	NA	NA	NA	2	NA	2	NA	2	NA	NA	NA	2	NA	NA	2	NA	2	2	NA
C5180213_81	2	2	2	2	2	2	1	2	2	2	2	2	2	0	2	2	2	0	2	2	2	2	0	0	2	0	2	2	2	0	2	2	2	2	2	0	2	0	2	2	2	2	2	2	0	2	0	0	2
C5183403_392	0	2	2	2	2	2	2	0	2	2	0	2	0	2	0	0	2	2	0	2	2	2	2	2	0	2	2	0	2	2	2	0	2	NA	0	2	2	2	NA	NA	NA	2	2	2	2	2	NA	NA	2
C5186395_280	2	0	NA	NA	NA	0	NA	2	0	NA	2	0	NA	NA	2	NA	NA	NA	2	NA	NA	0	NA	NA	2	NA	NA	2	NA	NA	NA	1	NA	NA	2	NA	NA	NA	NA	NA	NA	2	NA	2	NA	0	NA	NA	0
C5187429_92	2	0	2	NA	NA	0	NA	2	0	NA	2	0	2	NA	2	2	NA	NA	2	NA	NA	0	NA	NA	2	NA	NA	2	2	NA	2	2	2	2	2	NA	NA	NA	2	2	2	NA	NA	NA	NA	2	NA	NA	1
C5192933_77	2	2	2	0	0	2	0	2	2	0	2	2	2	0	2	2	0	0	2	0	0	0	0	0	2	0	0	2	2	0	2	2	2	2	2	0	0	0	2	2	2	NA	0	2	0	2	0	0	2
C5193863_88	2	0	2	2	NA	0	NA	2	0	NA	2	0	1	NA	2	2	NA	NA	2	NA	NA	0	NA	NA	2	NA	NA	2	2	NA	2	1	2	2	2	NA	NA	NA	2	2	2	NA	NA	0	NA	1	NA	NA	1
C5197981_92	0	2	2	NA	NA	2	NA	0	2	NA	1	2	0	NA	0	2	NA	NA	0	NA	NA	2	NA	NA	0	NA	NA	0	2	NA	2	1	2	2	0	NA	NA	NA	2	2	2	2	NA	NA	NA	2	NA	NA	2
C5199641_208	2	NA	NA	2	NA	NA	0	2	NA	NA	2	NA	2	0	2	2	NA	0	2	NA	NA	NA	0	0	2	0	NA	2	NA	0	NA	2	NA	NA	2	0	NA	0	NA	NA	NA	NA	NA	2	0	NA	0	0	NA
C5200053_282	2	2	0	2	NA	2	NA	2	2	NA	1	2	2	NA	2	2	NA	NA	2	NA	NA	2	NA	NA	2	NA	NA	2	0	NA	0	2	0	0	2	NA	NA	NA	0	0	0	NA	NA	2	NA	0	NA	NA	1
C5200403_303	2	0	2	NA	NA	0	2	2	0	NA	2	0	2	NA	2	2	NA	NA	2	NA	NA	0	NA	NA	2	NA	NA	2	2	NA	2	2	2	2	2	NA	NA	2	2	2	2	2	0	2	NA	2	NA	NA	2
C5205513_182	2	NA	2	NA	NA	0	NA	2	NA	NA	2	0	2	NA	2	0	NA	NA	2	NA	NA	NA	NA	NA	2	NA	NA	2	2	NA	2	2	2	NA	2	NA	NA	NA	NA	NA	NA	NA	NA	0	NA	NA	NA	NA	2
C5206109_107	2	NA	0	NA	0	0	NA	2	NA	2	0	NA	2	NA	2	NA	NA	0	2	NA	NA	NA	NA	NA	2	NA	NA	2	0	NA	0	2	0	0	2	NA	NA	NA	0	0	0	NA	NA	NA	NA	0	NA	NA	NA
C5206459_65	2	2	0	NA	NA	2	NA	2	2	NA	1	2	2	NA	2	2	NA	NA	2	NA	NA	NA	NA	NA	2	NA	NA	2	0	NA	0	2	0	0	2	NA	NA	NA	0	0	0	NA	NA	2	NA	1	NA	NA	1
C5207579_269	2	2	2	NA	NA	2	0	2	NA	NA	2	NA	2	0	2	2	NA	0	2	0	NA	NA	0	0	2	0	0	2	2	0	2	2	2	2	2	0	0	NA	2	2	2	NA	NA	2	0	2	0	0	2
C5207841_273	2	0	2	2	NA	1	NA	2	0	NA	2	0	2	NA	2	2	2	NA	2	NA	NA	NA	NA	NA	2	NA	NA	2	2	NA	2	2	2	2	2	NA	NA	NA	2	2	2	NA	NA	2	NA	2	NA	NA	1
C5208029_187	2	2	0	NA	NA	NA	NA	2	2	NA	NA	NA	2	NA	2	NA	NA	NA	2	NA	NA	NA	NA	NA	2	NA	NA	2	2	NA	2	2	NA	NA	2	NA	NA	NA	0	NA	0	NA	NA	NA	NA	0	NA	NA	NA
C5208239_185	2	NA	NA	NA	0	NA	NA	2	NA	0	2	NA	2	NA	2	2	NA	NA	2	NA	0	NA	NA	NA	2	NA	NA	2	NA	NA	NA	2	NA	NA	2	NA	NA	NA	NA	NA	NA	NA	0	2	NA	NA	NA	NA	NA
C5218629_250	2	2	0	2	NA	2	NA	2	2	NA	1	2	2	NA	2	2	NA	NA	2	NA	NA	2	NA	NA	2	NA	NA	2	1	NA	0	2	0	1	2	NA	NA	NA	1	1	1	NA	NA	NA	NA	1	NA	NA	2
C5218629_251	2	1	2	0	NA	1	NA	2	1	NA	2	1	2	NA	2	2	NA	NA	2	NA	NA	0	NA	NA	2	NA	NA	2	1	NA	2	2	2	2	2	NA	NA	NA	2	2	2	NA	NA	NA	NA	1	NA	NA	2
C5241237_268	NA	2	2	0	NA	2	0	NA	2	NA	2	2	NA	0	NA	NA	0	0	NA	NA	NA	NA	0	0	NA	NA	NA	NA	2	0	2	2	2	2	2	0	NA	NA	2	2	2	2	NA	2	0	2	NA	NA	2
C5245407_288	2	2	0	2	2	0	NA	2	2	2	1	NA	2	NA	2	2	2	NA	2	2	2	2	NA	NA	2	NA	2	2	0	NA	0	2	0	0	2	NA	2	NA	0	0	0	2	2	2	NA	0	NA	NA	0
C5245407_308	2	2	2	0	0	2	NA	2	2	0	2	NA	2	NA	2	2	0	NA	2	0	0	0	NA	NA	2	NA	0	2	2	NA	2	2	2	2	2	NA	0	NA	2	2	2	2	0	2	NA	2	NA	NA	2
C5246559_79	2	NA	0	NA	NA	0	2	2	NA	0	0	NA	2	NA	2	0	NA	NA	2	NA	NA	NA	NA	NA	2	NA	NA	2	0	NA	0	2	0	0	2	NA	NA	NA	0	0	0	0	NA	NA	NA	0	NA	NA	0
C5251923_319	2	0	2	NA	NA	0	NA	2	0	NA	2	0	2	NA	2	2	NA	NA	2	NA	NA	NA	NA	NA	2	NA	NA	2	2	NA	2	1	2	2	2	NA	NA	NA	2	2	2	2	NA	NA	NA	2	NA	NA	NA
C5251923_348	2	2	0	NA	NA	2	NA	2	2	NA	1	2	2	NA	2	2	NA	NA	2	NA	NA	NA	NA	NA	2	NA	NA	2	0	NA	0	2	0	0	2	NA	NA	NA	0	0	0	2	NA	2	NA	0	NA	NA	1
C5256809_337	2	0	2	NA	NA	0	NA	2	0	0	2	0	1	NA	2	0	NA	NA	2	NA	NA	0	NA	NA	2	NA	NA	2	2	NA	2	0	2	2	2	NA	NA	NA	2	2	2	NA	NA	0	NA	2	NA	NA	1
C5258131_184	2	2	2	2	NA	2	0	2	2	NA	2	2	2	0	2	NA	NA	NA	2	2	NA	NA	0	0	2	0	2	2	2	0	2	2	2	2	2	0	NA	0	2	2	2	2	NA	2	NA	2	0	0	2
C5260139_175	2	2	0	NA	NA	1	NA	2	2	NA	1	2	2	NA	2	2	NA	NA	2	NA	NA	NA	NA	NA	2	NA	NA	2	0	2	0	2	0	0	2	NA	NA	NA	0	0	0	NA	NA	2	NA	0	NA	NA	2
C5263875_189	2	0	2	NA	NA	0	NA	2	0	NA	2	0	2	NA	2	2	NA	NA	2	NA	NA	0	NA	NA	2	NA	NA	2	2	NA	2	1	2	2	2	NA	NA	NA	2	2	2	2	NA	0	NA	1	NA	NA	1
C5278247_24	0	2	2	NA	NA	2	2	0	2	NA	1	2	1	NA	0	2	NA	NA	0	NA	NA	2	NA	NA	0	NA	NA	0	2	NA	2	1	2	2	0	NA	NA	NA	2	2	2	2	NA	1	NA	2	NA	NA	2
C5281327_92	2	NA	2	NA	NA	NA	NA	2	NA	NA	2	NA	2	NA	2	NA	NA	NA	2	NA	NA	NA	NA	NA	2	NA	NA	2	NA	2	NA	2	NA	NA	2	NA	NA	NA	NA	NA	NA	NA	NA	2	NA	NA	NA	NA	NA
C5281337_257	0	2	2	NA	NA	2	NA	0	2	NA	2	2	0	NA	0	2	NA	NA	0	NA	2	NA	NA	NA	0	NA	NA	0	2	NA	2	1	2	2	0	NA	NA	NA	2	2	2	2	NA	2	NA	2	NA	NA	2
C5294149_237	2	0	NA	NA	NA	0	0	2	0	NA	2	0	2	NA	2	2	NA	NA	2	NA	NA	NA	NA	NA	2	NA	NA	2	NA	2	NA	1	NA	NA	2	NA	NA	NA	NA	NA	NA	2	NA	NA	NA	0	NA	NA	0
C5295519_290	2	2	0	NA	NA	2	NA	2	2	NA	1	2	2	NA	2	NA	NA	NA	2	NA	NA	2	NA	NA	2	NA	NA	2	0	NA	0	2	0	0	2	NA	NA	NA	0	0	0	0	NA	2	NA	1	NA	NA	1
C5295519_301	2	0	2	NA	NA	0	NA	2	0	NA	2	0	2	NA	2	NA	NA	NA	2	NA	NA	0	NA	NA	2	NA	NA	2	2	NA	2	2	2	2	2	NA	NA	NA	2	2	2	2	NA	2	NA	1	NA	NA	1
C5297101_333	2	2	0	2	NA	2	2	2	2	NA	0	2	2	2	2	2	NA	NA	2	2	NA	2	2	2	2	2	2	2	0	2	0	2	0	0	2	2	2	2	0	0	0	2	NA	NA	NA	1	2	2	1
C5297101_338	2	2	2	2	NA	2	0	2	2	NA	2	2	2	0	2	2	NA	NA	2	2	NA	2	0	0	2	0	2	2	2	0	2	2	2	2	2	0	2	0	2	2	2	2	NA	NA	NA	2	0	0	2
C5298695_190	2	2	2	0	0	2	0	2	2	0	2	2	2	0	2	2	0	0	2	0	0	0	0	0	2	0	0	2	2	0	2	2	2	2	2	0	0	0	2	2	2	2	0	2	0	2	0	0	2
C5301223_315	2	NA	NA	NA	NA	NA	NA	2	0	NA	NA	NA	2	NA	2	NA	NA	NA	2	NA	NA	NA	NA	NA	2	NA	NA	2	NA	2	NA	2	NA	NA	2	NA	NA	NA	2	NA	2	NA	NA	NA	NA	NA	2	NA	NA
C5301225_281	2	0	NA	2	2	0	2	2	0	2	2	0	1	2	2	NA	NA	NA	2	2	NA	2	2	2	2	2	2	2	NA	2	2	2	NA	2	2	2	2	0	2	2	2	NA	2	2	2	1	2	2	1
C5304607_78	2	0	2	NA	NA	0	NA	2	0	2	2	0	2	NA	2	2	NA	NA	2	NA	NA	NA	NA	NA	2	NA	NA	2	2	NA	2	1	2	2	2	NA	NA	NA	2	2	2	2	NA	NA	NA	2	NA	NA	1
C5309187_72	NA	2	NA	NA	0	2	0	NA	2	0	NA	2	2	0	NA	NA	NA	0	NA	0	0	0	0	0	NA	0	0	NA	NA	0	NA	2	0	NA	NA	0	0	NA	NA	NA	NA	NA	0	NA	0	2	NA	NA	2
C5312803_216	2	2	2	0	0	2	0	2	2	0	2	2	2	0	2	2	0	0	2	0	0	0	0	0	2	0	0	2	2	0	2	2	2	2	2	0	0	0	2	2	2	2	0	2	0	2	0	0	2
C5316271_75	2	2	0	2	NA	2	2	2	2	NA	1	2	2	2	2	2	2	2	2	2	NA	2	2	2	2	2	2	2	0	2	0	2	0	0	2	2	2	NA	0	0	0	2	2	2	2	1	2	2	1
C5316271_80	2	2	2	2	NA	2	0	2	2	NA	2	2	2	0	2	2	2	0	2	2	NA	2	0	0	2	0	2	2	2	0	2	2	2	2	2	0	2	NA	2	2	2	2	2	2	0	2	0	0	2
C5318925_301	2	NA	2	NA	NA	NA	NA	2	NA	NA	2	NA	2	NA	2	NA	NA	NA	2	NA	NA	NA	NA	NA	2	NA	NA	2	2	NA	2	1	2	NA	2	NA	NA	NA	NA	NA	NA	0	NA	0	2	NA	NA	NA	1
C5321295_67	2	NA	NA	NA	0	NA	0	2	NA	0	2	NA	2	0	2	NA	NA	0	2	NA	0	NA	0	0	2	0	NA	2	NA	0	NA	2	NA	NA	2	0	NA	0	NA	NA	NA	NA	0	NA	0	NA	0	0	NA
C5321795_83	2	0	NA	NA	NA	0	NA	2	0	NA	2	0	1	NA	2	NA	NA	NA	2	NA	NA	0	NA	NA	2	NA	NA	2	NA	NA	NA	2	NA	NA	2	NA	NA	NA	NA	NA	NA	NA	NA	NA	NA	0	NA	NA	0
C5324293_362	2	2	2	0	0	2	0	2	2	0	2	2	2	0	2	2	NA	0	2	0	0	0	0	0	2	0	0	2	2	0	2	2	2	2	2	0	0	0	2	2	2	0	0	2	0	2	0	0	2
C5324483_66	2	0	2	NA	NA	0	NA	2	0	NA	2	0	2	NA	2	2	NA	NA	2	NA	NA	NA	NA	NA	2	NA	NA	2	2	NA	NA	1	2	2	2	NA	NA	NA	2	2	2	2	NA	NA	NA	2	NA	NA	0
C5324483_71	2	2	0	NA	NA	2	NA	2	2	NA	1	2	2	NA	2	2	NA	NA	2	NA	NA	NA	NA	NA	2	NA	NA	2	0	NA	NA	2	0	0	2	NA	NA	NA	0	0	0	2	NA	NA	NA	0	NA	NA	2
C5324543_223	2	NA	0	NA	2	0	NA	2	NA	2	0	NA	2	NA	2	NA	NA	NA	2	NA	2	NA	NA	NA	2	NA	NA	2	0	NA	0	2	0	0	2	NA	NA	NA	0	0	0	NA	2	NA	NA	0	NA	NA	0
C5330605_333	2	0	2	NA	NA	0	0	2	0	NA	2	0	2	NA	2	NA	NA	NA	2	NA	NA	NA	NA	NA	2	NA	NA	2	2	NA	2	2	2	2	2	NA	NA	NA	2	2	2	NA	NA	2	NA	2	NA	NA	1
C5331885_288	2	1	2	NA	NA	1	NA	2	1	NA	2	1	2	NA	2	2	NA	NA	2	NA	NA	NA	NA	NA	2	NA	NA	2	2	NA	2	2	2	2	2	NA	NA	NA	2	2	2	NA	NA	2	NA	2	NA	NA	1
C5338369_159	2	NA	2	NA	NA	NA	0	2	NA	0	2	NA	2	0	2	NA	0	0	2	0	0	NA	0	0	2	0	0	2	2	0	2	2	2	2	2	0	0	0	2	2	2	2	2	NA	0	2	0	1	2
C5339267_120	2	0	2	2	2	0	NA	2	0	2	2	0	2	NA	2	2	2	NA	2	2	2	2	NA	NA	2	NA	2	2	2	NA	2	2	2	2	2	NA	2	NA	2	2	2	2	2	2	NA	1	NA	NA	1
C5339693_330	2	0	2	NA	2	0	0	2	0	NA	2	0	2	NA	2	2	NA	NA	2	NA	NA	NA	NA	NA	2	NA	NA	2	2	NA	2	2	2	2	2	NA	NA	NA	2	2	2	NA	2	2	NA	2	NA	NA	1
C5340797_59	2	0	2	NA	2	0	2	1	0	2	2	0	2	2	2	2	NA	2	2	2	2	2	2	2	2	2	2	2	2	2	2	1	2	NA	2	2	2	2	NA	NA	NA	NA	2	0	2	0	2	2	0
C5341693_96	2	NA	NA	NA	NA	NA	NA	2	NA	NA	0	NA	2	NA	2	NA	NA	NA	2	NA	NA	NA	NA	NA	2	NA	NA	2	NA	NA	0	2	NA	0	2	NA	NA	NA	0	0	0	0	NA	2	NA	0	NA	NA	0
C5342043_326	2	2	2	NA	NA	2	NA	2	2	2	1	2	2	NA	2	2	NA	NA	2	NA	NA	2	NA	NA	2	NA	NA	2	2	NA	1	2	2	0	2	NA	2	NA	0	0	0	2	NA	2	NA	0	NA	NA	1
C5342969_280	2	NA	NA	0	0	2	0	2	NA	NA	2	NA	2	0	2	2	NA	0	2	NA	0	NA	0	0	2	0	NA	2	NA	0	NA	2	NA	2	2	0	NA	0	2	2	2	2	0	2	0	2	0	0	2
C5344879_266	NA	2	NA	2	NA	2	0	NA	2	NA	NA	2	NA	0	NA	NA	0	0	NA	0	NA	0	0	0	NA	0	0	NA	NA	0	NA	2	NA	NA	NA	0	0	0	NA	NA	NA	2	NA	2	0	2	0	0	2
C5346327_258	2	NA	0	NA	2	NA	2	2	NA	2	1	NA	2	2	2	2	2	2	2	2	2	NA	2	2	2	2	NA	2	0	2	0	2	0	0	2	2	NA	2	0	0	0	2	2	2	2	0	2	2	0
C5346327_312	2	NA	2	NA	NA	NA	1	2	NA	2	2	NA	2	1	2	2	2	2	2	2	2	NA	1	1	2	0	NA	2	2	1	2	2	2	2	2	1	NA	0	2	2	2	2	2	2	2	2	0	0	2
C5350017_282	2	2	2	NA	0	2	0	2	2	0	2	2	2	0	2	2	2	0	2	0	0	0	0	0	2	NA	0	2	2	0	1	2	2	2	2	0	0	NA	2	2	2	2	0	2	0	2	NA	NA	2
C5350019_266	2	0	2	NA	NA	0	NA	2	0	NA	NA	0	2	NA	2	0	0	NA	2	NA	NA	0	NA	NA	2	NA	NA	2	NA	NA	2	1	0	1	2	NA	NA	NA	NA	2	NA	2	NA	0	NA	0	NA	NA	0
C5350019_321	2	2	0	0	0	2	0	2	2	0	NA	2	2	0	2	0	2	0	2	NA	0	2	0	0	2	NA	NA	2	0	0	0	2	0	0	2	NA	NA	NA	NA	0	NA	0	0	0	0	2	NA	NA	2
C5351757_98	2	0	NA	NA	NA	0	NA	2	0	NA	2	0	1	NA	2	NA	NA	NA	2	NA	NA	0	NA	NA	2	NA	NA	2	NA	NA	NA	2	NA	0	2	NA	NA	NA	NA	0	NA	NA	NA	0	NA	1	NA	NA	NA
C5352867_157	2	0	2	NA	NA	1	NA	2	0	NA	2	0	2	NA	2	2	NA	NA	2	NA	NA	2	NA	NA	2	NA	NA	2	2	NA	2	2	2	2	2	NA	NA	NA	2	2	2	NA	NA	2	NA	2	NA	NA	2
C5353907_190	2	0	2	NA	2	0	2	2	0	2	2	0	2	2	2	2	2	2	2	NA	2	NA	2	2	2	2	NA	2	2	2	2	2	2	2	2	2	NA	2	2	2	2	2	2	2	2	2	2	2	1
C5353907_193	2	2	2	NA	2	2	0	2	2	2	2	2	2	0	2	2	2	0	2	NA	2	NA	0	0	2	0	NA	2	2	0	2	2	2	2	2	0	NA	0	2	2	2	2	2	2	0	2	0	0	2
C5354695_415	2	0	2	NA	NA	0	NA	2	1	NA	2	1	2	NA	2	2	NA	NA	2	NA	NA	NA	NA	NA	2	NA	NA	2	2	NA	2	2	2	2	2	NA	NA	NA	2	2	2	2	NA	2	NA	2	NA	NA	1
C5355699_340	2	2	0	2	2	2	2	2	2	2	1	2	2	2	2	2	2	2	2	2	2	2	2	2	2	2	2	2	0	2	0	2	0	0	2	2	2	2	0	0	0	2	2	2	2	1	2	2	1
C5355699_357	2	2	2	2	2	2	1	2	2	2	2	2	2	1	2	2	2	2	2	2	2	2	1	1	2	0	2	2	2	1	2	2	2	2	2	1	2	0	2	2	2	2	2	2	2	2	0	0	2
C5355799_84	2	0	NA	NA	NA	0	NA	2	0	0	NA	0	1	NA	2	2	NA	NA	2	NA	NA	NA	NA	NA	2	NA	NA	2	NA	NA	NA	1	NA	NA	2	NA	NA	NA	NA	NA	NA	0	NA	0	NA	0	NA	NA	0
C5360307_126	2	2	2	2	NA	2	0	2	2	NA	2	2	2	0	2	NA	2	0	2	NA	NA	NA	0	0	2	0	NA	2	2	0	2	2	2	2	2	0	NA	0	2	2	2	NA	NA	2	0	2	0	0	NA
C5361527_244	2	2	2	0	0	2	0	2	2	0	2	2	2	0	2	2	0	0	2	0	0	2	0	0	2	NA	NA	2	2	0	2	2	2	2	2	0	NA	NA	2	2	2	2	0	2	0	2	NA	NA	2
C5362715_335	2	0	2	NA	NA	0	NA	2	0	NA	2	0	2	NA	2	2	NA	NA	2	2	NA	NA	NA	2	2	NA	NA	2	2	NA	2	1	2	2	2	NA	NA	NA	2	2	2	2	NA	0	NA	1	NA	NA	1
C5365895_261	2	2	0	NA	2	2	2	2	2	2	1	2	2	2	2	2	2	2	2	2	2	2	2	2	2	2	2	2	0	2	0	2	0	0	2	2	2	2	0	0	0	2	2	0	2	1	2	2	1
C5369849_306	2	2	2	0	0	2	0	2	2	0	2	2	2	0	2	2	0	0	2	0	0	0	0	0	2	0	0	2	NA	0	NA	2	NA	NA	2	0	0	0	NA	NA	NA	2	0	2	0	2	0	0	2
C5369849_339	2	1	2	2	0	1	2	2	1	0	2	1	2	2	2	2	2	2	2	2	0	2	2	2	2	2	2	2	NA	2	NA	2	NA	NA	2	2	2	2	NA	NA	NA	2	0	2	2	1	2	2	1
C5371709_318	2	NA	NA	NA	NA	NA	NA	2	NA	NA	NA	NA	2	NA	2	NA	NA	0	2	NA	NA	NA	NA	NA	2	NA	NA	2	NA	NA	NA	2	NA	NA	2	NA	NA	NA	NA	NA	NA	NA	NA	2	NA	NA	NA	NA	NA
C5372135_291	2	0	2	NA	NA	0	0	2	0	NA	2	0	2	NA	2	NA	NA	NA	2	NA	NA	0	NA	NA	2	NA	NA	2	2	NA	2	1	2	2	2	2	NA	NA	2	2	2	NA	NA	2	NA	2	NA	NA	1
C5372317_347	2	2	NA	NA	NA	2	NA	2	2	2	2	2	2	NA	2	2	NA	NA	2	NA	NA	2	2	NA	2	NA	NA	2	NA	NA	0	2	NA	NA	2	NA	NA	NA	NA	NA	NA	2	NA	0	NA	2	NA	NA	2
C5372425_205	2	0	2	0	NA	0	0	2	0	NA	2	0	2	0	2	NA	0	0	2	0	NA	0	0	0	2	NA	0	2	2	0	2	1	2	2	2	0	0	NA	2	2	2	0	NA	0	0	1	0	0	1
C5373755_126	2	0	NA	NA	2	0	2	2	0	NA	2	0	2	2	2	2	0	2	2	2	2	2	2	2	2	2	2	2	NA	2	NA	2	NA	NA	2	2	2	2	NA	NA	NA	NA	2	2	2	0	2	2	2
C5373755_131	2	2	NA	NA	2	2	0	2	2	NA	2	2	2	0	2	2	2	0	2	2	2	2	0	0	2	0	2	2	NA	0	NA	2	NA	NA	2	0	2	0	NA	NA	NA	NA	2	2	0	2	0	0	2
C5374117_293	2	NA	0	NA	NA	0	NA	2	NA	NA	1	NA	2	NA	2	0	NA	NA	2	NA	NA	NA	NA	NA	2	NA	NA	2	0	NA	0	2	0	0	2	NA	NA	NA	0	0	0	NA	NA	NA	NA	0	NA	NA	0
C5374917_118	2	NA	2	0	0	NA	NA	2	NA	0	2	NA	2	NA	2	2	NA	NA	2	0	0	0	NA	NA	2	NA	0	2	2	NA	2	2	2	2	2	NA	0	NA	2	2	2	2	0	2	NA	2	NA	NA	2
C5376949_299	2	0	2	0	NA	1	NA	2	0	NA	2	0	2	NA	2	2	NA	NA	2	NA	NA	NA	NA	NA	2	NA	NA	2	2	NA	2	2	2	2	2	NA	NA	NA	2	2	2	NA	NA	2	NA	2	NA	NA	2
C5377993_303	2	NA	2	NA	NA	NA	NA	2	NA	NA	2	NA	2	NA	2	NA	NA	NA	2	NA	NA	NA	NA	NA	2	NA	NA	2	2	2	2	2	2	0	2	NA	NA	2	0	0	0	NA	NA	NA	NA	0	NA	NA	0
C5379669_304	2	NA	2	NA	2	2	0	2	NA	0	2	NA	2	0	2	2	NA	0	2	0	NA	NA	0	0	2	NA	NA	2	2	0	2	2	2	2	2	0	NA	NA	2	2	2	NA	0	NA	0	2	NA	NA	2
C5382963_328	2	NA	2	2	2	NA	NA	2	NA	NA	NA	NA	2	NA	2	NA	NA	NA	2	NA	NA	NA	NA	NA	2	NA	NA	2	NA	NA	NA	2	NA	NA	2	NA	NA	NA	NA	NA	NA	1	NA	0	NA	0	NA	NA	NA
C5382963_357	2	NA	0	2	2	NA	NA	2	NA	NA	2	NA	2	NA	2	NA	NA	NA	2	NA	NA	NA	NA	NA	2	NA	NA	2	NA	NA	NA	2	NA	NA	2	NA	NA	NA	NA	NA	NA	1	NA	NA	NA	2	NA	NA	NA
C5383189_373	2	NA	2	NA	NA	2	0	2	NA	NA	2	NA	2	1	2	2	NA	0	2	NA	NA	NA	0	0	2	NA	NA	2	2	0	2	2	2	2	2	0	NA	NA	2	2	2	NA	NA	NA	0	2	NA	NA	2
C5383189_376	2	NA	2	NA	NA	0	2	2	NA	NA	2	NA	2	2	2	2	NA	2	2	NA	NA	NA	2	2	2	NA	NA	2	2	2	2	2	2	1	2	2	NA	NA	1	1	1	NA	NA	NA	2	1	NA	NA	2
C5384469_322	0	2	2	NA	2	2	NA	0	2	2	1	2	0	NA	0	0	2	2	0	2	2	2	NA	NA	0	NA	2	0	2	1	2	1	2	2	0	NA	2	NA	2	2	2	2	2	2	NA	2	2	NA	2
C5389065_396	2	2	0	NA	NA	0	NA	2	NA	NA	1	NA	2	NA	2	0	NA	NA	2	NA	NA	NA	NA	2	2	NA	NA	2	0	NA	0	2	0	0	2	NA	NA	NA	0	0	0	0	NA	0	NA	0	NA	NA	0
C5389307_298	2	NA	0	NA	NA	0	NA	2	NA	2	1	NA	2	NA	2	0	NA	NA	2	NA	NA	NA	NA	NA	2	NA	NA	2	0	NA	NA	2	0	NA	2	NA	NA	NA	NA	NA	NA	NA	NA	NA	NA	NA	NA	NA	2
C5392701_254	2	0	2	NA	NA	0	NA	2	0	2	2	0	2	2	2	2	NA	NA	2	NA	2	NA	2	2	2	NA	NA	2	2	2	2	1	2	NA	2	2	NA	NA	NA	NA	NA	NA	NA	2	NA	0	NA	NA	1
C5393811_164	2	0	0	NA	NA	0	NA	2	NA	NA	2	NA	2	NA	2	0	NA	NA	2	NA	NA	NA	NA	NA	2	NA	NA	2	NA	NA	0	2	NA	0	2	NA	NA	NA	0	0	0	NA	NA	2	NA	0	NA	NA	0
C5395279_203	2	NA	2	NA	NA	2	0	2	NA	NA	2	NA	2	0	2	2	NA	0	2	NA	NA	NA	0	0	2	0	NA	2	2	0	2	2	2	2	2	0	NA	0	2	2	2	NA	NA	2	0	2	0	0	2
C5395741_97	2	2	NA	NA	NA	2	0	2	2	NA	2	2	2	0	2	2	NA	0	2	NA	NA	NA	0	0	2	NA	NA	2	NA	0	NA	2	NA	NA	2	0	NA	NA	NA	NA	NA	NA	NA	2	0	2	NA	NA	2
C5400805_171	2	NA	NA	2	NA	NA	1	2	NA	NA	2	NA	2	1	2	2	2	2	2	2	NA	2	1	1	2	0	2	2	NA	1	NA	2	NA	NA	2	1	2	0	NA	NA	NA	2	NA	2	2	NA	0	0	NA
C5401653_273	2	2	2	2	2	2	0	2	2	2	2	2	2	0	2	NA	2	0	2	2	2	2	0	0	2	0	2	2	2	0	2	2	2	2	2	0	2	0	2	2	2	2	2	2	0	2	0	0	2
C5401653_277	2	2	0	2	2	2	2	2	2	2	1	2	2	2	2	NA	2	2	2	2	2	2	2	2	2	2	2	2	0	2	0	2	0	0	2	2	2	2	0	0	0	2	2	2	2	0	2	2	1
C5413057_219	2	1	2	2	2	1	2	2	0	2	2	0	2	2	2	2	2	2	2	2	2	2	2	2	2	2	2	2	2	2	2	1	2	2	2	2	2	2	2	2	2	2	2	2	2	1	2	2	1
C5413491_275	2	2	0	NA	NA	2	NA	2	2	NA	1	2	2	NA	2	2	NA	NA	2	NA	NA	1	2	NA	2	NA	2	2	0	NA	0	2	0	0	2	NA	NA	NA	0	0	0	NA	NA	NA	NA	0	NA	NA	1
C5414569_150	2	0	NA	2	2	0	2	2	0	2	2	0	2	2	2	2	2	2	2	2	2	2	2	2	2	NA	2	2	NA	2	NA	2	NA	NA	2	2	2	2	NA	NA	NA	2	2	2	2	1	2	2	2
C5414871_268	0	2	2	NA	NA	2	2	0	2	NA	1	2	0	NA	0	NA	NA	NA	0	NA	NA	NA	NA	NA	0	NA	NA	0	2	NA	2	0	2	2	0	NA	NA	NA	2	2	2	2	NA	2	NA	2	NA	NA	2
C5415657_258	2	2	2	NA	1	2	0	2	2	0	2	2	2	0	2	2	0	0	2	0	0	0	0	0	2	0	0	2	2	0	2	2	2	2	2	0	0	0	2	2	2	2	0	2	0	2	0	0	2
C5420481_110	2	2	1	NA	NA	2	NA	2	2	NA	1	2	2	NA	2	2	NA	NA	2	NA	NA	NA	NA	NA	2	NA	NA	2	1	NA	0	2	1	0	2	NA	NA	NA	0	0	0	NA	NA	2	NA	1	NA	NA	1
C5420879_249	NA	2	NA	2	NA	2	NA	NA	2	NA	NA	2	2	NA	NA	0	NA	NA	NA	NA	NA	NA	NA	NA	NA	NA	NA	NA	NA	NA	NA	2	NA	NA	NA	NA	NA	NA	NA	NA	NA	NA	NA	0	NA	2	NA	NA	2
C5421787_147	2	NA	2	NA	0	NA	NA	2	NA	0	2	NA	2	NA	2	2	NA	NA	2	NA	0	NA	NA	NA	2	NA	NA	2	2	NA	2	2	2	2	2	NA	NA	NA	2	2	2	NA	0	NA	NA	2	NA	NA	2
C5422835_326	2	0	2	NA	NA	0	NA	2	0	NA	2	0	2	NA	2	2	0	NA	2	NA	NA	0	NA	NA	2	NA	NA	2	2	NA	2	1	2	2	2	NA	NA	NA	2	2	2	2	NA	2	NA	2	NA	NA	1
C5427193_320	2	2	0	NA	NA	2	NA	2	2	NA	1	2	2	NA	2	NA	NA	NA	2	NA	NA	NA	NA	NA	2	NA	NA	2	0	NA	0	2	0	0	2	NA	NA	NA	0	0	0	2	NA	2	NA	0	NA	NA	1
C5427601_203	2	NA	2	0	0	NA	0	2	NA	0	2	NA	2	0	2	NA	0	0	2	0	0	0	0	0	2	0	0	2	2	0	2	2	2	2	2	0	0	0	2	2	2	2	0	NA	0	2	0	0	2
C5429519_82	2	2	2	NA	0	2	0	2	2	0	2	2	1	0	2	2	NA	0	2	0	0	0	0	0	2	NA	0	2	2	0	2	2	2	2	2	0	0	NA	2	2	2	2	0	2	0	2	NA	NA	2
C5430043_69	2	NA	1	NA	NA	1	NA	2	2	NA	0	2	2	NA	2	2	NA	NA	2	2	NA	NA	NA	NA	2	NA	NA	2	1	NA	1	2	1	0	2	NA	NA	NA	0	0	0	NA	NA	2	NA	0	NA	NA	0
C5430975_12	2	2	2	0	0	2	0	2	2	0	2	2	2	0	2	NA	0	0	2	0	0	0	0	0	2	NA	0	2	2	0	2	2	2	2	2	0	0	0	2	2	2	2	0	2	0	2	0	0	2
C5431741_324	2	2	2	NA	NA	2	NA	2	1	NA	2	1	2	NA	2	2	NA	NA	2	NA	NA	2	NA	NA	2	NA	NA	2	2	NA	NA	2	2	NA	2	NA	NA	NA	NA	NA	NA	NA	NA	1	NA	1	NA	NA	2
C5433257_134	2	2	NA	NA	NA	0	NA	2	NA	NA	NA	1	2	NA	2	NA	NA	NA	2	NA	NA	0	NA	NA	2	NA	NA	2	NA	NA	NA	2	NA	NA	2	NA	NA	NA	NA	NA	NA	NA	NA	NA	NA	2	NA	NA	NA
C5434711_210	2	0	NA	NA	NA	0	NA	2	0	NA	2	0	2	NA	2	0	NA	NA	2	2	NA	2	NA	NA	2	NA	2	2	NA	NA	NA	1	NA	NA	2	NA	2	NA	NA	NA	NA	2	NA	0	NA	NA	NA	NA	0
C5445855_213	2	0	NA	2	2	0	NA	2	2	2	NA	2	2	2	2	2	2	NA	2	NA	2	1	2	2	2	2	2	2	NA	2	NA	2	NA	NA	2	NA	2	NA	NA	NA	NA	2	2	0	NA	2	2	2	0
C5445855_232	2	2	NA	0	0	2	NA	2	2	0	NA	2	2	1	2	2	0	NA	2	NA	0	2	2	NA	2	0	0	2	NA	0	NA	2	NA	NA	2	NA	0	NA	NA	NA	NA	2	0	2	NA	2	2	2	2
C5459901_197	2	2	2	NA	0	2	0	2	2	NA	2	2	2	0	2	2	NA	0	2	0	0	0	0	0	2	0	0	2	2	0	2	2	2	2	2	0	0	0	2	2	2	2	NA	2	0	2	0	0	2
C5459955_265	2	NA	NA	NA	NA	NA	NA	2	NA	NA	1	NA	2	NA	2	2	NA	NA	2	NA	NA	NA	NA	NA	2	NA	NA	2	NA	NA	NA	2	NA	0	2	NA	NA	NA	0	0	0	NA	NA	2	NA	0	NA	NA	1
C5462623_103	2	0	2	2	2	0	2	2	0	2	2	0	2	2	2	0	2	NA	2	2	2	2	2	2	2	2	2	2	2	2	2	2	2	2	2	2	2	2	2	2	2	NA	2	0	2	1	2	2	1
C5463297_333	2	NA	NA	NA	NA	NA	NA	2	NA	NA	2	NA	2	NA	2	NA	NA	NA	2	0	NA	NA	NA	NA	2	NA	NA	2	NA	NA	NA	2	2	NA	2	NA	NA	NA	NA	NA	NA	NA	NA	NA	NA	NA	NA	NA	NA
C5464073_226	NA	NA	NA	1	NA	NA	2	NA	NA	NA	NA	NA	NA	2	NA	0	0	1	NA	1	NA	2	2	2	NA	2	NA	NA	NA	2	NA	NA	NA	NA	NA	2	NA	2	2	NA	NA	0	2	NA	2	NA	2	2	NA
C5467439_300	2	0	2	0	NA	1	NA	2	0	NA	2	0	2	NA	2	2	NA	NA	2	NA	NA	0	NA	NA	2	NA	NA	2	2	NA	2	1	2	2	2	NA	NA	NA	2	2	2	2	NA	2	NA	1	NA	NA	1
C5469783_36	2	0	2	NA	NA	0	NA	2	0	NA	2	0	2	NA	2	2	2	NA	2	NA	NA	NA	0	NA	2	NA	NA	2	2	NA	2	1	2	2	2	NA	NA	NA	2	2	2	0	0	0	NA	2	NA	NA	1
C5470425_207	2	NA	2	0	0	2	0	2	NA	0	2	NA	2	0	2	2	0	0	2	0	0	0	0	0	2	0	0	2	2	0	2	2	2	2	2	0	0	NA	2	2	2	2	0	2	0	2	0	0	2
C5471963_243	2	2	2	NA	0	2	1	2	2	0	2	2	2	0	2	2	NA	NA	2	NA	0	NA	0	0	2	0	NA	2	2	0	2	2	2	2	NA	0	NA	0	2	2	2	NA	0	2	NA	2	0	0	2
C5480891_289	2	0	2	NA	NA	1	NA	NA	0	NA	2	0	2	NA	2	2	NA	NA	2	NA	NA	0	NA	NA	NA	NA	NA	2	2	NA	2	2	2	2	2	NA	NA	NA	2	2	2	2	NA	2	NA	2	NA	NA	1
C5483659_249	2	NA	2	2	NA	2	NA	2	NA	NA	2	2	2	NA	2	2	NA	NA	2	0	NA	0	NA	NA	2	NA	0	2	2	NA	2	2	2	2	2	NA	0	NA	2	2	2	0	NA	NA	NA	2	NA	NA	2
C5483659_253	2	NA	2	2	NA	1	NA	2	NA	NA	1	0	2	NA	2	2	NA	NA	2	NA	NA	NA	NA	NA	2	NA	NA	2	2	NA	2	2	2	0	2	NA	NA	NA	0	0	0	2	NA	NA	NA	0	NA	NA	0
C5483659_255	2	NA	2	2	NA	1	NA	2	NA	NA	2	0	2	NA	2	2	NA	NA	2	2	NA	2	NA	NA	2	NA	2	2	2	NA	2	2	2	2	2	NA	2	NA	2	2	2	2	NA	NA	NA	2	NA	NA	2
C5483851_283	2	2	2	0	0	2	0	2	2	0	2	2	2	NA	2	2	0	NA	2	0	0	0	NA	NA	2	2	0	2	2	NA	2	2	2	2	2	NA	0	NA	2	2	2	2	0	NA	NA	2	NA	NA	2
C5484405_69	2	2	2	NA	NA	2	0	2	2	NA	2	2	2	0	2	2	NA	0	2	NA	NA	2	0	0	2	0	NA	2	2	0	2	2	2	2	2	0	NA	0	2	2	2	2	NA	2	0	2	0	0	2
C5485309_91	2	NA	NA	NA	NA	NA	NA	2	NA	NA	2	NA	2	NA	2	2	NA	NA	2	NA	NA	NA	NA	NA	2	NA	NA	2	NA	NA	NA	2	NA	NA	2	NA	NA	NA	NA	NA	NA	NA	NA	NA	NA	NA	NA	NA	NA
C5486715_325	2	0	NA	NA	NA	0	NA	2	0	NA	2	0	2	NA	2	2	NA	NA	2	NA	NA	NA	NA	NA	2	NA	NA	2	NA	NA	NA	1	NA	NA	2	NA	NA	NA	NA	NA	NA	0	NA	0	NA	1	NA	NA	0
C5488405_236	2	NA	NA	NA	NA	NA	NA	2	NA	NA	2	NA	2	NA	2	0	NA	NA	2	NA	NA	NA	NA	NA	2	NA	NA	2	NA	NA	NA	2	2	NA	2	NA	NA	NA	NA	NA	NA	NA	NA	NA	NA	NA	NA	NA	NA
C5497435_133	2	0	2	NA	2	0	2	2	0	2	2	0	2	2	2	2	1	2	2	2	2	2	2	2	2	2	2	2	2	2	2	2	2	2	2	2	2	2	2	2	2	2	2	0	2	2	2	2	1
C5497807_355	2	0	0	NA	0	1	NA	2	0	NA	1	NA	2	NA	2	0	NA	NA	2	NA	NA	NA	NA	NA	2	NA	NA	2	0	NA	0	2	0	0	2	NA	NA	NA	0	0	0	NA	NA	0	NA	0	NA	NA	0
C5500951_99	2	2	2	NA	NA	2	0	2	2	NA	2	2	2	0	2	2	NA	0	2	0	NA	0	0	0	2	0	0	2	2	0	2	2	2	2	2	0	0	0	2	2	2	2	NA	2	0	2	0	0	2
C5503809_282	0	2	0	NA	NA	2	NA	0	2	NA	0	2	NA	NA	0	2	NA	NA	0	NA	NA	2	NA	NA	0	NA	NA	NA	NA	NA	0	2	0	0	0	NA	NA	NA	0	NA	0	2	NA	2	NA	1	NA	NA	2
C5514821_180	2	2	2	0	0	2	0	2	2	0	2	2	2	0	2	2	0	0	2	0	0	2	0	0	2	0	NA	2	2	0	2	2	2	2	2	0	NA	0	2	2	2	2	0	NA	1	2	0	0	2
C5516157_249	2	NA	NA	2	NA	0	2	NA	NA	NA	NA	NA	NA	2	NA	NA	2	2	NA	2	NA	2	2	2	2	2	2	NA	2	2	NA	NA	NA	NA	NA	2	2	2	NA	NA	NA	NA	NA	NA	2	2	2	2	NA
C5516679_220	2	NA	0	NA	NA	NA	NA	2	NA	NA	1	NA	2	NA	2	2	NA	NA	2	NA	NA	2	NA	NA	2	NA	NA	2	0	2	0	2	0	0	2	NA	NA	NA	0	0	0	NA	NA	2	NA	0	NA	NA	0
C5518655_135	2	0	2	NA	NA	0	NA	2	0	0	NA	0	2	NA	2	2	NA	NA	2	NA	NA	NA	NA	NA	2	NA	NA	2	2	NA	2	1	2	2	2	NA	NA	NA	2	2	2	2	NA	2	NA	2	NA	NA	1
C5518655_94	2	2	0	NA	NA	2	NA	2	2	2	1	2	2	NA	2	2	NA	NA	2	NA	NA	NA	NA	NA	2	NA	NA	2	0	NA	0	2	0	0	2	NA	NA	NA	0	0	0	2	NA	2	NA	0	NA	NA	1
C5520759_325	2	2	2	NA	0	2	2	2	2	0	2	2	2	NA	2	2	NA	NA	2	0	0	0	NA	NA	2	NA	0	2	2	NA	2	2	2	2	2	0	0	NA	2	2	2	2	0	2	NA	2	NA	NA	2
C5521985_376	2	2	2	NA	NA	2	NA	2	2	NA	1	2	2	NA	2	NA	NA	NA	2	NA	NA	NA	NA	NA	2	NA	NA	2	2	NA	1	2	2	0	2	NA	NA	NA	0	0	0	NA	NA	2	NA	0	NA	NA	1
C5521985_396	2	0	2	NA	NA	0	NA	2	0	NA	2	0	2	NA	2	NA	NA	NA	2	NA	NA	NA	NA	NA	2	NA	NA	2	2	NA	2	1	2	2	2	NA	NA	NA	2	2	2	NA	NA	2	NA	2	NA	NA	1
C5523175_87	2	NA	2	NA	NA	2	NA	2	NA	NA	2	NA	2	NA	2	0	NA	NA	2	NA	NA	NA	NA	NA	2	NA	NA	2	2	NA	2	2	2	2	2	NA	NA	NA	2	2	2	0	NA	NA	NA	2	NA	NA	2
C5523277_366	2	0	NA	NA	NA	0	NA	2	0	NA	2	0	2	NA	2	NA	NA	NA	2	NA	NA	0	NA	NA	2	NA	NA	2	NA	NA	NA	2	NA	2	2	NA	NA	NA	2	2	2	NA	NA	0	NA	1	NA	NA	1
C5523387_169	2	2	0	NA	NA	0	NA	2	2	NA	1	2	2	NA	2	2	NA	NA	2	NA	NA	NA	NA	NA	2	NA	2	2	0	NA	2	2	0	0	2	NA	NA	NA	0	0	0	NA	NA	2	NA	0	NA	NA	1
C5524499_359	0	2	2	NA	NA	2	NA	0	2	2	2	2	0	NA	0	2	2	NA	0	NA	NA	NA	NA	NA	0	NA	NA	0	2	NA	2	1	2	2	0	NA	NA	NA	2	2	2	2	NA	2	NA	2	NA	NA	2
C5526809_89	2	2	2	NA	NA	2	0	2	2	NA	2	2	2	0	2	2	NA	0	2	0	NA	0	0	0	2	0	0	2	2	0	2	2	2	2	2	0	0	0	2	2	2	2	NA	2	0	2	0	0	2
C5529875_66	2	0	2	NA	NA	0	NA	2	0	NA	2	0	2	NA	2	2	NA	NA	2	NA	NA	NA	NA	NA	2	NA	NA	2	2	NA	2	1	2	2	2	NA	NA	NA	2	2	2	NA	NA	2	NA	2	NA	NA	1
C5532383_399	2	1	2	NA	NA	0	NA	2	0	NA	2	0	2	NA	2	2	NA	NA	2	NA	NA	NA	NA	NA	2	NA	NA	2	2	NA	2	2	2	NA	2	NA	NA	NA	NA	NA	NA	2	NA	2	NA	0	NA	NA	2
C5535757_328	0	2	2	NA	NA	2	2	0	2	NA	1	2	0	NA	0	2	NA	NA	0	NA	NA	NA	NA	NA	0	NA	NA	0	2	NA	2	1	2	2	0	NA	NA	NA	2	2	2	NA	NA	2	NA	2	NA	NA	2
C5535963_402	2	2	2	0	0	2	0	2	2	0	2	2	2	0	2	NA	0	0	2	0	0	0	0	0	2	0	0	2	2	0	2	2	2	2	2	0	0	0	2	2	2	2	0	2	0	2	0	0	2
C5537597_164	2	0	0	NA	NA	0	0	2	0	0	2	0	2	NA	2	NA	NA	NA	2	0	NA	0	NA	NA	2	0	0	2	0	2	0	2	0	NA	2	NA	0	NA	NA	NA	NA	NA	NA	NA	NA	0	NA	NA	0
C5538353_259	0	2	2	2	2	2	2	0	2	NA	1	2	0	2	0	2	2	2	0	2	2	2	2	2	0	2	2	0	2	2	2	1	2	2	0	2	2	2	2	2	2	2	2	2	2	2	2	2	2
C5543471_306	2	0	2	NA	NA	2	NA	2	0	NA	2	0	2	NA	2	2	NA	NA	2	NA	NA	NA	NA	NA	2	NA	NA	2	2	NA	2	2	2	2	2	NA	NA	NA	2	2	2	NA	NA	2	NA	2	NA	NA	2
C5543503_246	2	0	2	NA	NA	2	2	2	NA	NA	2	NA	2	2	2	NA	NA	NA	2	NA	NA	NA	2	2	2	2	NA	2	2	2	2	2	2	2	2	2	2	2	2	2	2	2	NA	NA	NA	2	2	2	2
C5543503_269	2	2	2	NA	NA	2	0	2	NA	NA	2	NA	2	0	2	NA	NA	NA	2	NA	NA	NA	0	0	2	0	NA	2	2	0	2	2	2	2	2	0	2	0	2	2	2	2	NA	NA	NA	2	0	0	2
C5556983_150	2	2	2	2	0	2	0	2	2	0	2	2	2	0	2	2	NA	0	2	0	0	0	0	0	2	0	0	2	2	0	2	2	2	2	2	0	0	0	2	2	2	2	0	2	0	2	0	0	2
C5557887_125	0	2	2	2	2	2	2	0	2	NA	2	2	1	NA	0	2	2	NA	0	2	NA	2	NA	NA	0	2	2	0	2	NA	2	1	2	2	0	NA	2	NA	2	2	2	2	NA	2	NA	2	NA	NA	2
C5558447_105	2	NA	NA	NA	NA	0	NA	2	0	NA	NA	0	2	NA	2	NA	NA	NA	2	NA	NA	NA	NA	NA	2	NA	NA	2	NA	NA	NA	2	NA	NA	2	NA	NA	NA	NA	NA	NA	NA	NA	NA	NA	0	NA	NA	NA
C5558631_126	2	2	2	0	NA	2	0	2	2	NA	2	2	2	0	2	2	0	0	2	0	NA	0	0	0	2	NA	0	2	2	0	2	2	2	NA	2	0	0	0	NA	NA	NA	0	NA	2	0	2	0	0	2
C5559995_404	2	2	2	0	0	2	0	2	2	0	2	2	2	0	2	2	0	0	2	NA	0	2	0	0	2	0	0	2	2	0	2	2	2	2	2	0	0	0	2	2	2	0	0	NA	0	2	0	0	2
C5559995_418	2	2	2	2	2	2	1	2	2	2	2	2	2	1	2	2	2	0	2	NA	2	2	1	1	2	2	2	2	2	1	2	2	2	2	2	1	2	2	2	2	2	2	2	NA	2	2	2	2	2
C5560205_255	2	2	2	0	NA	2	0	2	2	NA	2	2	2	0	2	NA	NA	2	2	0	NA	0	0	0	2	0	0	2	2	0	2	2	2	2	2	0	0	0	2	2	2	2	NA	2	NA	2	0	0	2
C5560867_87	2	NA	NA	NA	NA	NA	NA	2	NA	NA	2	NA	2	NA	2	0	NA	0	2	NA	NA	NA	NA	NA	2	NA	NA	2	2	0	NA	2	NA	2	2	0	NA	NA	NA	2	NA	NA	NA	NA	NA	NA	NA	NA	NA
C5561453_269	2	0	2	NA	NA	0	NA	2	0	NA	2	0	2	NA	2	NA	NA	NA	2	NA	NA	0	NA	NA	2	NA	NA	2	2	NA	2	2	2	2	2	NA	NA	2	2	2	2	NA	NA	NA	NA	1	NA	NA	2
C5562741_97	0	2	0	2	NA	2	2	0	2	NA	0	2	0	2	0	2	2	2	0	2	NA	2	2	2	0	2	2	0	NA	2	NA	0	NA	0	0	2	2	2	0	0	0	2	NA	NA	2	1	2	2	1
C5564793_327	NA	2	NA	NA	0	2	0	NA	2	0	NA	2	2	0	NA	2	NA	0	NA	0	0	0	0	0	NA	0	0	NA	NA	0	NA	2	0	NA	NA	0	0	0	NA	NA	NA	2	0	2	0	2	0	0	2
C5565845_96	2	2	2	2	0	2	0	2	2	2	1	2	2	0	2	2	2	0	2	2	NA	2	0	0	2	2	2	2	2	0	2	2	2	0	2	0	2	NA	0	0	0	2	NA	2	0	1	NA	NA	1
C5567315_299	2	2	0	2	2	2	2	2	2	2	1	2	2	2	2	2	2	2	2	2	2	2	2	2	2	2	2	2	0	2	0	2	0	0	2	2	2	2	0	0	0	2	2	2	2	1	2	2	1
C5569147_114	2	2	2	2	2	2	0	2	2	2	2	2	2	0	2	2	2	0	2	2	2	2	0	0	2	NA	2	2	2	0	2	2	2	2	2	0	2	NA	2	2	2	NA	2	2	0	2	0	0	2
C5569147_94	2	2	0	2	2	2	2	2	2	2	1	2	2	2	2	2	2	2	2	2	2	2	2	2	2	NA	2	2	0	2	0	2	0	0	2	2	2	NA	0	0	0	NA	2	2	2	0	2	2	1
C5570027_370	2	0	NA	NA	NA	0	NA	2	0	2	2	0	2	NA	2	2	NA	NA	2	NA	NA	0	NA	NA	2	NA	NA	2	NA	NA	NA	1	NA	NA	2	NA	NA	NA	NA	NA	NA	NA	NA	2	NA	0	NA	NA	1
C5574421_181	NA	2	0	NA	NA	2	2	NA	2	NA	0	2	2	NA	NA	2	NA	NA	NA	NA	NA	2	NA	NA	NA	NA	NA	NA	0	NA	0	2	0	0	NA	NA	NA	NA	0	0	0	NA	NA	NA	NA	1	0	NA	1
C5574433_155	2	0	2	2	2	0	2	2	0	NA	2	0	2	2	2	2	2	2	2	2	NA	2	2	2	2	2	NA	2	2	2	2	2	2	2	2	2	NA	2	2	2	2	2	0	2	2	1	2	2	2
C5574433_161	2	2	2	2	2	2	0	2	2	NA	2	2	2	0	2	2	2	0	2	NA	NA	NA	0	0	2	0	NA	2	2	0	2	2	2	2	2	0	NA	0	2	2	2	2	0	2	0	2	0	0	2
C5576003_253	2	2	2	NA	NA	2	0	2	2	NA	2	2	2	0	2	2	NA	0	2	0	NA	2	0	0	2	0	NA	2	2	0	2	2	2	2	2	0	NA	0	2	2	2	NA	2	2	0	2	0	0	2
C5577395_345	NA	2	NA	NA	0	2	NA	NA	2	0	NA	2	NA	NA	NA	2	NA	NA	NA	NA	0	2	NA	NA	NA	0	NA	NA	NA	NA	NA	2	NA	NA	NA	NA	NA	0	NA	NA	NA	2	0	2	NA	NA	0	0	2
C5577395_369	NA	2	NA	NA	2	2	NA	NA	2	2	NA	2	NA	NA	NA	2	NA	NA	NA	NA	2	2	NA	NA	NA	2	NA	NA	NA	NA	NA	2	NA	NA	NA	NA	NA	2	NA	NA	NA	2	2	2	NA	NA	2	2	2
C5578293_265	2	NA	0	NA	NA	0	NA	2	NA	NA	1	NA	2	NA	2	NA	NA	NA	2	NA	NA	NA	0	NA	2	NA	NA	2	0	NA	0	2	0	0	2	0	NA	NA	0	0	0	0	NA	NA	NA	0	NA	NA	0
C5578363_232	2	NA	0	NA	NA	NA	NA	2	NA	NA	NA	NA	2	NA	2	NA	NA	NA	2	NA	NA	NA	NA	NA	2	NA	NA	2	0	NA	NA	2	0	NA	2	NA	NA	NA	NA	0	NA	NA	NA	2	NA	0	NA	NA	2
C5578947_385	2	NA	0	NA	NA	NA	NA	2	NA	NA	1	NA	2	NA	2	NA	NA	NA	2	NA	NA	NA	NA	NA	2	NA	NA	2	0	NA	0	2	0	0	2	NA	NA	NA	0	0	0	NA	NA	NA	NA	0	NA	NA	0
C5578979_224	0	2	2	2	2	2	2	0	2	2	2	2	1	2	0	0	2	2	0	2	2	2	2	2	0	NA	2	0	2	2	2	1	2	2	0	2	2	2	2	2	2	2	2	2	2	2	2	2	2
C5580725_121	2	0	NA	NA	NA	0	NA	2	NA	NA	2	0	2	2	2	2	NA	NA	2	NA	NA	NA	NA	NA	2	NA	NA	2	NA	NA	NA	2	NA	NA	2	NA	NA	NA	NA	NA	NA	NA	NA	2	NA	NA	NA	NA	0
C5584235_307	2	0	2	NA	NA	1	NA	2	0	NA	2	0	2	NA	2	2	NA	NA	2	2	NA	NA	NA	NA	2	NA	2	2	2	NA	2	2	2	2	2	NA	2	NA	2	2	2	NA	NA	2	NA	2	NA	NA	2
C5589033_376	2	NA	0	NA	NA	0	NA	2	NA	NA	2	NA	2	NA	2	NA	NA	NA	2	NA	NA	NA	NA	NA	2	NA	NA	2	0	NA	0	2	0	NA	2	NA	NA	NA	NA	NA	NA	NA	NA	NA	NA	NA	NA	NA	NA
C5593837_344	2	0	NA	2	NA	0	NA	2	0	NA	NA	0	2	NA	2	NA	2	NA	2	2	NA	2	NA	NA	2	1	2	2	0	NA	NA	1	NA	NA	2	NA	2	2	NA	NA	NA	0	NA	0	NA	0	NA	NA	0
C5593837_360	2	2	NA	2	NA	2	NA	1	2	NA	NA	2	2	NA	2	NA	2	NA	2	2	NA	2	NA	NA	2	1	2	2	2	NA	NA	2	NA	NA	2	NA	2	0	NA	NA	NA	2	NA	2	NA	2	1	1	2
C5594951_61	2	0	NA	NA	NA	0	2	2	NA	NA	2	1	2	NA	2	NA	NA	NA	2	NA	2	NA	NA	NA	2	NA	NA	2	NA	NA	0	2	NA	1	2	NA	NA	NA	NA	NA	0	0	NA	0	NA	0	NA	NA	NA
C5596775_226	2	0	2	NA	0	0	NA	2	0	0	2	0	2	NA	2	NA	NA	NA	2	NA	NA	NA	NA	NA	2	NA	NA	2	0	NA	NA	1	0	0	2	NA	NA	NA	NA	0	NA	NA	0	0	NA	0	NA	NA	0
C5599385_226	2	2	NA	2	NA	2	2	2	2	NA	2	2	2	NA	2	NA	NA	NA	2	NA	NA	2	NA	NA	2	0	NA	2	NA	NA	NA	2	NA	NA	2	NA	NA	NA	NA	NA	NA	NA	NA	2	NA	2	NA	NA	0
C5603087_254	NA	2	NA	0	NA	2	0	NA	2	0	NA	2	2	0	NA	NA	NA	0	NA	0	NA	0	0	0	NA	0	0	NA	NA	0	NA	2	NA	NA	NA	0	0	0	NA	NA	0	NA	NA	2	0	2	0	0	2
C5605315_354	NA	NA	2	NA	NA	2	0	NA	NA	2	2	NA	NA	0	NA	2	NA	0	NA	NA	NA	NA	0	0	NA	0	NA	NA	2	0	2	NA	2	2	NA	0	NA	NA	2	2	2	NA	NA	NA	0	2	0	0	2
C5607865_146	NA	NA	2	2	2	2	0	NA	NA	2	2	NA	2	0	NA	NA	2	0	NA	2	2	2	0	0	NA	NA	2	NA	2	0	2	NA	2	2	NA	0	2	NA	2	2	2	NA	1	2	0	2	NA	NA	2
C5607865_151	NA	NA	2	2	0	2	2	NA	NA	0	1	NA	2	2	NA	NA	2	2	NA	2	0	2	2	2	NA	NA	2	NA	2	2	2	NA	2	2	NA	2	2	NA	2	2	2	NA	0	2	2	2	NA	NA	2
C5609969_261	2	2	2	0	0	2	0	2	2	0	2	2	2	0	2	2	0	0	2	0	0	NA	0	0	2	0	0	2	2	0	2	2	2	2	2	0	0	0	2	2	2	2	0	2	0	2	0	0	2
C5610291_208	0	2	2	2	2	2	2	0	2	2	1	2	0	2	0	2	2	2	0	2	2	2	2	2	0	2	2	0	2	2	2	1	2	2	0	2	2	2	2	2	2	2	2	2	2	2	2	2	2
C5610463_329	2	0	2	2	NA	0	NA	2	0	NA	2	0	2	NA	2	2	NA	NA	2	NA	NA	0	NA	NA	2	NA	NA	2	2	NA	2	1	2	2	2	NA	NA	NA	2	2	2	2	NA	2	NA	2	NA	NA	1
C5610841_365	2	NA	2	NA	NA	NA	NA	2	NA	NA	NA	NA	2	NA	2	NA	NA	NA	2	NA	NA	NA	NA	NA	2	NA	NA	2	1	NA	2	2	2	NA	2	NA	NA	NA	NA	NA	NA	2	NA	NA	NA	NA	NA	NA	NA
C5611889_52	NA	NA	0	NA	NA	NA	NA	2	NA	NA	1	NA	2	NA	2	1	NA	NA	2	NA	NA	NA	NA	NA	2	NA	NA	2	0	NA	0	2	0	0	2	NA	NA	NA	0	0	0	NA	NA	NA	NA	0	NA	NA	0
C5616829_256	2	2	NA	NA	NA	2	NA	2	1	NA	2	1	2	NA	1	NA	NA	NA	1	NA	NA	2	NA	NA	2	NA	NA	2	NA	NA	2	1	NA	2	1	NA	NA	NA	2	2	2	2	NA	0	NA	2	NA	NA	2
C5616829_273	2	2	NA	NA	NA	2	NA	2	2	NA	0	2	2	NA	2	NA	NA	NA	2	NA	NA	2	NA	NA	2	NA	NA	2	NA	NA	2	2	NA	0	2	NA	NA	NA	0	0	0	2	NA	2	NA	0	NA	NA	2
C5618459_378	2	NA	NA	NA	NA	NA	0	2	NA	NA	2	NA	2	NA	2	NA	NA	NA	2	NA	0	NA	NA	NA	2	NA	NA	2	NA	NA	2	2	NA	NA	2	NA	NA	NA	NA	NA	NA	NA	NA	NA	NA	NA	0	NA	NA
C5626989_398	2	2	2	NA	0	2	0	2	2	0	2	2	2	0	2	2	0	0	2	0	0	0	0	0	2	0	0	2	2	0	2	2	2	2	2	0	0	0	2	2	2	NA	0	2	0	2	0	0	2
C5631089_319	0	2	2	2	NA	2	2	0	2	0	1	2	0	2	0	2	NA	2	0	2	NA	2	2	2	0	NA	2	0	2	2	2	1	2	2	0	2	2	NA	2	2	2	2	NA	2	2	2	NA	NA	2
C5633611_214	2	2	0	NA	NA	2	2	2	2	NA	1	2	2	NA	2	2	NA	NA	2	NA	NA	NA	NA	NA	2	NA	NA	2	0	NA	2	2	0	0	2	NA	NA	NA	0	0	0	NA	NA	NA	NA	1	NA	NA	1
C5633611_236	2	0	2	NA	NA	0	0	2	0	NA	2	0	2	NA	2	2	NA	NA	2	NA	NA	NA	NA	NA	2	NA	NA	2	2	NA	2	2	2	2	2	NA	NA	NA	2	2	2	NA	NA	NA	NA	1	NA	NA	1
C5633979_387	0	2	2	NA	NA	2	NA	0	2	NA	1	2	0	NA	0	2	NA	NA	0	NA	NA	NA	NA	NA	0	NA	NA	0	2	NA	2	1	2	2	0	NA	NA	NA	2	2	2	NA	NA	2	2	2	NA	NA	2
C5634121_378	0	1	0	2	2	0	2	0	1	2	0	1	0	2	0	2	2	2	0	2	2	2	2	2	0	2	2	0	0	2	0	1	0	0	0	2	2	2	0	0	0	2	2	2	2	0	2	2	1
C5635295_252	2	NA	0	2	NA	NA	NA	2	NA	NA	1	NA	2	NA	2	2	2	NA	2	2	NA	2	NA	NA	2	NA	2	2	0	NA	0	2	0	0	2	NA	2	NA	0	0	0	NA	NA	2	NA	0	NA	NA	0
C5635295_270	2	NA	2	0	NA	NA	NA	2	NA	NA	2	NA	2	NA	2	2	0	NA	2	1	NA	1	NA	NA	2	NA	0	1	2	NA	2	2	2	2	2	NA	0	NA	2	2	2	NA	NA	2	NA	2	NA	NA	2
C5636859_118	NA	2	0	NA	NA	2	NA	NA	2	NA	0	2	2	NA	NA	2	2	0	NA	NA	NA	2	NA	NA	NA	NA	NA	NA	0	NA	0	2	0	0	NA	NA	NA	NA	0	0	0	NA	NA	2	NA	1	NA	NA	1
C5640833_204	NA	2	2	NA	NA	1	2	NA	0	NA	2	0	1	NA	NA	2	NA	NA	NA	NA	NA	2	NA	NA	NA	NA	NA	NA	2	NA	2	2	2	2	NA	NA	NA	NA	2	2	2	2	NA	2	NA	1	NA	NA	2
C5641955_297	2	2	2	2	2	2	0	2	2	2	2	2	2	0	2	2	NA	0	2	NA	2	2	0	0	2	0	2	2	2	0	2	2	2	2	2	0	2	0	2	2	2	NA	2	2	0	2	0	0	2
C5641955_324	2	2	0	2	2	1	2	2	2	2	1	2	2	2	2	2	NA	2	2	NA	2	2	2	2	2	2	2	2	0	2	0	2	0	0	2	2	2	2	0	0	0	NA	2	2	2	1	2	2	1
C5644227_170	2	0	NA	NA	NA	0	NA	2	1	NA	2	1	2	NA	2	NA	NA	NA	2	NA	NA	NA	NA	NA	2	NA	NA	2	2	NA	NA	2	2	2	2	NA	NA	NA	2	2	2	2	NA	2	NA	2	NA	NA	2
C5644227_171	2	2	2	NA	NA	2	NA	2	2	NA	1	2	2	NA	2	NA	NA	NA	2	NA	NA	NA	NA	NA	2	NA	NA	2	0	NA	NA	2	2	0	2	NA	NA	NA	0	0	0	2	NA	2	NA	0	NA	NA	1
C5644227_194	2	2	0	NA	NA	2	NA	2	2	NA	2	2	2	NA	2	NA	NA	NA	2	NA	NA	NA	NA	NA	2	NA	NA	2	2	NA	NA	1	2	2	2	NA	NA	NA	2	2	2	2	NA	0	NA	2	NA	NA	1
C5644555_414	2	0	2	NA	NA	0	0	2	0	NA	2	0	2	NA	2	2	NA	NA	2	NA	NA	0	NA	NA	2	NA	NA	2	2	NA	2	1	2	2	2	NA	NA	NA	2	2	2	2	NA	0	NA	1	2	NA	1
C5644735_417	2	2	2	0	0	2	0	2	2	0	2	2	2	0	2	2	0	0	2	0	0	0	0	0	2	0	0	2	2	0	2	2	2	2	2	0	0	0	2	2	2	2	0	2	0	2	0	0	2
C5645715_397	2	NA	0	0	NA	0	NA	2	NA	NA	1	NA	2	NA	2	NA	NA	NA	2	NA	NA	NA	NA	NA	2	NA	NA	2	0	NA	0	NA	0	0	2	NA	NA	NA	0	0	0	NA	NA	NA	NA	0	NA	NA	0
C5645717_346	0	2	NA	NA	NA	2	2	0	2	NA	2	2	0	NA	0	2	NA	NA	0	NA	NA	NA	NA	NA	0	NA	NA	0	NA	NA	2	1	2	NA	0	NA	NA	2	NA	0	2	2	NA	2	NA	2	NA	NA	2
C5645833_250	2	0	2	NA	NA	0	NA	2	0	NA	2	0	2	NA	2	0	NA	NA	2	NA	NA	1	NA	NA	2	NA	NA	2	2	NA	2	1	2	2	2	NA	NA	NA	2	2	2	NA	NA	0	NA	2	NA	NA	1
C5647147_223	2	NA	NA	NA	NA	2	NA	2	NA	NA	2	NA	2	NA	2	2	NA	NA	2	2	NA	2	NA	NA	2	NA	2	2	NA	NA	NA	2	NA	NA	2	NA	2	NA	NA	NA	NA	NA	NA	0	NA	NA	NA	NA	2
C5647483_398	2	2	0	NA	NA	NA	2	2	2	NA	0	2	2	NA	2	NA	NA	NA	2	NA	NA	2	NA	NA	2	NA	NA	2	0	NA	0	2	0	0	2	NA	NA	NA	0	0	0	NA	NA	2	NA	1	NA	NA	1
C5648293_125	2	NA	2	0	NA	NA	0	2	2	NA	2	2	2	0	2	2	0	0	2	NA	NA	NA	0	0	2	NA	NA	2	2	0	2	2	2	2	2	0	NA	0	2	2	2	NA	NA	2	0	2	0	0	2
C5648293_94	2	0	2	NA	NA	0	2	2	0	NA	2	0	2	2	2	2	2	2	2	NA	NA	NA	2	2	2	NA	NA	2	2	2	2	2	2	2	2	2	NA	2	2	2	2	NA	NA	2	2	1	2	2	1
C5649081_263	2	0	2	NA	NA	0	NA	2	0	NA	2	0	2	NA	2	0	NA	NA	2	NA	NA	NA	NA	NA	2	NA	NA	2	2	NA	2	1	2	2	2	NA	NA	NA	2	2	2	NA	NA	0	NA	1	NA	NA	1
C5649165_196	2	NA	NA	NA	NA	2	NA	2	0	NA	2	2	2	NA	2	NA	NA	NA	2	NA	NA	NA	NA	NA	2	NA	NA	2	NA	NA	NA	2	NA	NA	2	NA	NA	NA	NA	NA	NA	NA	NA	0	NA	0	NA	NA	NA
C5651151_399	2	NA	0	NA	NA	0	2	2	NA	NA	1	NA	2	NA	2	NA	NA	NA	2	NA	NA	NA	NA	NA	2	NA	NA	2	0	NA	0	2	0	0	2	NA	NA	NA	0	0	0	NA	NA	NA	NA	0	NA	NA	0
C5652213_285	2	2	2	NA	NA	2	2	2	2	NA	1	2	2	NA	2	2	NA	NA	2	NA	NA	2	NA	NA	2	NA	NA	2	2	NA	2	2	2	0	2	NA	NA	NA	0	0	0	NA	NA	NA	NA	0	NA	NA	1
C5652647_228	2	2	2	0	2	2	0	2	2	0	2	2	2	0	2	2	0	0	2	0	NA	0	0	0	2	0	0	2	2	0	2	2	2	2	2	0	0	0	2	2	2	2	NA	2	0	2	0	0	2
C5661669_66	2	0	NA	0	NA	0	NA	2	0	NA	2	0	2	NA	2	NA	NA	NA	2	NA	NA	0	NA	NA	2	NA	NA	2	NA	NA	2	1	NA	NA	2	NA	NA	NA	NA	NA	NA	NA	NA	2	NA	0	NA	2	1
C5662051_123	2	NA	2	NA	NA	2	NA	2	NA	NA	2	NA	2	NA	2	2	NA	0	2	0	NA	0	0	0	2	NA	0	2	2	NA	2	2	2	NA	2	0	0	NA	NA	NA	NA	NA	NA	2	0	NA	NA	NA	NA
C5664649_381	NA	NA	NA	2	2	NA	2	NA	NA	2	NA	NA	NA	2	NA	NA	0	2	NA	2	2	2	2	2	NA	2	2	NA	NA	2	NA	NA	NA	NA	NA	2	2	2	NA	NA	NA	0	2	NA	2	NA	2	2	NA
C5664649_385	NA	NA	NA	2	2	NA	2	NA	NA	2	NA	NA	NA	2	NA	NA	2	2	NA	2	2	0	2	2	NA	2	1	NA	NA	2	NA	NA	NA	NA	NA	2	1	2	NA	NA	NA	2	2	NA	2	NA	2	2	NA
C5665929_119	2	0	2	2	NA	0	2	2	0	2	2	0	2	2	2	NA	NA	2	2	2	NA	2	2	2	2	2	2	2	2	2	2	1	2	2	2	2	2	2	2	2	2	2	2	2	2	2	2	2	1
C5665929_148	2	2	0	2	NA	2	2	2	2	0	1	2	2	2	2	2	NA	2	2	2	NA	2	2	2	2	2	2	2	0	2	0	2	0	0	2	2	2	2	0	0	0	2	2	2	2	0	2	2	1
C5667347_376	2	2	0	NA	NA	2	NA	2	2	NA	2	2	2	NA	2	2	NA	NA	2	NA	NA	NA	NA	NA	2	NA	NA	2	0	NA	0	2	0	0	2	NA	NA	NA	0	0	0	2	NA	NA	NA	1	NA	NA	1
C5667347_377	2	0	2	NA	NA	0	NA	2	0	NA	2	0	2	NA	2	2	NA	NA	2	NA	NA	NA	NA	NA	2	NA	NA	2	2	NA	2	2	2	2	2	NA	NA	NA	2	2	2	2	NA	NA	NA	1	NA	NA	2
C5668349_253	2	NA	NA	NA	NA	NA	NA	2	NA	NA	2	0	2	NA	2	2	NA	NA	2	NA	NA	NA	NA	NA	2	NA	NA	2	NA	NA	NA	2	NA	NA	2	NA	NA	NA	NA	NA	NA	0	NA	NA	NA	NA	NA	NA	NA
C5669575_213	2	0	2	NA	NA	0	NA	2	0	NA	2	0	2	NA	2	2	NA	NA	2	NA	NA	NA	2	NA	2	NA	NA	2	2	NA	2	1	2	2	2	NA	NA	NA	2	2	2	2	NA	2	NA	2	NA	NA	2
C5677237_186	2	NA	2	NA	0	NA	NA	2	NA	NA	2	NA	2	NA	2	NA	NA	NA	2	NA	NA	NA	NA	NA	2	NA	NA	2	2	NA	2	2	2	0	2	NA	NA	NA	0	0	0	2	NA	2	NA	0	NA	NA	0
C5677347_384	2	2	2	NA	NA	2	NA	2	2	NA	2	2	2	NA	2	2	2	NA	2	NA	NA	2	NA	NA	2	NA	0	2	2	NA	2	2	2	2	2	NA	0	0	2	2	2	0	NA	2	NA	2	NA	NA	2
C5677511_444	2	2	0	NA	NA	2	NA	2	2	NA	1	2	2	NA	2	2	NA	NA	2	NA	NA	2	NA	NA	2	NA	NA	2	0	NA	0	2	0	0	2	NA	NA	NA	0	0	0	NA	NA	NA	NA	0	NA	NA	1
C5679881_95	2	NA	NA	NA	NA	NA	NA	2	NA	NA	2	NA	2	NA	2	2	NA	NA	2	NA	NA	NA	NA	NA	2	NA	NA	2	NA	NA	NA	2	2	NA	2	NA	NA	NA	NA	NA	NA	NA	NA	2	NA	NA	NA	NA	NA
C5679947_399	2	0	NA	NA	NA	0	NA	2	0	NA	2	0	2	NA	2	NA	NA	NA	2	NA	NA	NA	NA	NA	2	NA	NA	2	NA	NA	NA	2	NA	NA	2	NA	NA	NA	NA	NA	NA	NA	NA	NA	NA	0	NA	NA	1
C5680357_202	NA	2	NA	NA	NA	2	0	NA	2	2	NA	2	0	0	NA	2	NA	0	NA	0	NA	0	0	0	NA	0	0	NA	NA	0	NA	2	NA	NA	NA	0	0	0	NA	NA	NA	2	2	2	0	2	0	0	2
C5681537_211	2	0	2	NA	NA	0	NA	2	0	NA	2	0	2	NA	2	NA	NA	NA	2	NA	NA	0	NA	NA	2	0	NA	2	2	NA	2	1	2	2	2	NA	NA	NA	2	2	2	0	NA	0	NA	1	NA	NA	1
C5683603_91	2	0	2	NA	NA	0	NA	2	0	NA	2	0	2	NA	2	NA	NA	NA	2	NA	NA	NA	NA	NA	2	NA	NA	2	2	NA	2	1	2	2	2	NA	NA	NA	2	2	2	NA	NA	NA	NA	1	NA	NA	1
C5683631_232	2	2	0	NA	2	NA	NA	2	NA	NA	1	NA	2	NA	2	2	NA	NA	2	NA	NA	NA	NA	NA	2	NA	NA	2	0	NA	1	2	0	0	2	NA	NA	NA	0	0	0	2	NA	2	NA	0	NA	NA	1
C5688639_135	2	2	0	NA	NA	2	2	2	2	NA	0	2	2	2	2	2	NA	2	2	2	NA	2	2	2	2	NA	2	2	0	2	0	2	0	0	2	2	2	NA	0	0	0	2	2	NA	2	1	NA	NA	1
C5688639_162	2	0	2	NA	NA	0	2	2	0	NA	2	0	2	2	2	2	NA	2	2	2	NA	1	2	2	2	NA	2	2	2	2	2	2	2	2	2	2	2	NA	2	2	2	2	2	NA	2	1	NA	NA	1
C5688639_164	2	2	2	NA	NA	2	0	2	2	NA	2	2	2	0	2	2	NA	0	2	0	NA	1	0	0	2	NA	0	2	2	0	2	2	2	2	2	0	0	NA	2	2	2	2	0	NA	0	2	NA	NA	2
C5689153_119	0	2	2	NA	NA	2	NA	0	2	NA	0	2	0	2	0	2	NA	NA	0	NA	NA	2	NA	NA	0	2	2	0	2	NA	2	0	2	NA	0	NA	2	2	NA	NA	NA	2	NA	2	NA	2	NA	NA	NA
C5691159_140	2	2	2	0	0	2	0	2	2	0	2	2	2	0	2	2	0	0	2	0	0	2	0	0	2	0	NA	2	2	0	2	2	2	2	2	0	NA	0	2	2	2	NA	0	2	0	2	0	0	2
C5692703_200	NA	2	NA	2	2	2	1	0	2	2	NA	2	2	1	NA	2	2	2	2	2	2	2	1	1	NA	0	2	NA	NA	1	NA	2	NA	NA	NA	1	2	0	NA	NA	NA	2	2	2	2	2	0	0	2
C5693961_425	2	1	2	NA	NA	1	NA	2	0	2	2	0	2	2	2	2	2	NA	2	1	NA	2	NA	2	2	2	2	2	2	2	2	2	2	2	2	2	1	2	2	2	2	NA	NA	NA	2	2	NA	2	2
C5696357_147	0	2	2	2	NA	2	NA	0	2	NA	2	2	1	NA	0	NA	NA	NA	0	NA	NA	NA	NA	NA	0	NA	NA	0	2	NA	2	1	2	2	0	NA	NA	NA	2	2	2	2	NA	2	NA	2	NA	NA	2
C5697349_167	2	NA	2	0	0	NA	0	2	NA	0	2	NA	2	0	2	2	0	0	2	0	0	0	0	0	2	0	0	2	2	0	2	2	2	2	2	0	0	0	2	2	2	2	0	2	0	2	0	0	2
C5700505_349	2	0	2	NA	NA	0	NA	2	0	NA	NA	0	2	NA	2	2	NA	NA	2	NA	NA	NA	NA	NA	2	NA	NA	2	NA	NA	NA	1	NA	NA	2	NA	NA	NA	NA	NA	NA	NA	NA	NA	NA	NA	NA	NA	0
C5701489_154	2	2	2	2	0	2	0	2	2	0	2	2	2	0	2	2	NA	0	2	NA	0	2	0	0	2	0	NA	2	2	0	2	2	2	2	2	0	NA	0	2	2	2	NA	0	2	0	2	0	0	2
C5702771_326	2	0	1	0	NA	0	NA	1	0	NA	2	0	2	NA	2	2	NA	NA	2	NA	NA	NA	NA	NA	2	NA	NA	2	2	NA	2	1	2	2	2	NA	NA	NA	2	2	2	NA	NA	NA	NA	1	NA	NA	0
C5709907_358	2	2	2	NA	0	2	0	2	2	0	2	2	2	0	2	2	2	0	2	0	0	0	0	0	2	0	0	2	2	0	2	2	2	2	2	0	0	0	2	2	2	2	0	2	0	2	0	0	2
C5711737_281	2	NA	0	NA	NA	NA	NA	2	NA	NA	1	NA	2	NA	2	NA	NA	NA	2	NA	NA	NA	NA	NA	2	NA	NA	2	0	2	0	2	0	0	2	NA	NA	NA	0	0	0	NA	NA	NA	NA	0	NA	NA	0
C5712287_294	2	2	0	NA	NA	2	NA	2	2	NA	1	2	2	NA	2	2	NA	NA	2	NA	NA	2	NA	NA	2	NA	NA	2	0	NA	0	1	0	0	2	NA	NA	NA	0	0	0	1	NA	NA	NA	0	NA	NA	1
C5712287_320	2	0	2	NA	NA	0	NA	2	0	NA	2	0	2	NA	2	2	NA	NA	2	NA	NA	0	NA	NA	2	NA	NA	2	2	NA	2	1	2	2	2	NA	NA	NA	2	2	2	2	NA	NA	NA	2	NA	NA	1
C5713429_452	NA	2	NA	0	NA	2	1	NA	2	NA	NA	2	NA	0	NA	NA	NA	0	NA	0	NA	0	0	0	NA	0	0	NA	NA	0	NA	2	NA	NA	NA	0	0	0	NA	NA	NA	2	NA	2	NA	1	0	0	2
C5715669_374	2	NA	NA	0	NA	NA	NA	2	NA	NA	2	NA	2	NA	2	2	NA	NA	2	NA	NA	NA	NA	NA	2	NA	NA	2	NA	0	NA	2	NA	NA	2	NA	NA	NA	NA	NA	NA	0	NA	NA	NA	NA	NA	NA	NA
C5716107_137	2	2	2	0	0	2	0	2	2	0	2	2	2	0	2	2	NA	0	2	0	0	0	0	0	2	0	0	2	2	0	2	2	2	2	2	0	0	0	2	2	2	2	0	2	0	2	0	0	2
C5720015_69	2	NA	2	0	0	2	NA	2	NA	NA	2	NA	2	NA	2	2	0	2	2	0	NA	0	0	NA	2	NA	0	2	2	NA	2	2	2	2	2	NA	0	2	2	2	2	NA	0	2	NA	2	NA	0	2
C5721215_210	2	2	0	NA	NA	2	NA	2	2	NA	1	2	2	NA	2	2	NA	NA	2	NA	NA	2	NA	NA	2	NA	NA	2	0	NA	0	2	0	0	2	NA	NA	NA	0	0	0	2	NA	2	NA	1	NA	NA	1
C5724723_257	2	0	NA	NA	NA	NA	NA	2	0	NA	2	0	2	NA	2	0	NA	NA	2	NA	NA	NA	NA	NA	2	NA	NA	2	0	NA	1	2	NA	NA	2	NA	NA	NA	NA	NA	NA	NA	NA	NA	NA	0	NA	NA	NA
C5725695_291	2	0	NA	NA	NA	NA	NA	2	0	NA	2	0	2	NA	2	0	NA	NA	2	NA	NA	NA	NA	NA	2	NA	NA	2	NA	NA	NA	1	NA	NA	2	NA	2	NA	NA	NA	NA	0	NA	NA	NA	NA	NA	NA	0
C5725907_271	NA	2	NA	2	0	2	1	NA	NA	0	NA	2	NA	1	NA	NA	2	0	NA	0	0	0	1	1	NA	2	0	NA	NA	1	NA	NA	NA	NA	NA	1	0	NA	NA	NA	NA	NA	0	NA	1	2	2	1	NA
C5728919_140	NA	2	NA	NA	NA	2	NA	NA	2	NA	NA	2	2	NA	NA	2	NA	NA	NA	NA	0	NA	NA	NA	NA	NA	NA	NA	NA	NA	NA	2	NA	NA	NA	NA	NA	NA	NA	NA	NA	0	0	2	NA	2	NA	NA	2
C5729979_223	2	2	2	2	2	2	2	2	2	2	2	2	2	2	2	2	2	2	2	2	2	2	2	2	2	2	2	2	2	2	2	2	2	2	2	2	2	2	2	2	2	2	2	0	2	2	2	2	2
C5729979_229	2	2	2	2	2	2	0	2	2	2	2	2	2	0	2	2	2	0	2	2	2	2	0	0	2	0	2	2	2	0	2	2	2	2	2	0	2	0	2	2	2	2	2	2	0	2	0	0	2
C5730133_205	2	0	2	NA	NA	NA	NA	2	0	NA	2	NA	2	NA	2	NA	NA	NA	2	NA	NA	NA	NA	NA	2	NA	NA	2	NA	NA	NA	2	NA	2	2	NA	NA	NA	NA	NA	NA	2	NA	0	NA	NA	NA	NA	NA
C5731815_94	2	NA	0	NA	NA	NA	NA	2	NA	NA	0	NA	2	NA	2	NA	NA	NA	2	NA	NA	NA	NA	NA	2	NA	NA	2	0	NA	0	2	0	NA	2	NA	NA	NA	NA	NA	NA	NA	NA	NA	NA	NA	NA	NA	0
C5732665_218	2	NA	NA	NA	NA	NA	NA	2	NA	NA	NA	NA	2	NA	2	NA	NA	NA	2	NA	NA	NA	NA	NA	2	NA	NA	2	0	NA	0	2	NA	NA	2	NA	NA	NA	0	0	NA	NA	NA	NA	NA	NA	NA	NA	NA
C5734233_170	2	NA	0	NA	NA	NA	NA	2	NA	NA	NA	NA	2	NA	2	NA	0	NA	2	NA	NA	NA	NA	NA	2	NA	NA	2	0	NA	NA	2	NA	NA	2	NA	NA	NA	NA	NA	NA	NA	NA	NA	NA	NA	NA	NA	NA
C5740897_467	2	2	0	0	NA	2	NA	2	2	NA	1	2	2	NA	2	NA	0	NA	2	NA	NA	NA	NA	NA	2	NA	NA	2	0	NA	0	2	0	0	2	NA	NA	NA	0	0	0	2	NA	2	NA	1	NA	NA	1
C5740897_470	2	0	2	0	NA	0	NA	2	0	NA	2	0	2	NA	2	NA	0	NA	2	NA	NA	NA	NA	NA	2	NA	NA	2	2	NA	2	1	2	2	2	NA	NA	NA	2	2	2	0	NA	0	NA	1	NA	NA	1
C5741149_129	2	NA	0	NA	NA	NA	NA	2	2	NA	1	2	2	2	2	2	NA	NA	2	NA	NA	NA	NA	NA	2	NA	NA	2	0	NA	0	2	0	0	2	NA	NA	0	0	0	0	NA	NA	2	NA	0	NA	NA	1
C5741149_149	2	NA	2	NA	NA	NA	NA	2	0	NA	2	0	2	2	2	2	NA	NA	2	NA	NA	NA	NA	NA	2	NA	NA	2	2	NA	2	1	2	2	2	NA	NA	2	2	2	2	NA	NA	2	NA	2	NA	NA	1
C5741653_431	2	NA	2	NA	0	NA	0	2	NA	2	2	NA	2	0	2	NA	0	0	2	0	0	0	0	0	2	0	0	2	2	0	2	2	2	2	2	0	0	0	2	2	2	2	0	NA	0	2	0	0	2
C5742831_412	0	2	0	2	0	2	2	0	2	2	0	2	0	2	0	0	2	2	0	2	NA	2	2	2	0	2	2	0	0	2	NA	1	0	NA	0	2	2	2	NA	NA	NA	2	2	NA	2	NA	2	2	2
C5743227_290	2	2	2	0	NA	2	0	2	2	NA	2	2	2	0	2	2	NA	0	2	NA	NA	0	0	0	2	NA	0	2	2	0	2	2	2	2	2	0	0	NA	2	2	2	2	NA	2	0	2	NA	NA	2
C5743361_127	1	2	0	2	NA	2	2	2	2	NA	NA	2	2	NA	2	2	NA	NA	2	NA	NA	NA	NA	NA	2	NA	NA	2	0	NA	0	2	0	NA	2	NA	NA	NA	NA	NA	NA	NA	NA	NA	NA	2	0	NA	NA
C5744977_98	2	NA	NA	0	0	NA	NA	2	NA	0	2	NA	2	NA	2	NA	NA	NA	2	0	0	NA	NA	NA	2	NA	NA	2	NA	NA	NA	2	NA	NA	2	NA	NA	NA	NA	NA	NA	NA	0	NA	NA	NA	NA	NA	NA
C5745239_484	2	NA	NA	NA	NA	NA	NA	2	NA	NA	2	NA	2	NA	2	0	NA	NA	2	NA	NA	NA	2	NA	2	NA	NA	2	NA	NA	NA	2	NA	NA	2	NA	2	NA	NA	NA	NA	NA	NA	NA	NA	NA	NA	NA	NA
C5745277_394	2	0	2	NA	NA	0	NA	2	0	NA	2	0	2	NA	2	0	NA	NA	2	NA	NA	NA	NA	NA	2	NA	NA	2	2	NA	2	1	2	2	2	NA	NA	NA	2	2	2	0	NA	0	NA	2	NA	NA	1
C5745535_225	2	2	2	NA	NA	2	NA	2	2	NA	1	2	2	NA	2	2	NA	NA	2	NA	NA	2	NA	NA	2	NA	NA	2	2	NA	2	2	2	0	2	NA	NA	NA	0	0	0	2	NA	2	NA	1	NA	NA	1
C5745535_230	2	0	2	NA	NA	0	NA	2	0	NA	2	0	2	NA	2	2	NA	NA	2	NA	NA	0	NA	NA	2	NA	NA	2	2	NA	2	1	2	2	2	NA	NA	NA	2	2	2	2	NA	2	NA	1	NA	NA	1
C5746773_235	2	NA	0	NA	NA	1	NA	NA	2	NA	1	2	2	NA	2	0	NA	NA	2	NA	NA	NA	NA	NA	2	NA	NA	2	0	NA	0	2	0	0	2	NA	NA	NA	0	0	0	2	NA	2	NA	0	NA	NA	1
C5749157_281	2	0	0	NA	NA	0	NA	2	0	NA	1	0	2	NA	2	NA	NA	NA	2	NA	NA	NA	NA	NA	2	NA	NA	2	0	NA	0	2	0	0	2	NA	NA	NA	0	0	0	NA	NA	0	NA	0	NA	NA	0
C5753605_334	2	NA	0	NA	NA	NA	NA	2	NA	NA	1	NA	2	NA	2	NA	NA	NA	2	NA	NA	NA	NA	NA	2	NA	NA	2	0	NA	0	2	0	0	2	NA	NA	0	0	0	0	NA	NA	NA	NA	0	NA	NA	0
C5754551_439	2	2	2	2	2	2	0	2	2	2	2	2	2	0	2	2	2	0	2	2	2	2	0	0	2	0	2	2	2	0	2	2	2	2	2	0	2	0	2	2	2	2	2	2	0	2	0	0	2
C5754551_465	2	0	2	2	2	0	2	2	0	2	2	0	2	2	2	2	2	2	2	2	2	2	2	2	2	2	2	2	2	2	2	1	2	2	2	2	2	2	2	2	2	2	2	2	2	1	2	2	1
C5757603_375	NA	2	2	NA	0	2	NA	NA	2	NA	1	2	2	NA	NA	NA	NA	NA	2	NA	NA	2	NA	NA	NA	NA	NA	NA	2	NA	2	2	2	1	NA	NA	NA	NA	1	1	1	2	NA	2	NA	1	NA	NA	2
C5758239_158	2	0	2	NA	NA	0	0	2	0	NA	2	0	2	NA	2	NA	NA	NA	2	NA	NA	0	NA	NA	2	NA	NA	2	2	NA	2	1	2	2	2	NA	NA	NA	2	2	2	NA	NA	NA	NA	1	NA	NA	1
C5761971_51	1	NA	2	NA	NA	2	NA	2	NA	NA	2	2	2	NA	1	2	NA	NA	1	NA	NA	NA	NA	NA	0	NA	NA	0	2	NA	2	2	2	2	0	NA	NA	NA	2	2	2	2	NA	2	NA	2	NA	NA	2
C5768757_83	2	2	2	0	NA	2	0	2	2	2	2	2	2	0	2	2	0	0	2	0	NA	0	0	0	2	0	0	2	2	0	2	2	2	2	2	0	0	0	2	2	2	2	NA	2	0	2	0	0	2
C5769089_112	2	0	NA	NA	NA	0	NA	2	0	NA	2	0	2	NA	2	1	NA	NA	2	NA	NA	0	NA	NA	2	NA	NA	2	NA	NA	NA	1	NA	NA	2	NA	NA	NA	NA	NA	NA	0	NA	0	NA	0	NA	NA	0
C5770001_100	NA	2	NA	2	NA	2	NA	NA	2	NA	NA	2	NA	NA	NA	NA	NA	NA	NA	NA	NA	2	0	NA	NA	NA	NA	NA	NA	NA	NA	2	NA	NA	NA	NA	NA	NA	NA	NA	NA	0	NA	2	NA	2	NA	NA	2
C5770155_139	2	NA	0	NA	NA	0	NA	2	NA	NA	1	0	2	NA	2	0	NA	NA	2	NA	NA	NA	NA	NA	2	NA	NA	2	0	NA	0	2	0	0	2	NA	NA	NA	0	0	0	0	NA	0	NA	0	NA	NA	0
C5771735_307	2	NA	NA	NA	NA	NA	0	2	NA	NA	2	NA	2	0	2	2	NA	NA	2	0	NA	0	0	0	2	0	0	2	NA	0	NA	2	NA	NA	2	0	0	0	NA	NA	NA	0	NA	2	NA	NA	0	0	2
C5771861_100	2	2	2	2	2	2	2	2	2	2	1	2	1	2	NA	2	0	2	2	2	2	NA	2	2	2	1	NA	2	2	2	2	2	2	0	2	2	2	NA	0	0	0	2	2	2	NA	0	2	NA	1
C5771861_94	2	2	2	0	0	2	0	2	2	NA	2	2	2	0	2	2	0	0	2	0	0	0	0	0	2	0	0	2	2	0	2	2	2	2	2	0	0	0	2	2	2	2	0	2	0	2	0	0	2
C5771919_66	2	2	2	2	0	2	0	2	2	0	2	2	2	0	2	2	2	0	2	0	0	0	0	0	2	0	0	2	2	0	2	2	2	2	2	0	0	0	2	2	2	2	0	NA	0	2	0	0	2
C5775147_292	0	2	2	NA	NA	2	NA	0	2	NA	2	2	0	NA	0	NA	NA	NA	0	0	NA	NA	NA	NA	0	NA	NA	0	2	NA	2	1	2	2	0	NA	NA	NA	2	2	2	NA	NA	NA	NA	2	NA	NA	2
C5775793_467	2	0	2	NA	NA	0	NA	2	0	NA	2	0	2	NA	2	2	NA	NA	2	NA	NA	NA	NA	NA	2	NA	NA	2	2	NA	NA	1	2	2	2	NA	NA	NA	NA	NA	NA	NA	NA	NA	NA	0	NA	NA	0
C5776261_387	2	0	2	NA	NA	0	NA	2	0	NA	2	0	2	2	2	2	2	NA	2	NA	NA	0	NA	NA	2	2	2	2	2	NA	2	1	2	2	2	NA	2	2	2	2	2	2	NA	NA	NA	2	2	NA	1
C5776261_404	2	2	2	NA	NA	2	NA	2	2	NA	2	2	2	0	2	2	0	NA	2	NA	NA	2	NA	NA	2	0	0	2	2	NA	2	2	2	2	2	NA	0	0	2	2	2	2	NA	NA	NA	2	0	NA	2
C5776261_410	2	2	0	NA	NA	2	NA	2	2	NA	1	2	2	2	2	2	2	NA	2	NA	NA	2	NA	NA	2	2	2	2	0	NA	0	2	0	0	2	NA	2	2	0	0	0	2	NA	NA	NA	0	2	NA	1
C5776283_439	0	2	2	2	NA	NA	2	0	2	NA	1	2	0	2	0	NA	NA	2	0	2	NA	2	2	2	0	2	2	0	2	2	2	0	2	2	0	2	2	2	NA	NA	2	NA	NA	0	2	2	2	2	2
C5776285_459	2	2	0	2	NA	2	NA	2	NA	NA	2	2	2	2	2	2	NA	NA	2	NA	NA	NA	2	NA	2	NA	NA	2	0	NA	0	2	0	0	2	NA	NA	NA	0	0	0	2	NA	2	NA	0	NA	NA	0
C5776757_396	2	0	2	NA	NA	0	NA	2	0	NA	2	0	2	NA	2	2	NA	NA	2	2	NA	0	NA	NA	2	NA	NA	2	2	2	2	2	2	2	2	NA	NA	NA	2	2	2	NA	2	2	NA	1	NA	NA	2
C5776757_431	2	2	2	0	2	2	0	2	2	2	2	2	2	0	2	2	2	0	2	0	2	2	0	0	2	0	NA	2	2	0	2	2	2	2	2	0	NA	0	2	2	2	NA	2	2	0	2	NA	NA	2
C5777859_371	2	0	NA	NA	NA	0	NA	2	0	NA	NA	0	2	NA	2	NA	NA	NA	2	NA	NA	NA	NA	NA	2	NA	NA	2	NA	NA	NA	2	NA	NA	2	NA	NA	NA	NA	NA	NA	0	NA	0	NA	0	NA	NA	NA
C5779475_63	0	2	0	2	2	2	2	0	2	2	0	2	0	2	0	0	2	NA	0	NA	2	NA	2	2	0	2	NA	0	0	2	0	1	0	NA	0	2	NA	2	NA	NA	NA	NA	2	2	NA	2	2	2	2
C5786113_376	0	2	2	NA	2	2	NA	0	2	NA	2	2	1	NA	0	2	NA	NA	0	NA	NA	2	2	NA	0	NA	NA	0	2	NA	2	1	2	2	NA	NA	NA	NA	2	2	2	2	NA	2	NA	2	NA	NA	2
C5787543_136	2	0	2	NA	NA	0	NA	2	0	NA	2	0	2	NA	2	2	2	NA	2	NA	NA	NA	NA	NA	2	NA	NA	2	2	NA	2	1	2	2	2	NA	NA	NA	2	2	2	0	NA	0	NA	1	NA	NA	1
C5787543_86	2	2	0	NA	NA	2	NA	2	2	NA	1	2	2	NA	2	2	2	NA	2	NA	NA	NA	NA	NA	2	NA	NA	2	0	NA	0	2	0	0	2	NA	NA	NA	0	0	0	2	NA	2	NA	1	NA	NA	1
C5787773_468	2	2	2	NA	NA	2	NA	2	2	NA	0	2	2	NA	1	2	NA	NA	1	NA	NA	2	NA	NA	NA	NA	NA	2	2	NA	2	2	2	0	2	NA	NA	NA	0	0	0	2	NA	2	NA	1	NA	NA	1
C5787991_87	2	0	NA	NA	NA	0	0	2	0	NA	2	0	2	NA	2	NA	NA	NA	2	NA	NA	NA	NA	NA	2	NA	NA	2	NA	NA	NA	2	NA	NA	2	NA	NA	NA	NA	NA	NA	NA	NA	NA	NA	0	NA	NA	NA
C5788517_347	2	NA	2	NA	NA	NA	2	2	NA	NA	2	NA	2	NA	2	2	NA	NA	2	NA	NA	NA	NA	NA	2	NA	NA	2	2	NA	2	2	2	2	2	NA	NA	NA	2	2	2	0	NA	0	NA	2	NA	NA	2
C5788517_351	2	NA	0	NA	NA	NA	2	2	NA	NA	1	NA	2	NA	2	2	NA	NA	2	NA	NA	NA	NA	NA	2	NA	NA	2	0	NA	0	2	0	0	2	NA	NA	NA	0	0	0	2	NA	0	NA	0	NA	NA	0
C5788781_441	2	2	NA	NA	NA	2	NA	2	2	2	2	2	2	NA	2	NA	NA	NA	2	NA	NA	NA	NA	NA	2	NA	NA	2	NA	NA	NA	2	NA	NA	2	NA	NA	NA	NA	NA	NA	2	NA	2	NA	2	NA	NA	0
C5790979_459	2	0	2	NA	NA	0	NA	2	0	NA	2	0	2	NA	2	2	NA	NA	2	NA	NA	NA	NA	NA	2	NA	NA	2	2	NA	2	1	2	2	2	NA	NA	NA	2	2	2	NA	NA	2	NA	2	NA	NA	1
C5792977_300	NA	0	2	NA	NA	0	NA	NA	0	0	2	0	0	NA	2	2	NA	2	NA	NA	NA	0	2	NA	2	NA	2	NA	2	NA	2	NA	2	2	NA	NA	NA	NA	2	2	2	NA	0	NA	NA	2	NA	NA	1
C5793957_391	2	2	2	0	0	2	0	2	2	0	2	2	2	0	2	2	0	0	2	0	0	0	0	0	2	0	0	2	2	0	2	2	2	2	2	0	0	0	2	2	2	2	0	2	0	2	0	0	2
C5795719_343	2	1	NA	2	NA	NA	NA	2	0	NA	2	0	2	NA	2	NA	NA	NA	2	NA	NA	NA	NA	NA	2	NA	NA	2	NA	NA	NA	2	NA	NA	2	NA	NA	NA	NA	NA	NA	NA	NA	NA	NA	0	NA	NA	2
C5798409_444	2	2	0	NA	NA	2	NA	2	NA	NA	1	2	2	NA	2	2	NA	NA	2	NA	NA	NA	NA	NA	2	NA	NA	2	0	NA	0	2	0	0	2	NA	NA	NA	0	0	0	2	NA	2	NA	0	NA	NA	1
C5799743_166	2	NA	2	NA	NA	NA	0	2	NA	NA	NA	NA	2	0	2	2	NA	0	2	NA	NA	NA	0	0	2	NA	NA	2	2	0	NA	2	NA	NA	2	0	NA	NA	2	NA	NA	NA	NA	NA	0	NA	NA	NA	NA
C5804825_85	2	0	2	NA	2	1	2	2	0	2	2	0	2	2	2	2	NA	2	2	0	2	NA	2	2	2	2	2	2	2	NA	2	2	2	NA	2	2	2	2	NA	NA	NA	2	2	0	2	0	2	2	NA
C5804825_99	2	2	2	NA	2	2	1	2	NA	2	2	2	2	1	2	2	NA	2	2	2	2	NA	1	1	2	0	2	2	2	1	2	2	2	NA	2	1	2	0	NA	NA	NA	2	2	2	2	2	0	0	NA
C5808727_182	2	2	2	0	2	2	NA	2	2	NA	2	2	2	NA	2	2	0	NA	2	0	NA	0	NA	NA	2	NA	0	2	2	NA	2	2	2	2	2	NA	0	NA	2	2	2	2	NA	2	NA	2	NA	NA	2
C5809739_120	2	2	2	2	0	2	0	2	2	0	2	2	2	0	2	2	NA	NA	2	0	0	0	0	0	2	1	0	2	2	0	2	2	2	NA	2	0	0	0	NA	NA	NA	2	0	2	NA	2	1	1	2
C5809751_466	2	0	2	NA	2	0	1	2	0	2	2	0	2	2	2	NA	NA	2	2	2	2	2	2	2	2	2	2	1	2	2	2	2	2	2	2	2	2	2	2	2	2	2	2	2	2	2	2	2	1
C5809751_503	2	2	2	NA	2	2	1	2	2	2	2	2	2	1	2	NA	NA	2	2	2	2	2	1	1	2	0	2	2	2	1	2	2	2	2	2	1	2	0	2	2	2	2	2	2	2	2	0	0	2
C5810553_329	2	2	2	NA	NA	2	NA	2	NA	NA	2	NA	2	NA	2	2	0	0	2	0	NA	0	NA	NA	2	0	0	2	2	0	2	NA	2	2	2	NA	0	0	2	2	2	2	NA	2	0	2	0	NA	NA
C5810989_436	2	NA	2	0	0	2	0	2	2	0	2	NA	2	0	2	0	0	0	2	0	0	0	0	0	2	0	0	2	2	0	2	2	2	2	2	0	0	0	2	2	2	2	0	2	0	2	NA	NA	2
C5811839_240	2	0	2	NA	NA	0	NA	2	0	NA	2	0	2	NA	2	0	NA	NA	2	NA	NA	NA	NA	NA	2	NA	NA	2	2	NA	2	1	2	2	2	NA	NA	NA	2	2	2	NA	NA	NA	NA	1	NA	NA	1
C5812109_326	2	2	2	NA	NA	2	0	2	2	NA	2	2	2	0	2	2	NA	0	2	0	NA	0	0	0	2	0	0	2	2	0	2	2	2	2	2	0	0	0	2	2	2	2	NA	2	0	2	0	0	2
C5812431_243	2	2	2	NA	NA	1	NA	2	2	NA	2	2	2	NA	2	NA	NA	NA	2	NA	NA	NA	NA	NA	2	NA	NA	2	2	NA	2	2	2	2	2	NA	NA	NA	2	2	2	2	NA	2	NA	2	NA	NA	2
C5812431_292	2	2	2	NA	NA	2	NA	2	NA	NA	1	NA	2	NA	2	NA	NA	NA	2	NA	NA	NA	NA	NA	2	NA	NA	2	2	NA	2	2	2	0	2	NA	NA	NA	0	0	0	2	NA	2	NA	0	NA	NA	1
C5815083_472	2	NA	2	2	NA	2	NA	2	NA	NA	2	NA	2	NA	2	2	2	NA	2	0	NA	0	NA	NA	2	NA	0	2	2	NA	2	2	2	2	2	NA	0	NA	2	2	2	2	NA	NA	NA	2	NA	NA	2
C5815757_312	2	2	0	NA	NA	2	NA	2	2	NA	0	2	2	NA	2	2	NA	NA	2	NA	NA	2	NA	NA	2	NA	NA	2	0	NA	0	2	0	0	2	NA	NA	NA	0	0	0	2	NA	2	NA	1	NA	NA	0
C5816547_409	2	2	0	NA	NA	NA	NA	2	1	NA	NA	1	2	NA	2	2	NA	NA	2	NA	NA	NA	NA	NA	2	NA	NA	2	0	NA	0	2	0	0	2	NA	NA	NA	0	0	0	2	NA	NA	NA	0	NA	NA	1
C5816547_431	2	0	NA	NA	NA	1	NA	2	1	NA	2	1	2	NA	2	2	NA	NA	2	NA	NA	NA	NA	NA	2	NA	NA	2	NA	NA	NA	2	NA	2	2	NA	NA	NA	2	2	2	2	NA	2	NA	2	NA	NA	1
C5817085_403	2	NA	NA	2	NA	NA	2	2	NA	NA	0	NA	2	NA	2	NA	NA	NA	2	NA	NA	2	NA	NA	2	NA	NA	2	NA	NA	NA	2	NA	0	2	NA	NA	NA	0	0	0	NA	NA	2	NA	1	NA	NA	1
C5819577_158	2	2	2	NA	2	2	0	2	2	2	2	2	2	0	2	2	NA	NA	2	2	2	2	0	0	2	0	2	2	2	0	2	2	2	NA	2	0	2	0	NA	NA	NA	NA	2	NA	NA	2	0	0	2
C5819577_176	2	2	2	NA	2	2	2	2	0	2	2	0	2	2	2	2	NA	2	2	2	2	2	2	2	2	2	2	2	2	2	2	2	2	NA	2	2	2	2	NA	NA	NA	NA	2	NA	2	0	2	2	2
C5820485_403	2	NA	2	NA	NA	2	0	NA	NA	2	NA	NA	2	0	NA	NA	2	NA	NA	NA	2	NA	0	0	NA	0	NA	NA	2	1	2	NA	2	0	NA	0	NA	2	0	0	0	NA	NA	2	NA	0	1	0	1
C5820815_374	2	2	0	NA	NA	2	2	2	2	0	2	2	2	NA	2	2	NA	0	2	NA	NA	1	NA	NA	2	NA	NA	2	0	NA	0	2	0	NA	2	NA	NA	NA	NA	NA	NA	0	NA	2	NA	2	NA	2	2
C5821573_294	2	NA	2	0	0	NA	0	2	NA	0	2	NA	2	0	2	2	NA	0	2	0	0	0	0	0	2	0	0	2	2	0	2	1	2	2	2	0	0	0	2	2	2	0	0	1	0	NA	0	0	1
C5824149_448	2	0	2	NA	NA	0	NA	2	0	NA	2	0	2	NA	2	2	NA	NA	2	NA	NA	0	NA	NA	2	NA	NA	2	2	NA	2	1	2	2	2	NA	NA	NA	2	2	2	2	0	0	NA	2	NA	NA	1
C5825779_103	2	2	NA	2	0	2	0	2	2	0	2	2	2	0	2	2	2	0	2	0	0	0	0	0	2	0	0	2	2	0	NA	2	NA	NA	2	0	0	0	NA	NA	0	2	0	2	0	2	0	0	2
C5826415_345	2	2	2	2	2	2	1	NA	2	2	2	2	2	1	2	2	NA	2	2	2	2	1	1	1	2	0	2	2	2	1	2	2	2	2	2	0	2	0	NA	2	2	NA	2	2	2	2	0	0	2
C5827749_408	2	NA	0	NA	NA	NA	NA	2	NA	NA	2	NA	2	NA	2	NA	NA	NA	2	NA	NA	NA	NA	NA	2	NA	NA	2	0	NA	NA	2	0	0	2	NA	NA	NA	0	NA	NA	NA	NA	NA	NA	NA	2	NA	NA
C5830621_401	2	2	1	NA	NA	1	0	2	NA	NA	1	NA	2	NA	2	2	NA	NA	2	NA	2	NA	2	NA	2	NA	NA	2	1	NA	1	2	1	0	2	NA	NA	NA	0	0	0	1	2	2	NA	0	NA	NA	0
C5830621_426	2	2	2	NA	NA	2	2	2	NA	NA	2	NA	2	NA	2	2	NA	NA	2	NA	2	NA	0	NA	2	NA	NA	2	2	NA	2	2	2	2	2	NA	NA	NA	2	2	2	1	2	0	NA	2	NA	NA	2
C5830631_165	2	2	2	2	2	2	0	2	2	2	2	2	2	0	2	2	2	0	2	2	2	2	0	0	2	0	2	2	2	0	2	2	2	2	2	0	2	0	2	2	2	2	2	2	0	2	0	0	2
C5832255_108	NA	0	2	2	2	0	2	NA	0	2	2	0	0	2	NA	NA	NA	2	NA	2	2	2	2	2	NA	2	2	NA	NA	2	NA	0	2	NA	NA	2	2	2	NA	NA	NA	2	2	2	2	0	2	2	0
C5832321_344	2	0	NA	NA	NA	0	NA	2	0	NA	0	0	2	NA	2	0	NA	NA	2	NA	NA	NA	NA	NA	2	0	NA	2	NA	NA	2	1	2	2	2	NA	NA	NA	NA	NA	NA	0	NA	0	NA	0	NA	NA	0
C5833605_207	2	0	2	NA	2	0	2	2	0	2	2	0	2	2	2	2	NA	2	2	2	2	2	2	2	2	2	2	2	2	2	2	1	2	2	2	2	2	2	2	2	2	2	2	2	2	2	2	2	1
C5835287_53	2	2	2	0	NA	2	NA	2	2	NA	2	2	2	NA	2	2	0	NA	2	0	NA	0	NA	NA	2	NA	0	2	2	NA	2	2	2	2	2	NA	0	NA	2	2	2	2	NA	2	NA	2	NA	NA	2
C5835615_133	2	0	NA	NA	NA	0	NA	2	0	NA	2	0	2	NA	2	NA	NA	NA	2	NA	NA	NA	NA	NA	2	NA	NA	2	NA	NA	NA	2	NA	NA	2	NA	NA	NA	NA	NA	NA	NA	NA	NA	NA	NA	NA	NA	0
C5836631_443	2	2	2	NA	0	2	0	2	2	0	2	2	2	0	2	2	NA	0	2	0	0	0	0	0	2	0	0	2	2	0	2	2	2	2	2	0	0	0	2	2	2	NA	0	2	0	2	0	0	2
C5837749_519	2	0	2	2	2	0	0	2	0	NA	2	0	2	NA	2	2	2	NA	2	NA	NA	0	NA	NA	2	NA	NA	2	2	NA	2	1	2	2	2	NA	2	NA	2	2	2	NA	NA	0	NA	1	NA	NA	1
C5837939_443	NA	2	NA	NA	NA	2	NA	NA	2	NA	NA	2	2	NA	NA	0	NA	NA	NA	NA	NA	2	NA	NA	NA	NA	NA	NA	NA	NA	NA	2	NA	NA	NA	NA	NA	NA	NA	NA	NA	2	NA	2	NA	2	NA	NA	2
C5837939_460	NA	2	NA	NA	NA	2	NA	NA	2	NA	NA	2	2	NA	NA	2	NA	NA	NA	NA	NA	2	NA	NA	NA	NA	NA	NA	NA	NA	NA	2	NA	NA	NA	NA	NA	NA	NA	NA	NA	2	NA	2	NA	2	NA	NA	2
C5838059_290	2	0	NA	NA	NA	0	NA	2	0	NA	2	0	2	NA	2	NA	NA	NA	2	NA	NA	0	NA	NA	2	NA	NA	2	NA	NA	NA	2	NA	NA	2	NA	NA	NA	NA	NA	NA	2	NA	NA	NA	0	NA	NA	NA
C5841831_448	2	0	2	NA	NA	1	NA	2	0	NA	2	0	2	NA	2	NA	NA	NA	2	NA	NA	NA	NA	NA	2	NA	NA	2	2	NA	2	1	2	2	2	NA	2	NA	2	2	2	NA	NA	0	NA	2	NA	NA	1
C5841969_29	2	0	2	NA	NA	0	0	2	1	NA	2	1	2	NA	2	2	2	NA	2	NA	NA	NA	NA	NA	2	NA	NA	2	2	NA	2	2	2	2	2	NA	NA	NA	2	2	2	NA	NA	2	NA	2	NA	NA	2
C5843063_291	2	2	2	0	0	2	0	2	2	0	2	2	2	0	2	NA	0	0	2	0	0	0	0	0	2	NA	0	2	2	0	2	2	2	2	2	0	0	NA	2	2	2	2	0	2	0	2	NA	NA	2
C5844071_255	2	2	2	0	0	2	0	2	2	0	2	2	2	0	2	2	0	0	2	0	0	0	0	0	2	0	0	2	2	0	2	2	2	2	2	0	0	0	2	2	2	2	0	2	0	2	0	0	2
C5850157_173	2	2	2	0	0	2	0	2	2	0	2	2	2	0	2	2	NA	0	2	0	0	0	0	0	2	0	0	2	2	0	2	2	2	2	2	0	0	0	2	2	2	2	0	2	0	2	0	0	2
C5850733_153	2	0	2	NA	NA	0	NA	2	0	NA	2	0	2	NA	2	2	2	NA	2	NA	NA	NA	NA	NA	2	NA	NA	2	2	NA	2	1	2	2	2	NA	NA	NA	2	2	2	2	NA	2	NA	2	NA	NA	1
C5850733_188	2	2	2	NA	NA	2	0	2	2	NA	2	2	2	0	2	2	0	NA	2	NA	NA	NA	0	0	2	0	NA	2	2	0	2	2	2	2	2	0	NA	0	2	2	2	2	NA	2	NA	2	0	0	2
C5852009_200	2	NA	2	2	2	2	NA	2	NA	NA	2	NA	2	NA	2	2	2	2	2	NA	NA	NA	2	NA	2	NA	NA	2	2	2	2	2	2	2	2	NA	NA	NA	2	2	2	2	NA	2	NA	2	NA	NA	2
C5854441_113	2	2	2	NA	NA	2	1	2	2	0	2	2	2	1	2	2	2	1	2	2	0	2	1	1	2	1	2	2	2	1	2	2	2	2	2	1	NA	1	2	2	2	2	0	2	1	2	1	1	2
C5854577_236	2	2	0	NA	NA	2	NA	2	2	NA	0	2	2	NA	2	2	2	NA	2	NA	NA	NA	0	NA	2	NA	NA	2	0	NA	0	2	0	0	2	NA	NA	NA	0	0	0	NA	NA	2	NA	0	NA	NA	1
C5855029_447	2	2	NA	0	0	2	0	2	2	0	2	2	2	NA	2	2	0	NA	2	0	0	NA	NA	NA	2	NA	NA	2	NA	NA	NA	2	NA	NA	2	NA	NA	NA	NA	NA	NA	2	0	2	0	2	NA	0	2
C5855469_471	2	NA	0	NA	NA	0	NA	2	NA	NA	0	NA	2	NA	2	0	NA	NA	2	NA	NA	NA	NA	NA	2	NA	NA	2	0	NA	0	2	0	0	2	NA	NA	NA	0	0	0	0	NA	NA	NA	0	NA	NA	0
C5859605_67	2	NA	0	NA	NA	0	NA	2	NA	NA	2	NA	2	NA	2	NA	NA	0	2	NA	NA	NA	NA	NA	2	NA	NA	2	0	NA	0	2	0	NA	2	NA	NA	NA	NA	NA	NA	NA	NA	2	NA	NA	NA	NA	NA
C5859853_458	2	2	2	2	2	2	0	2	2	2	2	2	2	0	2	2	2	0	2	2	2	2	0	0	2	0	2	2	2	0	2	2	2	2	2	0	2	0	2	2	2	2	2	2	0	2	0	0	2
C5862459_171	2	0	2	NA	NA	0	1	2	0	NA	NA	0	2	NA	2	2	2	NA	2	NA	NA	0	NA	NA	2	NA	NA	2	2	NA	2	1	2	NA	2	NA	NA	NA	NA	NA	NA	NA	NA	2	2	0	NA	NA	1
C5862533_545	2	1	2	NA	NA	2	0	2	1	NA	2	2	2	0	2	NA	NA	0	2	0	NA	0	0	0	2	0	0	2	2	0	2	2	2	2	2	0	0	0	2	2	2	2	NA	2	0	2	0	0	2
C5862817_207	NA	2	0	NA	NA	1	NA	NA	2	NA	0	2	2	NA	NA	2	NA	NA	NA	NA	NA	2	NA	NA	NA	NA	NA	NA	0	NA	0	NA	0	0	NA	NA	NA	NA	0	0	0	NA	NA	2	NA	1	NA	NA	1
C5863887_105	2	NA	0	NA	2	NA	NA	2	NA	2	1	NA	2	NA	2	NA	NA	NA	2	NA	2	NA	NA	NA	2	NA	NA	2	0	NA	0	2	0	0	2	NA	NA	NA	0	0	0	NA	2	NA	NA	0	NA	NA	0
C5864993_185	NA	0	NA	2	2	0	2	NA	NA	2	NA	NA	0	2	0	0	2	2	NA	2	2	2	2	2	NA	2	2	NA	NA	2	NA	NA	NA	NA	NA	2	2	2	NA	NA	NA	0	2	NA	2	0	2	2	NA
C5866169_441	2	0	2	NA	NA	0	NA	2	0	NA	2	0	2	NA	2	2	NA	NA	2	NA	NA	NA	NA	NA	2	NA	NA	2	2	NA	2	1	2	2	2	NA	NA	NA	2	2	2	0	NA	0	NA	2	NA	NA	1
C5869639_254	2	2	2	0	0	2	0	2	2	0	2	2	2	0	2	2	0	0	2	NA	0	NA	0	0	2	0	NA	2	2	0	2	2	2	2	2	0	NA	0	2	2	2	2	0	2	0	2	0	0	2
C5871173_241	2	2	NA	NA	NA	2	2	2	0	NA	NA	0	2	NA	2	NA	NA	NA	2	NA	NA	2	NA	NA	2	NA	NA	2	NA	NA	NA	2	NA	NA	2	NA	NA	NA	NA	NA	NA	NA	NA	2	NA	0	NA	NA	0
C5873887_492	2	NA	0	NA	NA	0	NA	2	NA	NA	1	NA	2	NA	2	NA	NA	NA	2	NA	NA	NA	NA	NA	2	NA	NA	2	0	NA	0	2	0	0	2	NA	NA	NA	0	0	0	NA	NA	2	NA	0	NA	NA	1
C5876191_468	2	NA	0	NA	NA	0	NA	2	NA	NA	1	NA	2	NA	2	2	NA	NA	2	NA	NA	NA	NA	NA	2	NA	NA	2	0	NA	0	2	0	0	2	NA	NA	NA	0	0	0	0	NA	0	NA	0	NA	NA	0
C5876259_124	2	0	2	2	2	0	2	2	0	2	2	0	2	2	2	2	2	2	2	2	2	2	2	2	2	2	2	2	2	2	2	1	2	2	2	2	2	2	2	2	2	0	2	1	2	1	2	2	1
C5883123_275	2	NA	2	0	0	2	0	2	NA	0	2	NA	2	0	2	2	0	0	2	0	0	0	0	0	2	0	0	2	2	0	2	2	2	NA	2	0	0	0	NA	NA	2	NA	0	2	0	NA	0	0	NA
C5883643_512	2	NA	0	NA	NA	0	NA	2	NA	NA	1	NA	2	NA	2	NA	NA	NA	2	NA	NA	NA	NA	NA	2	NA	NA	2	0	NA	0	2	0	0	2	NA	NA	0	0	0	0	2	NA	2	NA	0	NA	NA	0
C5884711_480	2	NA	0	NA	NA	NA	NA	2	NA	NA	NA	NA	2	NA	2	NA	NA	NA	2	NA	NA	NA	NA	NA	2	NA	NA	2	0	NA	NA	2	NA	NA	2	NA	NA	NA	0	NA	NA	NA	NA	NA	NA	NA	NA	NA	NA
C5887077_194	2	2	2	NA	NA	2	1	2	2	NA	2	2	2	0	2	2	NA	0	2	0	NA	0	0	0	2	0	0	2	2	0	2	2	2	2	2	0	0	0	2	2	2	2	NA	2	0	2	0	0	2
C5888727_88	NA	NA	2	0	NA	NA	0	NA	NA	NA	2	NA	NA	0	NA	NA	0	0	2	0	NA	0	0	0	NA	0	NA	NA	2	0	2	NA	2	2	NA	0	NA	0	2	2	2	0	NA	NA	0	2	0	0	NA
C5889483_202	2	2	0	2	2	2	2	2	2	2	1	2	2	2	2	2	NA	1	2	2	2	2	2	2	2	NA	NA	2	0	2	0	2	0	0	2	2	NA	NA	0	0	0	2	2	2	1	0	NA	NA	1
C5889703_368	NA	2	2	0	NA	2	1	NA	2	NA	2	2	2	1	NA	2	NA	0	NA	0	2	0	1	1	NA	2	0	NA	2	1	2	2	2	2	NA	1	0	2	2	2	2	2	2	2	0	2	2	2	2
C5889703_370	NA	2	2	2	NA	2	1	NA	2	NA	2	2	2	1	NA	2	NA	2	NA	2	0	2	1	1	NA	0	2	NA	2	1	2	2	2	2	NA	1	2	0	2	2	2	2	2	2	2	2	0	0	2
C5889835_518	2	0	0	NA	0	0	NA	2	0	NA	1	0	2	NA	2	NA	NA	NA	2	NA	NA	0	NA	NA	2	NA	NA	2	0	NA	0	2	0	0	2	NA	NA	NA	0	0	0	NA	NA	2	NA	0	NA	NA	0
C5897185_412	2	NA	0	NA	NA	0	NA	2	NA	NA	1	2	2	NA	2	2	NA	0	2	NA	NA	NA	NA	NA	2	NA	NA	2	0	NA	0	2	0	0	2	NA	NA	NA	0	0	0	NA	NA	NA	NA	0	NA	NA	0
C5897185_413	2	NA	2	NA	NA	2	NA	2	NA	NA	2	2	2	NA	2	2	NA	2	2	NA	NA	NA	NA	NA	2	NA	NA	2	2	NA	2	2	2	2	2	NA	NA	NA	2	2	2	NA	NA	NA	NA	2	NA	NA	2
C5897679_437	2	2	NA	NA	NA	2	0	2	2	0	2	2	2	0	2	2	NA	0	2	0	NA	0	0	0	2	0	0	2	NA	0	NA	2	NA	NA	2	0	0	0	NA	NA	NA	2	0	2	0	2	0	0	2
C5899871_249	NA	2	NA	0	0	2	0	NA	2	0	NA	2	2	0	NA	0	0	NA	NA	NA	0	2	0	0	NA	0	NA	NA	NA	0	NA	2	NA	NA	NA	0	NA	0	NA	NA	NA	2	0	2	NA	NA	0	0	1
C5900907_479	2	2	NA	NA	NA	2	NA	2	2	NA	1	2	2	NA	2	NA	NA	NA	2	2	NA	2	NA	NA	2	NA	2	2	NA	NA	NA	2	NA	0	2	NA	2	NA	0	0	0	NA	NA	2	NA	0	NA	NA	1
C5904041_320	2	NA	NA	NA	2	NA	0	2	NA	2	2	NA	2	0	2	NA	NA	0	2	0	2	NA	0	0	2	0	NA	2	NA	0	NA	2	NA	NA	2	0	NA	0	NA	NA	NA	NA	2	2	NA	NA	2	0	NA
C5904041_329	2	NA	NA	NA	0	NA	2	2	NA	0	2	NA	2	2	2	NA	NA	2	2	NA	0	NA	2	2	2	2	NA	2	NA	2	NA	2	NA	NA	2	2	NA	2	NA	NA	NA	NA	0	1	NA	NA	2	2	NA
C5905409_445	2	NA	NA	2	NA	NA	0	2	NA	NA	NA	NA	2	0	2	NA	NA	0	2	NA	NA	NA	0	0	2	NA	NA	2	NA	0	NA	2	NA	NA	2	0	NA	NA	NA	NA	NA	2	NA	NA	0	NA	NA	NA	NA
C5906403_100	2	2	2	0	0	2	0	2	2	0	2	2	2	0	2	2	0	0	2	0	0	1	0	0	2	0	0	2	2	0	2	2	2	2	2	0	0	0	2	2	2	2	0	2	0	2	0	0	2
C5913625_403	2	2	2	2	NA	2	0	2	2	NA	2	2	2	0	2	2	2	0	2	2	NA	2	0	0	2	0	NA	2	2	0	2	2	2	2	2	0	NA	0	2	2	2	2	NA	2	0	2	0	0	1
C5913625_422	2	2	0	2	NA	2	2	2	2	NA	1	2	2	2	2	2	2	2	2	2	NA	2	2	2	2	2	NA	2	0	2	0	2	0	0	2	2	NA	2	0	0	0	2	NA	2	2	1	2	2	1
C5914449_167	2	0	2	NA	2	0	2	2	0	2	2	0	2	2	2	NA	NA	2	2	2	2	2	2	2	2	2	2	2	2	2	2	2	2	2	2	2	2	2	2	2	2	0	2	0	2	2	2	2	1
C5914449_206	2	2	0	NA	2	2	2	2	2	2	0	2	2	2	2	2	NA	2	2	2	2	2	2	2	2	2	2	2	0	2	0	2	0	0	2	2	2	2	0	0	0	2	2	2	2	0	2	2	1
C5919245_228	2	0	2	NA	2	0	2	2	0	NA	2	0	2	2	2	2	2	NA	2	2	NA	2	2	2	2	2	2	2	2	2	2	1	2	NA	2	2	2	2	NA	2	2	2	NA	2	NA	1	2	2	0
C5919245_232	2	2	2	NA	2	2	0	2	2	NA	2	2	2	0	2	2	2	NA	2	2	NA	2	0	0	2	0	2	2	2	0	2	2	2	NA	2	0	2	0	NA	2	2	2	NA	2	NA	2	0	0	2
C5919773_205	2	0	2	NA	NA	0	NA	2	0	NA	2	0	2	NA	2	0	NA	NA	2	NA	NA	0	NA	NA	2	NA	NA	2	2	NA	2	2	2	2	2	NA	NA	NA	2	2	2	2	NA	0	NA	2	NA	NA	1
C5921933_206	2	0	2	NA	NA	0	NA	2	0	NA	2	0	2	NA	2	2	NA	NA	2	NA	NA	NA	NA	NA	2	NA	NA	2	2	NA	2	1	2	2	2	NA	NA	NA	2	2	2	NA	NA	2	NA	1	NA	NA	1
C5923637_68	2	2	0	NA	NA	2	NA	2	2	NA	1	2	2	2	2	2	2	NA	2	NA	NA	NA	NA	2	2	NA	NA	2	0	NA	1	2	0	0	2	NA	NA	NA	0	0	0	NA	NA	2	NA	0	NA	NA	1
C5923809_387	2	2	NA	0	0	2	0	2	2	NA	2	2	2	0	2	2	0	0	2	0	0	0	0	0	2	0	0	2	2	0	2	2	NA	NA	2	0	0	0	NA	NA	NA	2	0	2	0	2	0	0	2
C5924027_408	2	0	2	2	2	0	2	2	0	2	2	0	2	2	2	2	NA	2	2	NA	2	0	2	2	2	2	NA	2	2	2	2	1	2	2	2	2	NA	2	2	2	2	2	2	2	2	1	2	2	1
C5924027_420	2	2	0	2	2	2	2	2	2	2	1	2	2	2	2	2	NA	2	2	NA	2	2	2	2	2	2	NA	2	0	2	0	2	0	0	2	2	NA	2	0	0	0	2	2	2	2	1	2	2	1
C5927239_29	2	2	2	NA	NA	NA	NA	2	NA	NA	2	NA	2	NA	2	2	NA	NA	2	NA	NA	NA	NA	NA	2	NA	NA	2	2	NA	2	2	2	0	2	NA	NA	NA	0	0	0	NA	NA	2	NA	0	NA	NA	0
C5928791_215	2	2	0	2	NA	2	NA	2	2	NA	1	2	2	NA	2	2	2	NA	2	NA	NA	2	2	NA	2	NA	NA	2	0	NA	0	2	0	0	2	NA	NA	NA	0	0	0	2	NA	2	NA	0	NA	NA	1
C5931365_524	0	2	0	2	2	2	2	0	2	2	0	2	0	2	0	2	2	2	0	2	2	2	2	2	0	NA	2	0	0	2	0	1	0	0	0	2	2	NA	0	0	0	2	2	2	2	1	NA	NA	1
C5931881_84	2	2	NA	NA	NA	1	NA	2	2	NA	2	1	2	NA	2	2	NA	NA	2	NA	NA	2	NA	NA	2	NA	NA	2	NA	NA	NA	NA	2	NA	2	NA	NA	NA	2	2	2	NA	NA	0	NA	2	NA	NA	NA
C5931881_85	2	0	NA	NA	NA	NA	NA	2	0	NA	NA	1	2	NA	2	NA	NA	NA	2	NA	NA	1	NA	NA	2	NA	NA	2	NA	NA	NA	2	2	NA	2	NA	NA	NA	NA	NA	NA	1	NA	2	NA	NA	NA	NA	NA
C5931961_446	2	1	2	NA	NA	1	NA	2	1	NA	2	1	2	NA	2	2	2	NA	2	NA	NA	0	NA	NA	2	NA	NA	2	2	NA	2	2	2	2	2	NA	NA	NA	2	2	2	2	NA	2	NA	2	NA	NA	2
C5931961_453	2	2	0	NA	NA	2	NA	2	2	NA	1	2	2	NA	2	2	2	NA	2	NA	NA	2	NA	NA	2	NA	NA	2	0	NA	0	2	0	0	2	NA	NA	NA	0	0	0	2	NA	2	NA	0	NA	NA	1
C5932111_235	2	2	0	2	NA	1	NA	2	2	NA	1	2	2	NA	2	2	NA	NA	2	NA	NA	NA	NA	NA	2	NA	NA	2	0	NA	0	2	0	0	2	NA	2	NA	0	0	0	2	NA	2	NA	0	NA	NA	1
C5935721_431	0	2	2	NA	NA	2	2	0	2	NA	1	2	0	NA	0	NA	NA	NA	0	NA	NA	2	NA	NA	0	NA	NA	0	2	NA	2	1	2	2	0	NA	NA	NA	2	2	2	2	NA	2	NA	2	NA	NA	2
C5939929_392	2	1	NA	NA	NA	1	2	2	1	NA	2	1	2	2	2	2	NA	2	2	NA	NA	NA	2	2	2	NA	NA	2	NA	2	NA	2	NA	NA	2	2	NA	NA	NA	NA	NA	NA	NA	NA	2	NA	NA	NA	2
C5939929_399	2	1	NA	NA	NA	1	0	2	1	NA	2	1	2	0	2	2	NA	0	2	NA	NA	NA	0	0	2	NA	NA	2	NA	0	NA	2	NA	NA	2	0	NA	NA	NA	NA	NA	NA	NA	NA	0	NA	NA	NA	0
C5941927_323	2	2	2	NA	0	2	0	2	2	NA	2	2	2	0	2	0	NA	0	2	0	0	0	0	0	2	NA	0	2	2	0	2	2	2	2	2	0	0	0	2	2	2	0	0	2	0	2	0	0	2
C5943553_503	2	0	NA	NA	NA	0	0	2	0	NA	2	0	2	NA	2	2	NA	NA	2	NA	NA	NA	NA	NA	2	NA	NA	2	NA	NA	NA	1	NA	NA	2	NA	NA	NA	NA	NA	NA	NA	NA	NA	NA	0	NA	NA	0
C5948843_285	2	0	2	2	2	0	2	2	0	NA	2	0	2	2	2	2	2	2	2	NA	2	0	2	2	2	2	NA	2	2	2	2	1	2	2	2	2	NA	2	2	2	2	2	2	0	2	2	2	2	1
C5954185_428	2	2	2	NA	0	2	0	2	2	0	2	2	2	0	2	2	0	NA	2	0	0	0	0	0	NA	0	0	2	2	0	2	2	2	2	2	0	0	0	2	2	2	0	0	2	NA	2	0	0	2
C5957773_494	2	0	NA	NA	NA	2	NA	2	2	NA	2	2	2	2	2	2	NA	NA	2	NA	NA	2	NA	NA	2	NA	NA	2	NA	2	NA	1	2	NA	2	NA	NA	NA	NA	NA	NA	NA	NA	2	NA	2	NA	NA	0
C5957845_526	2	0	2	2	2	0	2	2	0	2	2	0	2	2	2	2	NA	2	2	2	2	2	2	2	2	2	2	2	2	2	2	1	2	2	2	2	2	2	2	2	2	2	2	2	NA	1	2	2	1
C5959769_315	2	NA	0	NA	NA	0	NA	2	NA	NA	1	NA	2	NA	2	NA	NA	NA	2	NA	NA	NA	NA	NA	2	NA	NA	2	0	NA	0	2	0	0	2	NA	NA	NA	0	0	0	NA	NA	NA	NA	0	NA	NA	0
C5963377_202	2	0	NA	0	NA	0	NA	2	0	NA	2	0	2	NA	2	0	NA	NA	2	NA	NA	0	NA	NA	2	NA	NA	2	NA	NA	NA	1	NA	NA	2	NA	NA	NA	NA	NA	NA	NA	0	0	NA	0	NA	NA	0
C5965377_303	2	2	2	NA	0	2	NA	2	2	0	2	2	2	NA	2	2	NA	NA	2	0	0	0	NA	NA	2	NA	0	2	2	NA	2	2	2	2	2	NA	0	0	2	2	2	NA	0	2	NA	2	NA	NA	2
C5965377_327	2	0	2	NA	2	1	NA	2	0	2	2	0	2	NA	2	2	NA	NA	2	2	2	2	NA	NA	2	NA	2	2	2	NA	2	1	2	2	2	NA	2	2	2	2	2	NA	2	2	NA	2	NA	NA	NA
C5965707_241	2	NA	NA	NA	NA	NA	NA	2	NA	NA	NA	NA	2	NA	2	NA	NA	NA	2	2	NA	NA	NA	NA	2	NA	NA	2	NA	NA	NA	2	NA	NA	2	NA	NA	NA	NA	NA	NA	NA	NA	NA	NA	NA	NA	NA	NA
C5967933_348	2	2	2	0	0	2	0	2	2	0	2	2	2	0	2	2	0	0	2	0	0	0	0	0	2	0	NA	2	2	0	2	2	2	2	2	0	NA	0	2	2	2	2	0	2	0	2	0	0	2
C5969151_207	2	NA	NA	NA	NA	2	NA	2	NA	NA	2	NA	2	NA	2	NA	NA	NA	2	NA	NA	NA	NA	NA	2	NA	NA	2	NA	NA	0	2	NA	0	2	NA	NA	NA	0	0	0	NA	NA	NA	NA	0	NA	NA	0
C5971079_487	2	2	2	0	0	2	0	2	2	NA	2	2	2	0	2	2	NA	NA	2	0	NA	0	0	0	2	NA	0	2	2	0	2	2	2	2	2	0	0	NA	2	2	2	0	0	2	0	2	0	0	2
C5972111_121	2	2	2	0	0	2	0	2	2	0	2	2	2	0	2	2	0	NA	2	0	0	0	0	0	2	0	0	2	2	0	2	2	2	2	2	0	0	0	2	2	2	0	0	2	NA	2	0	0	2
C5972523_576	0	2	0	2	2	2	2	0	2	2	0	2	0	2	0	2	2	2	0	2	2	2	2	2	0	2	2	0	0	2	0	1	0	0	0	2	2	2	0	0	0	2	2	2	2	0	2	2	1
C5973163_243	2	2	2	NA	NA	2	NA	2	NA	NA	NA	NA	2	NA	2	NA	NA	NA	2	NA	NA	NA	NA	NA	2	NA	NA	2	NA	NA	NA	1	NA	NA	2	NA	NA	NA	NA	NA	NA	NA	NA	0	NA	2	NA	NA	0
C5973163_261	2	0	2	NA	NA	0	NA	2	NA	NA	NA	NA	2	NA	2	NA	NA	NA	2	NA	NA	NA	NA	NA	2	NA	NA	2	NA	NA	NA	1	NA	NA	2	NA	NA	NA	NA	NA	NA	NA	NA	2	NA	0	NA	NA	0
C5973773_380	2	2	2	0	0	2	0	2	2	0	2	2	2	0	2	NA	0	0	2	0	0	0	0	0	2	0	0	2	2	0	2	2	2	2	2	0	0	0	2	2	2	NA	0	2	0	2	0	0	2
C5973773_408	2	0	2	2	2	0	1	2	0	2	2	0	2	1	2	NA	2	2	2	2	2	2	1	1	2	0	2	2	2	1	2	1	2	2	2	1	2	0	2	2	2	NA	2	2	2	2	0	0	1
C5974619_178	2	2	NA	0	NA	2	0	2	2	NA	2	2	2	0	2	2	NA	0	2	0	NA	2	0	0	2	0	0	2	NA	0	NA	2	NA	NA	2	0	0	0	NA	NA	NA	0	NA	2	0	2	0	0	2
C5975679_301	2	2	2	0	0	2	0	2	2	0	2	2	2	0	2	2	0	0	2	0	0	0	0	0	2	0	0	2	2	0	2	2	2	2	2	0	0	0	2	2	2	0	0	2	0	2	0	0	2
C5975989_259	2	NA	2	NA	NA	NA	NA	2	NA	NA	2	NA	2	2	2	0	NA	NA	2	NA	NA	NA	NA	NA	2	NA	NA	2	NA	NA	NA	2	2	NA	2	NA	NA	NA	NA	NA	0	NA	NA	0	NA	NA	NA	NA	NA
C5977461_76	2	2	NA	0	0	2	0	2	2	NA	NA	2	2	0	2	2	NA	NA	2	0	0	0	0	0	2	0	0	2	NA	0	NA	2	NA	NA	2	0	0	0	NA	NA	NA	2	NA	2	0	NA	0	0	NA
C5977951_174	2	NA	2	NA	0	NA	0	2	NA	0	2	NA	2	0	2	2	NA	NA	2	0	0	0	0	0	2	0	0	2	2	0	2	2	2	2	2	0	0	0	2	2	2	2	0	NA	NA	2	0	0	2
C5980409_195	2	NA	2	2	NA	NA	NA	2	NA	NA	NA	NA	2	NA	2	NA	NA	NA	2	NA	NA	NA	NA	NA	2	NA	NA	2	2	NA	NA	2	NA	NA	2	NA	NA	NA	NA	0	NA	0	NA	NA	NA	0	NA	NA	NA
C5980423_407	2	2	2	0	0	2	0	2	2	0	2	2	2	0	2	2	0	0	2	0	0	0	0	0	2	0	0	2	2	0	2	2	2	2	2	0	0	0	2	2	2	NA	0	2	0	2	0	0	2
C5980585_284	2	NA	NA	NA	NA	NA	NA	2	NA	NA	NA	NA	2	NA	2	NA	NA	NA	2	NA	NA	NA	NA	NA	2	NA	NA	2	NA	NA	NA	2	NA	NA	2	NA	NA	NA	NA	0	NA	NA	NA	NA	NA	NA	NA	NA	NA
C5980605_274	2	2	2	NA	2	2	NA	2	NA	NA	2	NA	2	NA	2	2	NA	0	2	0	NA	0	NA	NA	2	0	0	2	2	NA	2	2	2	2	2	NA	0	NA	2	2	2	2	NA	2	NA	2	NA	NA	2
C5980605_303	2	2	0	NA	0	0	NA	2	NA	NA	1	NA	2	NA	2	2	NA	2	2	2	NA	2	NA	NA	2	2	2	2	0	NA	0	2	0	0	2	NA	2	NA	0	0	0	2	NA	2	NA	0	NA	NA	0
C5981527_110	2	2	0	2	2	NA	2	2	2	2	1	1	2	2	2	2	2	2	2	2	NA	2	2	2	2	2	2	2	0	2	NA	2	0	0	2	2	2	2	0	0	0	2	NA	2	2	1	2	2	1
C5981527_142	2	2	NA	2	NA	NA	0	2	2	NA	NA	2	2	0	2	2	2	0	2	0	NA	0	0	0	2	0	0	2	NA	0	NA	2	NA	NA	2	1	0	0	NA	NA	NA	2	NA	2	0	NA	0	0	NA
C5983119_582	2	0	2	NA	NA	0	NA	2	0	NA	2	0	2	2	2	NA	NA	NA	2	NA	NA	0	NA	NA	2	NA	NA	2	2	NA	2	2	2	2	2	NA	NA	NA	2	2	2	NA	NA	2	NA	1	NA	NA	2
C5983401_298	2	2	NA	0	NA	2	NA	2	2	2	2	2	2	NA	2	NA	2	NA	2	0	NA	0	NA	NA	2	NA	0	2	NA	NA	NA	2	NA	NA	2	NA	0	NA	NA	NA	NA	2	NA	2	NA	2	2	NA	2
C5984041_308	0	2	2	NA	NA	2	2	0	2	2	NA	2	0	NA	0	2	NA	NA	0	NA	NA	NA	NA	NA	0	NA	NA	0	2	NA	2	1	2	NA	0	NA	NA	NA	NA	NA	NA	NA	NA	2	NA	2	NA	NA	2
C5984905_361	2	2	2	0	NA	2	NA	2	2	2	2	2	2	NA	2	2	0	0	2	0	NA	NA	0	0	2	0	NA	2	2	NA	2	2	2	2	2	NA	NA	0	2	2	2	2	1	2	NA	2	NA	NA	2
C5985351_501	2	NA	0	NA	NA	0	NA	2	NA	0	1	NA	2	NA	2	2	NA	NA	2	NA	NA	NA	NA	NA	2	NA	NA	2	0	NA	0	2	0	0	2	NA	NA	NA	0	0	0	NA	2	NA	NA	0	NA	NA	0
C5986155_178	2	0	2	NA	NA	0	0	2	0	2	2	0	2	NA	2	0	2	NA	2	NA	NA	0	NA	NA	2	NA	NA	2	2	NA	2	2	2	2	2	NA	NA	NA	2	2	2	0	NA	0	NA	1	NA	NA	1
C5986815_360	2	0	2	NA	NA	0	NA	2	0	NA	2	0	2	NA	2	2	NA	NA	2	NA	NA	0	2	NA	2	NA	NA	2	2	NA	2	2	2	2	2	NA	NA	NA	2	2	2	NA	NA	2	NA	1	NA	NA	2
C5988203_207	2	2	NA	2	NA	NA	NA	2	2	NA	0	2	2	NA	2	2	NA	NA	2	2	NA	2	NA	NA	2	NA	NA	2	NA	NA	NA	2	NA	0	2	NA	2	NA	0	0	0	NA	NA	2	NA	0	NA	NA	1
C5990949_491	2	2	2	NA	NA	2	0	2	NA	NA	2	NA	2	0	2	2	NA	0	2	0	NA	0	0	0	2	0	0	2	2	0	2	2	2	2	2	0	0	0	2	2	2	NA	NA	2	0	2	0	0	2
C5990949_493	2	2	2	2	2	2	2	2	NA	2	1	NA	2	2	2	2	2	2	2	2	NA	2	2	2	2	1	2	2	2	2	2	2	2	0	2	2	2	2	0	0	0	NA	2	2	2	0	1	1	0
C5994755_304	2	0	2	NA	NA	NA	NA	2	NA	NA	2	0	2	NA	2	NA	NA	NA	2	NA	NA	NA	NA	NA	2	NA	NA	2	NA	NA	NA	NA	NA	NA	2	NA	NA	NA	NA	NA	NA	NA	NA	NA	NA	NA	NA	NA	0
C5994835_155	2	2	0	2	2	2	2	2	NA	2	1	2	NA	2	2	2	2	NA	2	2	2	NA	NA	2	2	2	NA	2	0	2	0	2	0	0	2	1	NA	2	0	0	0	2	2	2	NA	0	2	2	1
C5994835_179	2	2	2	2	0	2	0	2	2	0	2	2	2	0	2	2	2	NA	2	0	0	NA	0	0	2	0	NA	2	2	0	2	2	2	2	2	0	NA	0	2	2	2	2	0	2	NA	2	0	0	2
C5997899_154	2	2	0	2	NA	2	2	2	2	NA	1	2	2	NA	2	2	2	NA	2	2	NA	2	2	NA	2	NA	2	2	0	NA	0	2	0	0	2	NA	2	NA	0	0	0	2	NA	2	NA	0	NA	NA	1
C5997899_165	2	2	2	0	NA	2	2	2	2	NA	2	2	2	NA	2	2	0	NA	2	0	NA	0	2	NA	2	NA	0	2	2	NA	2	2	2	2	2	NA	0	NA	2	2	2	2	NA	2	NA	2	NA	NA	2
C5999091_125	0	2	2	NA	NA	2	2	0	2	NA	1	2	0	NA	0	0	NA	NA	0	NA	NA	2	NA	NA	0	NA	NA	0	2	NA	2	1	2	2	0	NA	NA	NA	2	2	2	2	NA	2	NA	2	NA	NA	2
C5999561_231	2	2	NA	0	0	2	0	2	2	2	2	2	2	0	2	2	0	0	2	0	0	0	0	0	2	0	0	2	2	0	NA	2	NA	NA	2	0	0	NA	NA	NA	NA	2	NA	2	0	2	0	0	2
C6001337_168	0	2	0	2	NA	1	2	0	2	NA	0	2	0	2	0	2	2	2	0	2	NA	2	2	2	0	2	2	0	0	2	0	1	0	0	0	2	2	2	0	0	0	2	NA	0	2	0	2	2	1
C6001381_527	NA	2	NA	NA	NA	2	NA	NA	2	0	NA	2	2	0	NA	0	NA	NA	NA	NA	NA	NA	NA	NA	NA	NA	NA	NA	NA	NA	NA	2	2	NA	NA	NA	NA	NA	NA	NA	NA	0	0	0	NA	2	NA	NA	2
C6001479_67	2	0	2	NA	NA	0	NA	2	0	NA	2	0	2	NA	2	2	0	NA	2	NA	NA	NA	NA	NA	2	NA	NA	2	2	NA	2	1	2	2	2	NA	NA	NA	2	2	2	2	NA	2	2	2	NA	NA	1
C6002181_94	2	0	2	2	NA	0	NA	2	0	NA	2	0	2	2	2	2	NA	2	2	NA	NA	0	NA	NA	2	NA	2	2	2	NA	2	1	2	2	2	2	NA	2	2	2	2	2	NA	2	NA	2	2	NA	1
C6002503_171	NA	NA	2	2	0	2	0	NA	NA	NA	2	NA	NA	0	NA	NA	0	NA	NA	0	0	0	0	0	NA	0	NA	NA	2	0	2	NA	2	2	NA	0	NA	NA	2	2	2	NA	0	2	0	2	0	0	2
C6002509_179	NA	2	NA	NA	NA	2	0	NA	2	NA	NA	2	NA	0	NA	2	0	2	NA	0	NA	0	0	0	NA	0	0	NA	NA	0	NA	2	NA	NA	NA	0	0	0	NA	NA	NA	2	NA	2	2	2	0	0	2
C6006623_412	2	NA	0	0	NA	NA	NA	2	NA	NA	1	NA	2	0	2	NA	NA	NA	2	NA	NA	NA	NA	NA	2	NA	NA	2	0	0	0	2	0	0	2	NA	NA	NA	0	0	0	NA	NA	0	NA	0	NA	NA	0
C6007615_183	2	2	2	2	NA	2	0	2	2	2	2	2	2	0	2	2	NA	0	2	0	0	0	0	0	2	0	0	2	2	0	2	2	2	2	2	0	0	0	2	2	2	0	0	2	0	2	0	0	2
C6008749_79	2	2	NA	NA	NA	NA	NA	2	NA	NA	2	NA	2	NA	2	NA	NA	NA	2	NA	NA	NA	NA	NA	2	NA	NA	2	2	NA	2	2	NA	2	2	NA	NA	NA	2	2	2	NA	NA	0	NA	2	NA	NA	2
C6008933_175	2	NA	1	NA	NA	NA	NA	2	NA	NA	0	NA	2	NA	2	2	NA	NA	2	NA	NA	NA	NA	NA	2	NA	NA	2	0	NA	NA	2	NA	0	2	NA	NA	NA	0	0	0	NA	NA	2	NA	0	NA	NA	NA
C6011517_456	2	NA	0	NA	NA	NA	NA	2	NA	NA	1	NA	2	NA	2	NA	NA	NA	2	NA	NA	NA	NA	NA	2	NA	NA	2	0	NA	0	NA	0	0	2	NA	NA	NA	0	0	0	NA	NA	NA	NA	0	NA	NA	0
C6016569_376	2	0	0	NA	NA	0	NA	2	0	0	1	0	2	NA	2	0	NA	0	2	NA	NA	0	NA	NA	2	NA	NA	2	0	NA	0	1	0	0	2	NA	NA	NA	0	0	0	NA	NA	0	NA	0	NA	NA	0
C6026341_443	0	2	2	NA	NA	2	NA	0	2	NA	1	2	0	NA	0	2	NA	2	0	NA	NA	2	NA	NA	0	NA	NA	0	2	NA	2	1	2	2	0	NA	NA	NA	2	2	2	NA	NA	2	NA	2	NA	NA	2
C6026883_55	NA	0	2	NA	NA	1	NA	NA	0	NA	2	0	NA	NA	NA	NA	NA	NA	NA	NA	NA	NA	NA	NA	NA	NA	NA	NA	2	NA	2	0	2	2	NA	NA	NA	NA	2	2	2	2	NA	2	2	2	NA	NA	1
C6028077_593	2	NA	0	NA	NA	NA	NA	2	NA	NA	1	NA	2	NA	2	NA	NA	NA	2	NA	NA	NA	NA	NA	2	NA	NA	2	0	2	0	2	0	0	2	NA	NA	NA	0	0	0	NA	NA	NA	NA	0	NA	NA	0
C6028911_93	2	0	NA	NA	NA	0	0	2	0	NA	2	0	2	NA	2	0	NA	NA	2	NA	NA	0	2	2	2	NA	0	2	NA	NA	NA	1	NA	2	2	NA	NA	NA	2	2	2	0	NA	0	NA	1	NA	NA	1
C6029829_604	2	NA	2	2	NA	2	1	2	NA	NA	2	NA	2	1	2	2	2	2	2	2	NA	2	1	1	2	0	2	2	2	1	2	2	2	2	2	1	2	0	2	2	2	NA	NA	2	2	2	0	0	2
C6030101_353	2	2	2	NA	0	2	0	2	2	0	2	2	2	0	2	NA	NA	0	2	0	0	0	0	0	2	0	0	2	2	0	2	2	2	2	2	0	0	0	2	2	2	2	0	2	0	2	0	0	2
C6032081_488	2	2	0	NA	NA	2	NA	2	2	NA	0	2	2	NA	2	2	NA	NA	2	NA	NA	NA	NA	NA	2	NA	NA	2	0	NA	0	2	0	0	2	NA	NA	NA	NA	NA	0	2	NA	2	NA	1	NA	NA	1
C6032555_247	2	NA	2	NA	NA	2	2	2	NA	NA	0	NA	2	NA	2	NA	NA	NA	2	NA	NA	NA	NA	NA	2	NA	NA	2	2	NA	2	2	2	0	2	NA	NA	NA	0	0	0	2	NA	NA	NA	0	NA	NA	0
C6036515_144	2	NA	NA	NA	NA	0	NA	2	NA	NA	NA	NA	2	NA	2	NA	NA	NA	2	NA	NA	NA	NA	NA	2	NA	NA	2	NA	NA	2	2	NA	0	2	NA	NA	NA	NA	NA	NA	0	NA	NA	NA	NA	NA	NA	NA
C6036515_156	2	NA	2	NA	NA	2	NA	2	NA	NA	NA	NA	2	NA	2	NA	NA	NA	2	NA	NA	NA	NA	NA	2	NA	NA	2	2	NA	2	2	NA	2	2	NA	NA	NA	NA	NA	NA	0	NA	NA	NA	NA	NA	NA	NA
C6040241_417	2	0	NA	NA	NA	1	NA	2	1	0	2	1	1	NA	2	NA	NA	NA	2	NA	NA	NA	NA	NA	2	NA	NA	2	NA	NA	NA	2	NA	NA	NA	NA	NA	NA	NA	NA	NA	NA	NA	2	NA	0	NA	NA	2
C6040241_442	2	2	NA	NA	NA	1	NA	2	1	2	2	1	2	NA	2	NA	NA	NA	2	NA	NA	NA	NA	NA	2	NA	NA	2	NA	NA	NA	1	NA	NA	NA	NA	NA	NA	NA	NA	NA	NA	NA	2	NA	2	NA	NA	1
C6041169_561	2	NA	NA	NA	NA	NA	NA	2	NA	NA	2	NA	2	NA	2	NA	NA	NA	2	NA	NA	NA	NA	NA	2	NA	NA	2	NA	NA	NA	2	NA	NA	2	NA	NA	NA	NA	NA	NA	1	NA	0	NA	NA	NA	NA	NA
C6041583_231	2	NA	2	2	2	NA	0	2	NA	NA	2	NA	2	0	2	2	2	0	2	2	2	2	0	0	2	0	2	2	2	0	2	NA	2	2	2	0	2	0	2	2	2	2	NA	NA	0	2	0	0	2
C6042835_428	2	2	0	NA	NA	2	NA	2	2	NA	1	2	2	NA	2	NA	NA	NA	2	NA	NA	2	NA	NA	2	NA	NA	2	0	NA	0	2	0	0	2	NA	NA	NA	0	0	0	NA	NA	2	NA	0	NA	NA	1
C6044537_495	2	NA	NA	NA	NA	NA	NA	2	NA	NA	2	NA	2	NA	2	1	NA	NA	2	2	NA	NA	NA	NA	2	NA	NA	2	NA	NA	NA	2	NA	2	2	NA	NA	NA	NA	NA	NA	NA	NA	0	NA	NA	NA	NA	0
C6045843_501	0	2	2	NA	NA	2	2	0	2	0	1	2	0	2	0	2	NA	2	0	2	NA	2	2	2	0	2	2	0	2	2	2	1	2	2	0	2	2	NA	2	2	2	NA	NA	2	2	2	NA	NA	2
C6047083_573	2	2	2	0	0	2	0	2	NA	0	2	NA	2	0	2	2	0	0	2	0	0	0	0	0	2	0	0	2	2	0	2	2	2	2	2	0	0	0	2	2	2	2	0	2	0	2	0	0	2
C6049159_292	0	NA	NA	NA	NA	NA	2	0	NA	NA	NA	NA	0	2	0	2	NA	NA	0	2	NA	2	2	2	0	2	2	0	NA	2	NA	1	NA	NA	0	2	2	2	NA	NA	NA	2	NA	NA	2	NA	2	2	NA
C6052027_90	2	0	2	2	NA	0	NA	2	0	2	2	0	2	NA	2	2	2	2	2	2	NA	2	NA	NA	2	NA	2	2	2	NA	2	1	2	2	2	NA	2	2	2	2	2	2	NA	2	2	1	NA	NA	1
C6052357_438	2	0	2	NA	NA	0	NA	2	0	NA	2	0	2	NA	2	2	NA	NA	2	NA	NA	0	NA	NA	2	NA	NA	2	2	NA	2	1	2	2	2	NA	NA	NA	2	2	2	2	NA	2	NA	2	NA	NA	1
C6052357_486	2	2	NA	NA	NA	2	NA	2	2	NA	1	2	2	NA	2	2	NA	NA	2	NA	NA	2	NA	NA	2	NA	NA	2	0	NA	0	2	0	0	2	NA	NA	NA	0	0	0	2	NA	2	NA	1	NA	NA	1
C6056945_288	NA	NA	NA	2	2	NA	2	NA	NA	2	NA	NA	NA	2	NA	NA	2	2	NA	2	2	2	2	2	NA	2	2	NA	NA	2	NA	NA	NA	2	NA	2	2	2	NA	NA	NA	0	2	NA	2	NA	2	2	NA
C6056945_325	NA	NA	NA	2	2	NA	1	NA	NA	2	NA	NA	NA	1	NA	NA	2	2	NA	2	2	2	1	1	NA	2	2	NA	NA	1	NA	NA	NA	2	NA	1	2	2	NA	NA	NA	2	2	NA	2	NA	2	2	NA
C6058035_505	0	2	2	NA	2	2	2	0	2	2	1	2	0	2	0	2	NA	NA	0	2	2	2	2	2	0	2	2	0	2	2	2	1	2	2	0	2	2	2	2	2	2	NA	2	2	NA	2	2	2	2
C6059139_375	2	0	2	NA	NA	0	NA	2	0	NA	2	0	2	NA	2	2	NA	NA	2	NA	NA	0	NA	NA	2	NA	NA	2	2	NA	2	1	2	2	2	NA	NA	NA	2	2	2	2	NA	2	NA	1	NA	NA	1
C6060289_223	2	0	2	2	NA	0	2	2	0	NA	2	0	2	2	2	2	2	2	2	2	2	2	2	2	2	2	2	2	2	2	2	2	2	2	2	2	2	2	2	2	2	2	2	2	2	2	2	2	2
C6060395_247	2	2	0	2	NA	2	NA	2	2	NA	1	2	2	NA	2	2	2	NA	2	NA	NA	2	2	NA	2	NA	NA	2	0	NA	0	2	0	0	2	NA	NA	NA	0	0	0	2	NA	2	NA	1	NA	NA	1
C6060395_275	2	2	2	0	0	2	0	2	2	0	2	2	2	0	2	2	0	0	2	2	0	2	0	0	2	0	2	2	2	0	2	2	2	2	2	0	2	0	2	2	2	0	0	2	0	2	0	0	2
C6061473_101	2	2	2	NA	NA	2	0	2	2	2	2	2	2	0	2	2	NA	0	2	0	NA	0	0	0	2	0	0	2	2	0	2	2	2	2	2	0	0	0	2	2	2	2	NA	NA	0	2	0	0	2
C6061473_131	2	0	2	NA	NA	0	2	2	0	2	2	0	1	2	2	2	NA	2	2	0	NA	0	2	2	2	2	0	2	2	2	2	1	2	2	2	2	0	2	2	2	2	2	NA	0	2	1	2	2	1
C6061857_346	2	2	2	NA	NA	NA	NA	2	2	NA	2	2	2	NA	2	2	NA	NA	2	NA	NA	2	NA	NA	2	NA	NA	2	2	NA	2	2	2	2	2	NA	NA	NA	2	2	2	0	NA	0	NA	2	NA	NA	2
C6061857_368	2	2	0	NA	NA	2	NA	2	2	NA	1	2	2	NA	2	2	NA	NA	2	NA	NA	2	NA	NA	2	NA	NA	2	0	NA	0	2	0	0	2	NA	NA	NA	0	0	0	2	NA	2	NA	1	NA	NA	1
C6065367_313	2	2	NA	NA	NA	2	0	2	2	NA	2	2	2	0	2	2	NA	0	2	NA	NA	0	0	0	2	0	0	2	NA	0	NA	2	NA	2	2	0	0	0	2	2	2	2	NA	2	0	2	0	0	2
C6069819_446	2	NA	0	NA	NA	0	NA	2	NA	NA	1	NA	2	NA	2	0	NA	NA	2	NA	NA	NA	NA	NA	2	NA	NA	2	0	NA	0	2	0	0	2	NA	NA	NA	0	0	0	NA	NA	NA	0	0	NA	NA	0
C6070481_490	2	0	2	2	NA	0	NA	2	0	NA	2	0	2	NA	2	2	2	2	2	NA	NA	NA	NA	NA	2	NA	NA	2	2	NA	2	1	2	2	2	NA	NA	NA	2	2	2	2	NA	2	NA	1	2	NA	1
C6070955_214	2	2	0	NA	NA	2	2	2	2	NA	0	2	2	NA	2	2	NA	NA	2	NA	NA	2	NA	NA	2	NA	NA	2	0	NA	0	2	0	0	2	NA	NA	NA	0	0	0	2	NA	2	0	0	NA	NA	1
C6072465_155	2	2	2	0	NA	2	0	2	2	NA	2	2	2	0	2	2	0	0	2	NA	NA	2	0	0	2	NA	NA	2	2	0	2	2	2	0	2	0	NA	0	NA	NA	NA	0	NA	2	0	2	0	0	2
C6074349_393	2	2	2	NA	NA	2	2	2	2	2	2	2	2	NA	2	2	NA	2	2	NA	NA	2	NA	NA	2	NA	NA	2	2	NA	2	2	2	2	2	NA	NA	0	2	2	2	0	NA	2	NA	2	NA	NA	2
C6074349_397	2	0	2	NA	NA	0	0	2	0	0	2	0	2	NA	2	2	NA	2	2	NA	NA	0	NA	NA	2	NA	NA	2	2	NA	2	2	2	2	2	NA	NA	2	2	2	2	2	NA	2	NA	1	NA	NA	2
C6078225_105	2	2	2	NA	0	2	0	2	2	0	NA	2	2	0	2	2	NA	0	2	0	0	0	0	0	2	0	0	2	2	0	2	2	2	2	2	0	0	0	NA	2	NA	2	0	2	0	2	0	0	2
C6078791_383	2	2	0	NA	NA	NA	NA	2	NA	NA	2	NA	2	NA	2	2	NA	NA	2	NA	NA	NA	NA	NA	2	NA	NA	2	NA	NA	NA	2	NA	NA	2	NA	NA	NA	NA	NA	NA	0	NA	0	NA	NA	NA	NA	NA
C6079291_517	2	2	2	0	0	2	0	2	2	0	2	2	2	0	2	0	0	0	2	0	0	0	0	0	2	0	0	2	2	0	2	2	2	2	2	0	0	0	2	2	2	2	0	NA	0	2	0	0	2
C6080011_613	2	2	2	0	0	2	0	2	2	0	2	2	2	0	2	2	0	0	2	0	0	0	0	0	2	0	0	2	2	0	2	2	2	2	2	0	0	0	2	2	2	2	0	2	0	2	0	0	2
C6083265_178	2	2	2	NA	NA	2	0	2	2	NA	2	2	2	0	2	2	NA	0	2	0	NA	0	0	0	2	0	0	2	2	0	2	2	2	2	2	0	0	0	2	2	2	2	NA	2	0	2	0	0	2
C6083587_621	2	2	0	NA	NA	2	NA	2	NA	NA	1	2	2	NA	2	2	NA	NA	2	NA	NA	NA	NA	NA	2	NA	NA	2	0	NA	0	2	0	0	2	NA	NA	NA	0	0	0	NA	NA	2	NA	0	NA	NA	1
C6083587_623	2	0	2	NA	NA	0	NA	2	NA	NA	2	0	2	NA	2	2	NA	NA	2	NA	NA	NA	NA	NA	2	NA	NA	2	2	NA	2	2	2	2	2	NA	NA	NA	2	2	2	NA	NA	2	NA	2	NA	NA	2
C6087433_611	2	2	2	NA	2	2	NA	2	2	NA	1	2	2	NA	2	2	NA	NA	2	2	NA	NA	NA	NA	2	NA	NA	2	2	NA	2	2	2	0	2	NA	NA	NA	0	0	0	NA	NA	NA	NA	0	NA	2	1
C6087497_389	2	2	0	NA	NA	2	NA	2	2	NA	0	2	2	NA	2	2	NA	NA	2	NA	NA	2	NA	NA	2	NA	NA	2	0	NA	2	2	0	0	2	NA	NA	NA	0	0	0	NA	NA	2	NA	1	NA	NA	1
C6090361_453	2	NA	2	0	0	NA	0	2	NA	0	2	NA	2	0	2	2	0	0	2	NA	0	NA	0	0	2	0	NA	2	2	0	2	2	2	2	2	NA	NA	0	2	2	2	NA	0	2	0	2	0	0	2
C6091129_379	2	2	2	0	0	2	0	2	2	0	2	2	2	0	2	2	0	0	2	0	0	0	0	0	2	0	0	2	2	0	2	2	2	2	2	0	0	0	2	2	2	2	0	2	0	2	0	0	2
C6092101_293	2	2	2	0	0	2	0	2	2	0	2	2	2	0	2	2	0	0	2	0	0	2	0	0	2	0	NA	2	2	0	2	2	2	2	NA	0	NA	0	2	2	2	2	0	2	0	2	0	1	2
C6095641_317	2	NA	2	NA	NA	1	NA	2	0	NA	2	0	2	NA	2	0	NA	NA	2	NA	NA	0	NA	NA	2	NA	NA	2	2	NA	2	2	2	2	2	NA	NA	NA	2	2	2	0	1	0	NA	1	NA	NA	1
C6099407_253	2	NA	0	NA	NA	NA	NA	2	NA	NA	1	NA	2	NA	2	2	NA	NA	2	NA	NA	NA	NA	NA	2	NA	NA	2	0	NA	0	2	0	0	2	NA	NA	NA	0	0	0	NA	NA	NA	NA	0	NA	NA	0
C6099653_494	NA	0	2	NA	NA	0	1	NA	0	NA	2	0	NA	NA	NA	2	NA	NA	NA	NA	NA	NA	NA	NA	NA	NA	NA	NA	2	NA	2	2	2	2	NA	NA	NA	NA	2	2	2	NA	NA	2	NA	2	NA	NA	1
C6100159_229	2	NA	0	NA	NA	NA	NA	2	NA	NA	1	NA	2	NA	2	2	NA	NA	2	NA	NA	NA	NA	NA	2	NA	NA	2	0	NA	0	2	0	0	2	NA	NA	NA	0	0	0	2	NA	NA	NA	0	NA	NA	0
C6102313_373	2	0	2	NA	NA	0	NA	2	0	NA	2	0	2	NA	2	0	NA	NA	2	NA	NA	NA	NA	NA	2	NA	NA	2	2	NA	2	2	2	2	2	NA	NA	NA	2	2	2	2	NA	2	NA	2	NA	NA	1
C6105823_318	2	NA	0	NA	NA	NA	NA	2	NA	NA	1	NA	2	NA	2	NA	NA	NA	2	NA	NA	NA	NA	NA	2	NA	NA	2	0	NA	0	2	0	0	2	NA	NA	NA	0	0	0	NA	NA	NA	NA	0	NA	NA	0
C6108371_330	2	NA	2	NA	NA	NA	NA	2	NA	NA	2	NA	2	NA	2	0	NA	NA	2	NA	NA	NA	NA	NA	2	NA	NA	2	2	NA	2	1	2	2	2	NA	NA	NA	2	2	2	0	NA	0	NA	2	NA	NA	1
C6110707_273	2	0	2	NA	NA	0	NA	2	0	NA	2	0	2	NA	2	2	NA	NA	2	NA	NA	0	NA	NA	2	NA	NA	2	2	NA	2	1	2	2	2	NA	NA	NA	2	2	2	0	NA	NA	NA	1	NA	NA	1
C6111627_423	2	2	2	0	0	2	0	2	2	0	2	2	2	0	2	2	0	0	2	0	0	0	0	0	2	0	0	2	2	0	2	2	2	2	2	0	0	0	2	2	2	2	0	2	0	2	0	0	2
C6113407_114	2	0	2	NA	0	0	NA	2	0	NA	2	0	2	NA	2	2	NA	NA	2	NA	NA	NA	NA	NA	2	NA	0	2	2	NA	2	2	2	2	2	0	NA	NA	2	2	2	2	NA	2	NA	2	NA	NA	2
C6113769_117	2	2	2	2	NA	2	2	2	2	2	1	2	2	NA	2	NA	0	NA	2	NA	NA	2	NA	NA	2	NA	NA	2	2	NA	2	2	2	0	2	NA	NA	NA	0	0	0	2	NA	NA	NA	1	NA	NA	1
C6115271_262	2	2	2	0	0	2	0	2	2	0	2	2	2	0	2	2	2	0	2	0	0	0	0	0	2	0	0	2	2	0	2	2	2	2	2	0	0	0	2	2	2	2	0	2	0	2	0	0	2
C6118347_500	2	0	NA	0	NA	0	NA	2	0	NA	NA	0	1	NA	2	0	NA	NA	2	NA	NA	0	NA	NA	2	NA	NA	2	NA	NA	NA	1	NA	NA	2	NA	NA	NA	NA	NA	NA	0	NA	0	NA	0	NA	NA	0
C6119787_312	2	0	2	NA	2	0	NA	2	0	NA	2	0	2	NA	2	2	NA	NA	2	NA	NA	NA	NA	NA	2	NA	NA	2	2	NA	2	1	2	2	2	NA	NA	NA	2	2	2	NA	NA	0	NA	2	NA	NA	1
C6119859_152	0	2	2	NA	NA	2	NA	0	2	NA	1	2	0	NA	0	2	0	NA	0	NA	NA	2	NA	NA	0	NA	NA	0	2	NA	2	1	2	2	0	NA	NA	NA	2	2	2	2	NA	2	NA	2	NA	NA	2
C6121019_494	2	2	2	NA	NA	2	0	2	2	0	2	2	2	0	2	2	NA	0	2	0	0	0	0	0	2	0	0	2	2	0	2	2	2	2	2	0	0	0	2	2	2	NA	0	2	0	2	0	0	2
C6122441_263	2	NA	0	NA	0	0	NA	2	NA	NA	1	NA	2	NA	2	0	NA	NA	2	NA	NA	NA	NA	NA	2	NA	NA	2	0	NA	0	2	0	0	2	NA	NA	NA	0	0	0	0	NA	NA	NA	0	NA	NA	0
C6122891_374	2	NA	2	0	NA	2	NA	2	NA	NA	2	NA	2	NA	2	2	0	NA	2	0	NA	0	NA	NA	2	2	0	2	2	NA	2	2	2	2	2	NA	0	NA	2	2	2	NA	NA	NA	NA	2	NA	NA	2
C6123533_40	2	NA	NA	0	NA	NA	0	2	NA	0	2	NA	2	NA	2	NA	NA	NA	2	NA	NA	NA	NA	NA	2	NA	NA	2	NA	NA	NA	2	NA	NA	2	NA	0	NA	NA	NA	NA	1	NA	NA	NA	NA	0	NA	NA
C6123559_303	2	2	NA	0	NA	2	0	2	2	0	2	2	2	0	2	2	0	0	2	0	NA	0	0	0	2	0	0	2	NA	0	NA	2	NA	NA	2	0	0	0	NA	NA	NA	2	NA	2	0	2	0	0	2
C6123997_203	2	2	2	2	2	2	2	2	2	1	2	2	2	2	2	2	2	2	2	0	1	0	2	2	2	2	0	2	2	1	2	2	2	2	2	2	0	1	2	2	2	2	2	2	2	2	1	1	2
C6124879_276	2	2	0	NA	2	2	2	2	2	NA	1	2	2	2	2	2	2	2	2	NA	NA	2	2	2	2	NA	NA	2	0	2	0	2	0	0	2	2	NA	NA	0	0	0	2	NA	2	2	0	NA	NA	1
C6124879_295	2	2	2	NA	2	2	0	2	2	NA	2	2	2	0	2	2	0	0	2	NA	NA	2	0	0	2	NA	NA	2	2	0	2	2	2	2	2	0	NA	NA	2	2	2	2	NA	2	0	2	NA	NA	2
C6124879_308	2	0	2	NA	2	0	2	2	0	NA	2	0	2	2	2	2	2	2	2	NA	NA	0	2	2	2	NA	NA	2	2	2	2	1	2	2	2	2	NA	NA	2	2	2	2	NA	2	2	2	NA	NA	1
C6126413_300	2	NA	0	NA	NA	0	NA	2	NA	NA	1	NA	2	NA	2	0	NA	NA	2	NA	NA	NA	NA	NA	2	NA	NA	2	0	NA	0	1	0	0	2	NA	NA	NA	0	0	0	NA	NA	0	NA	0	NA	NA	0
C6126939_465	2	2	0	NA	NA	2	NA	2	2	NA	1	2	2	NA	2	2	2	NA	2	NA	NA	2	NA	NA	2	NA	NA	2	0	NA	0	2	0	0	2	NA	NA	NA	0	0	0	NA	NA	2	NA	1	NA	NA	0
C6127423_571	2	0	2	NA	NA	1	NA	2	0	NA	2	0	1	NA	2	2	NA	NA	2	NA	NA	NA	NA	NA	2	NA	NA	2	2	NA	2	2	2	2	2	NA	NA	NA	2	2	2	2	NA	2	NA	1	NA	NA	2
C6130037_438	2	NA	NA	NA	0	NA	2	2	NA	0	NA	NA	2	2	2	NA	NA	2	2	NA	0	NA	2	2	2	NA	NA	2	NA	2	NA	2	NA	NA	2	2	NA	NA	NA	NA	NA	2	0	NA	2	NA	0	0	NA
C6130037_474	2	NA	NA	NA	2	NA	2	2	NA	2	NA	NA	2	0	2	NA	NA	0	2	NA	2	NA	0	0	2	NA	NA	2	NA	0	NA	2	NA	NA	2	0	NA	NA	NA	NA	NA	2	2	NA	0	NA	2	2	NA
C6130703_260	2	NA	2	NA	NA	NA	NA	2	NA	NA	2	NA	2	NA	2	0	NA	NA	2	NA	NA	NA	NA	NA	2	NA	NA	2	0	NA	0	2	NA	0	2	NA	NA	NA	NA	NA	1	NA	NA	NA	NA	0	NA	NA	NA
C6132003_374	NA	2	0	2	2	2	2	NA	2	2	NA	2	2	2	2	2	2	2	NA	2	2	2	2	2	2	2	2	NA	0	2	0	2	0	NA	NA	2	2	2	NA	NA	NA	2	2	2	2	2	2	2	2
C6132859_656	2	2	2	2	NA	2	2	2	2	NA	1	2	2	2	2	2	NA	NA	2	NA	2	NA	2	2	2	2	NA	2	2	2	2	2	2	0	2	2	NA	2	0	0	0	0	NA	2	NA	0	2	2	1
C6132859_673	2	2	2	0	NA	2	0	2	2	NA	2	2	2	0	2	2	NA	NA	2	NA	2	NA	0	0	2	2	NA	2	2	0	2	2	2	2	2	0	NA	2	2	2	2	2	NA	2	NA	2	1	1	2
C6135835_176	2	0	2	NA	NA	0	NA	2	0	NA	2	0	2	NA	2	NA	NA	NA	2	NA	NA	0	NA	NA	2	NA	NA	2	2	NA	2	1	2	2	2	NA	NA	NA	2	2	2	NA	0	2	NA	1	NA	NA	1
C6136485_433	2	0	2	NA	2	0	NA	2	0	2	2	0	2	NA	2	2	NA	NA	2	NA	2	0	NA	NA	2	NA	NA	2	2	NA	2	1	2	2	2	NA	NA	NA	2	2	2	2	2	0	2	2	NA	NA	1
C6136485_516	2	2	0	NA	NA	2	NA	2	2	NA	1	2	2	NA	2	2	NA	0	2	NA	NA	NA	NA	NA	2	NA	NA	2	0	NA	0	2	0	0	2	NA	NA	NA	0	0	0	2	NA	2	NA	0	NA	NA	1
C6137471_200	2	2	2	0	0	2	0	2	2	0	2	2	2	0	2	2	0	0	2	0	0	0	0	0	2	0	NA	2	2	0	2	2	2	2	2	0	0	0	2	2	2	2	0	2	0	2	0	0	2
C6138915_260	0	2	2	NA	NA	2	NA	0	2	0	1	2	0	0	0	2	NA	2	0	NA	NA	NA	NA	NA	0	NA	NA	0	2	NA	2	1	2	2	0	NA	NA	NA	2	2	2	0	2	NA	NA	2	NA	NA	2
C6139595_336	NA	2	NA	0	NA	2	0	NA	2	0	NA	2	2	0	NA	NA	0	NA	NA	0	NA	1	0	0	NA	0	0	NA	NA	0	NA	2	NA	NA	NA	0	0	0	NA	NA	NA	2	0	NA	NA	2	0	0	2
C6139977_171	2	2	2	NA	NA	2	2	2	2	NA	2	2	2	NA	2	2	NA	NA	2	NA	NA	2	NA	NA	2	NA	NA	2	2	2	2	1	2	2	2	NA	2	NA	2	2	2	0	NA	NA	NA	2	NA	NA	1
C6139977_197	2	2	0	NA	NA	2	2	2	2	NA	1	2	2	NA	2	2	NA	NA	2	NA	NA	2	NA	NA	2	NA	NA	2	0	2	0	2	0	0	2	NA	2	NA	0	0	0	2	NA	2	NA	1	NA	NA	1
C6140113_170	0	2	2	NA	NA	2	NA	0	2	2	2	2	0	NA	0	2	NA	NA	0	NA	NA	NA	NA	NA	0	NA	NA	0	2	NA	2	0	2	2	0	NA	NA	NA	2	2	2	2	2	NA	NA	2	NA	NA	2
C6140841_292	2	NA	1	NA	NA	NA	NA	2	NA	NA	0	NA	2	NA	2	0	NA	NA	2	NA	NA	NA	NA	NA	2	NA	NA	2	0	NA	1	2	NA	1	2	NA	NA	NA	1	0	0	NA	NA	NA	NA	0	NA	NA	0
C6144341_464	2	2	2	0	0	2	0	2	2	0	2	2	2	0	2	2	0	0	2	0	0	0	0	0	2	0	0	2	2	0	2	2	2	2	2	0	0	0	2	2	2	NA	0	2	0	2	0	0	2
C6144795_482	2	NA	NA	2	2	NA	2	2	2	2	2	2	2	2	2	NA	NA	2	2	0	2	0	2	2	2	2	0	2	NA	2	NA	2	NA	NA	2	2	0	2	NA	NA	NA	0	2	NA	2	NA	2	2	NA
C6145835_388	2	NA	NA	0	0	NA	0	2	NA	0	2	NA	2	0	2	2	0	0	2	0	0	0	0	0	2	0	0	2	NA	0	2	2	NA	2	2	0	0	0	2	2	2	2	0	2	0	2	0	0	2
C6148861_389	NA	2	0	NA	0	1	NA	NA	2	NA	0	2	NA	NA	NA	NA	NA	NA	NA	NA	NA	NA	NA	NA	NA	NA	NA	NA	0	NA	0	2	0	0	NA	NA	NA	NA	0	0	0	NA	NA	NA	NA	0	NA	NA	1
C6149051_490	2	NA	0	NA	NA	0	NA	2	NA	NA	0	NA	2	NA	2	NA	NA	NA	2	NA	NA	NA	NA	NA	2	NA	NA	2	0	NA	0	2	0	0	2	NA	NA	NA	0	0	0	NA	NA	NA	NA	0	NA	NA	0
C6151683_216	2	0	2	0	NA	0	NA	2	0	NA	2	0	2	0	2	2	0	0	2	0	NA	0	NA	NA	2	0	NA	2	2	NA	2	1	2	2	2	0	NA	NA	2	2	2	0	NA	0	NA	2	0	NA	1
C6152375_485	2	2	0	NA	NA	1	NA	2	2	NA	0	2	2	NA	2	2	NA	NA	2	NA	NA	NA	2	NA	2	NA	NA	2	0	NA	1	2	0	0	2	NA	NA	NA	0	0	0	NA	NA	2	NA	0	NA	NA	1
C6152375_511	2	0	2	NA	NA	1	NA	2	0	NA	2	0	1	NA	2	2	NA	NA	2	NA	NA	NA	2	NA	2	NA	NA	2	2	NA	2	1	2	2	2	NA	NA	NA	2	2	2	NA	NA	2	NA	2	NA	NA	1
C6153017_257	2	NA	NA	NA	NA	NA	NA	2	NA	NA	NA	NA	2	NA	2	NA	NA	NA	2	NA	NA	NA	NA	NA	2	NA	NA	2	NA	NA	NA	2	0	NA	2	NA	NA	NA	NA	NA	NA	NA	NA	NA	NA	NA	NA	NA	0
C6154043_201	2	2	2	NA	0	2	0	NA	NA	0	2	2	2	0	2	NA	NA	0	2	0	0	0	0	0	2	0	0	2	2	0	2	2	2	2	2	0	0	0	2	2	NA	NA	0	NA	0	2	0	0	2
C6154217_605	2	2	0	NA	0	2	NA	2	2	NA	1	2	2	NA	2	2	NA	NA	2	0	NA	NA	NA	NA	2	NA	NA	2	0	NA	0	2	0	0	2	NA	NA	NA	0	0	0	2	NA	2	NA	0	NA	NA	1
C6157053_203	2	NA	0	0	NA	0	NA	2	NA	NA	1	NA	2	NA	2	NA	NA	NA	2	NA	NA	NA	NA	NA	2	NA	NA	2	0	NA	0	2	0	0	2	NA	NA	NA	0	0	0	NA	NA	NA	NA	0	NA	NA	0
C6157727_278	2	NA	2	2	2	NA	0	2	NA	2	2	2	2	0	2	NA	NA	0	2	2	2	2	0	0	2	0	2	2	2	0	2	NA	2	2	2	1	2	0	2	2	2	2	2	2	0	2	0	0	2
C6159645_290	2	2	2	NA	NA	2	0	2	2	NA	2	2	2	0	2	2	NA	0	2	0	NA	0	0	0	2	0	NA	2	2	0	2	2	2	2	2	0	0	NA	2	2	2	NA	NA	2	0	2	0	0	2
C6161415_588	2	2	0	NA	NA	2	2	2	2	2	0	2	2	NA	2	0	NA	0	2	NA	NA	NA	NA	NA	2	NA	NA	2	0	NA	0	2	0	0	2	NA	NA	NA	0	0	0	0	NA	2	NA	0	NA	NA	1
C6163377_500	2	2	2	NA	NA	2	NA	2	2	NA	1	2	2	NA	2	2	NA	NA	2	NA	NA	NA	NA	NA	2	NA	NA	2	2	NA	2	2	2	0	2	NA	NA	NA	0	0	0	NA	NA	NA	NA	0	NA	NA	1
C6163377_524	2	2	0	NA	NA	2	NA	2	2	NA	2	2	2	NA	2	0	NA	NA	2	NA	NA	NA	NA	NA	2	NA	NA	2	0	NA	0	2	0	2	2	NA	NA	NA	2	2	2	NA	NA	NA	NA	2	NA	NA	2
C6164625_384	2	NA	NA	NA	NA	NA	NA	2	NA	NA	1	NA	2	NA	2	NA	NA	NA	2	NA	NA	NA	NA	NA	2	NA	NA	2	NA	NA	NA	2	NA	0	2	NA	NA	NA	0	0	0	NA	NA	NA	NA	0	NA	NA	0
C6164949_134	2	NA	2	0	0	2	0	2	2	0	2	2	2	0	2	2	0	0	2	0	0	0	0	0	2	0	0	2	2	0	2	2	2	2	2	0	0	0	2	2	2	2	0	2	0	2	0	0	2
C6164949_140	2	NA	2	2	2	2	2	2	2	2	1	2	2	2	2	2	2	2	2	2	2	2	2	2	2	2	2	2	2	2	2	2	2	0	2	2	2	2	0	0	0	2	2	1	2	0	2	2	1
C6166203_145	2	0	NA	NA	NA	0	NA	2	0	NA	NA	0	2	NA	2	NA	NA	NA	2	NA	NA	NA	NA	NA	2	NA	NA	2	NA	NA	NA	2	NA	NA	2	NA	NA	NA	NA	NA	NA	NA	NA	0	NA	0	NA	NA	NA
C6167017_602	2	2	0	NA	NA	2	NA	2	2	NA	1	2	2	NA	2	2	NA	NA	2	NA	NA	2	NA	NA	2	NA	NA	2	0	NA	0	2	0	0	2	NA	NA	2	0	0	0	NA	NA	2	NA	0	NA	NA	1
C6168031_96	2	NA	0	NA	NA	NA	2	2	2	NA	0	NA	2	0	2	NA	NA	0	2	NA	NA	NA	NA	NA	2	NA	NA	2	NA	NA	2	2	NA	NA	2	NA	NA	0	0	NA	0	NA	NA	NA	1	NA	NA	NA	0
C6168247_215	2	2	2	0	2	2	0	2	2	NA	2	2	2	0	2	2	0	0	2	0	NA	0	0	0	2	0	0	2	2	0	2	2	2	2	2	0	0	0	2	2	2	2	NA	2	0	2	0	0	2
C6169003_618	2	2	2	0	0	2	0	2	2	0	2	2	2	0	2	2	0	0	2	0	0	0	0	0	2	0	0	2	2	0	2	2	2	2	2	0	0	0	2	2	2	2	0	2	0	2	0	0	2
C6169453_338	2	2	2	0	NA	2	0	2	2	NA	2	2	2	0	2	2	0	0	2	0	NA	NA	0	0	2	NA	0	2	2	0	2	2	2	2	2	0	0	0	2	2	2	2	NA	2	0	2	0	NA	2
C6169757_630	2	0	2	NA	NA	0	NA	2	0	NA	2	0	2	NA	2	2	NA	NA	2	NA	NA	0	NA	NA	2	NA	NA	2	2	NA	2	2	2	2	2	NA	2	NA	2	2	2	2	NA	0	NA	1	NA	NA	1
C6169757_668	2	2	0	NA	NA	2	NA	2	2	NA	1	2	2	NA	2	2	NA	NA	2	NA	NA	2	NA	NA	2	NA	NA	2	0	NA	0	2	0	0	2	NA	2	NA	0	0	0	2	NA	2	NA	1	NA	NA	1
C6173671_102	2	0	2	2	2	0	2	2	0	2	2	0	2	2	2	NA	2	2	2	2	2	2	2	2	2	2	2	2	2	2	2	1	2	2	2	2	2	2	2	2	2	2	2	2	2	2	2	2	1
C6177511_644	2	0	2	NA	NA	1	NA	2	0	NA	2	0	2	NA	2	2	NA	NA	2	NA	NA	NA	NA	NA	2	NA	NA	2	2	NA	2	1	2	2	2	NA	NA	NA	2	2	2	NA	NA	0	NA	2	NA	NA	1
C6178435_547	2	2	2	NA	NA	2	0	2	2	NA	NA	2	2	0	2	NA	NA	NA	2	NA	NA	2	0	0	2	0	NA	2	2	0	2	2	2	NA	2	0	NA	0	NA	NA	2	2	NA	2	0	2	0	0	2
C6178535_384	2	NA	2	0	NA	NA	0	2	NA	NA	NA	NA	2	0	2	NA	0	0	2	0	NA	NA	0	0	2	0	NA	2	2	0	0	2	2	0	2	0	NA	0	2	2	2	2	NA	NA	0	2	0	0	2
C6178535_407	2	NA	1	2	NA	NA	2	2	NA	NA	NA	NA	2	2	2	NA	0	2	2	2	NA	NA	2	2	2	2	NA	2	0	2	2	2	1	2	2	2	NA	2	0	0	0	2	NA	NA	2	0	2	2	2
C6179243_282	2	0	2	NA	NA	0	NA	2	0	NA	2	0	2	NA	2	2	NA	NA	2	NA	NA	0	NA	NA	2	NA	2	2	2	NA	2	2	2	2	2	NA	NA	NA	2	2	2	NA	NA	2	NA	2	NA	NA	1
C6179515_86	2	NA	0	NA	NA	NA	NA	2	NA	NA	1	NA	2	NA	2	2	NA	NA	2	NA	NA	0	NA	NA	2	NA	NA	2	0	NA	0	2	0	0	2	NA	NA	NA	0	0	0	NA	NA	NA	NA	0	NA	NA	0
C6179721_399	2	0	0	NA	NA	0	NA	2	0	NA	2	0	2	NA	2	0	NA	NA	2	NA	NA	NA	NA	NA	2	NA	NA	2	0	NA	0	2	0	0	2	NA	NA	NA	0	0	0	NA	NA	0	NA	0	NA	NA	0
C6182371_544	2	NA	NA	NA	NA	NA	NA	2	NA	NA	1	NA	2	NA	2	2	NA	NA	2	NA	NA	NA	NA	NA	2	NA	NA	2	2	NA	NA	2	NA	0	2	NA	NA	NA	0	0	0	NA	NA	NA	NA	0	NA	NA	NA
C6182531_443	2	NA	NA	NA	NA	NA	NA	2	NA	2	2	NA	2	NA	2	NA	NA	NA	2	NA	NA	NA	NA	NA	2	NA	NA	2	NA	NA	NA	2	NA	0	2	NA	NA	NA	NA	NA	NA	NA	NA	NA	NA	0	NA	NA	NA
C6185635_638	2	NA	0	NA	NA	0	NA	2	NA	NA	2	NA	2	NA	2	NA	NA	NA	2	NA	NA	NA	NA	NA	2	NA	NA	2	0	NA	0	2	0	0	2	NA	NA	NA	0	0	0	NA	NA	NA	NA	0	NA	NA	NA
C6185635_662	2	NA	2	NA	NA	2	NA	2	NA	NA	2	NA	2	NA	2	NA	NA	NA	2	NA	NA	NA	NA	NA	2	NA	NA	2	2	NA	2	2	2	2	2	NA	NA	NA	2	2	2	NA	NA	NA	NA	2	NA	NA	NA
C6185843_250	2	2	2	0	0	2	NA	2	2	0	2	2	2	NA	2	2	0	NA	2	0	0	0	NA	NA	2	NA	0	2	2	NA	2	2	2	2	2	NA	0	NA	NA	NA	NA	2	0	2	NA	2	NA	NA	2
C6186473_442	2	NA	2	NA	NA	NA	NA	2	NA	NA	1	NA	2	NA	2	2	NA	NA	2	NA	NA	NA	NA	NA	2	NA	NA	2	2	NA	2	2	2	0	2	NA	NA	NA	0	0	0	NA	NA	NA	NA	0	NA	NA	0
C6186627_298	2	2	2	0	0	2	0	2	2	0	2	2	2	0	2	NA	0	0	2	0	0	0	0	0	2	0	0	2	2	0	2	2	2	2	2	0	0	0	2	2	2	2	0	2	0	2	0	0	2
C6191045_160	2	2	2	0	0	2	0	2	2	0	2	2	2	0	2	NA	0	0	2	0	0	0	0	0	2	0	0	2	2	0	2	2	2	2	2	0	0	0	2	2	2	2	0	NA	0	2	0	0	2
C6191263_78	2	NA	NA	NA	NA	NA	NA	2	NA	NA	1	NA	2	NA	2	NA	NA	NA	2	NA	NA	NA	NA	NA	2	NA	NA	2	NA	NA	NA	2	NA	1	2	NA	NA	NA	1	1	1	NA	NA	NA	NA	1	NA	NA	0
C6191307_303	2	NA	1	NA	NA	1	NA	2	NA	NA	1	NA	2	NA	2	0	NA	NA	2	NA	NA	NA	NA	NA	2	NA	NA	2	1	NA	0	2	1	0	2	NA	NA	NA	0	0	0	2	NA	NA	NA	0	NA	NA	0
C6192703_661	2	NA	NA	NA	2	NA	NA	2	NA	NA	NA	NA	2	NA	2	2	NA	2	2	NA	NA	NA	NA	NA	2	NA	NA	2	NA	NA	0	2	NA	NA	2	NA	NA	NA	0	NA	0	NA	NA	NA	NA	0	NA	NA	NA
C6193763_291	2	0	2	2	2	0	2	2	0	2	2	0	2	2	2	2	2	2	2	NA	2	1	2	2	2	2	2	2	2	2	2	1	2	2	2	2	2	2	2	2	2	2	2	0	2	1	2	2	1
C6198187_521	2	2	0	NA	NA	0	NA	2	NA	NA	1	0	2	NA	2	0	2	NA	2	NA	NA	NA	NA	NA	2	NA	NA	2	0	NA	0	2	0	0	2	NA	NA	NA	0	0	0	NA	NA	NA	NA	0	NA	NA	0
C6203943_79	2	0	2	NA	NA	2	NA	2	0	2	2	0	2	NA	2	0	NA	NA	2	NA	NA	NA	NA	NA	2	NA	NA	2	2	NA	2	2	2	2	2	NA	NA	NA	2	2	2	0	NA	0	NA	2	NA	NA	2
C6204387_254	2	NA	0	NA	NA	0	NA	2	NA	NA	1	NA	2	NA	2	0	NA	NA	2	NA	NA	NA	NA	NA	2	NA	NA	2	0	2	0	2	0	0	2	NA	NA	NA	0	0	0	2	NA	2	NA	0	NA	NA	0
C6204465_275	2	2	0	NA	NA	2	NA	2	2	0	1	2	2	NA	2	2	NA	NA	2	NA	NA	2	2	NA	2	NA	NA	2	0	2	0	2	0	0	2	NA	NA	NA	0	0	0	2	2	NA	NA	1	2	NA	1
C6204961_371	2	2	2	0	NA	2	0	2	2	NA	2	2	2	0	2	2	0	0	2	0	NA	0	0	0	2	0	0	2	2	0	2	2	2	2	2	0	0	0	2	2	2	0	NA	NA	0	2	0	0	2
C6205847_669	2	0	NA	NA	NA	0	NA	2	0	NA	2	0	2	NA	2	2	NA	NA	2	NA	NA	0	NA	NA	2	NA	NA	2	NA	NA	NA	2	NA	NA	2	NA	NA	NA	NA	NA	NA	2	NA	2	NA	0	NA	NA	2
C6206103_195	2	0	2	2	2	0	NA	2	0	2	1	0	2	NA	2	NA	NA	NA	2	2	2	2	NA	NA	2	NA	2	2	2	NA	2	2	2	0	2	NA	2	NA	0	0	0	NA	2	NA	NA	0	NA	NA	0
C6209943_398	2	NA	NA	NA	NA	0	NA	2	0	NA	NA	0	2	NA	2	2	NA	NA	2	NA	NA	NA	2	NA	2	NA	NA	2	NA	NA	2	1	2	NA	2	NA	NA	NA	NA	NA	NA	2	NA	NA	NA	2	NA	NA	0
C6213255_255	2	0	2	NA	NA	0	NA	2	0	NA	2	0	1	NA	2	2	NA	NA	2	NA	NA	NA	NA	NA	2	NA	NA	2	2	NA	2	2	2	2	2	NA	NA	NA	2	2	2	NA	NA	2	NA	1	NA	NA	2
C6213459_584	NA	NA	0	NA	NA	NA	2	NA	0	NA	NA	0	NA	2	NA	NA	NA	2	NA	NA	2	NA	2	2	NA	2	2	NA	0	2	0	NA	NA	0	NA	2	2	2	NA	NA	NA	0	2	NA	2	NA	2	2	0
C6214205_97	2	NA	0	NA	NA	NA	NA	2	NA	NA	0	NA	2	NA	2	2	NA	NA	2	NA	NA	NA	NA	NA	2	NA	NA	2	0	NA	0	2	0	0	2	NA	NA	NA	0	0	0	NA	NA	NA	NA	0	NA	NA	0
C6214773_590	2	0	0	NA	0	0	0	2	0	0	2	0	2	0	2	2	NA	0	2	0	0	0	0	0	2	0	0	2	0	0	0	1	0	2	2	0	0	0	2	2	2	0	0	1	0	2	0	0	1
C6214795_311	2	1	NA	NA	NA	0	NA	2	0	NA	2	0	2	NA	2	NA	NA	NA	2	NA	NA	NA	NA	NA	2	NA	NA	2	NA	NA	NA	2	NA	2	2	NA	NA	NA	NA	NA	2	NA	NA	NA	NA	NA	NA	NA	NA
C6217091_198	2	0	2	NA	NA	0	NA	2	0	NA	2	0	2	NA	2	2	NA	NA	2	NA	NA	0	NA	NA	2	NA	NA	2	2	NA	2	1	2	2	2	NA	NA	NA	2	2	2	2	NA	2	NA	2	NA	NA	1
C6218665_376	2	NA	0	NA	NA	0	NA	2	NA	NA	0	NA	2	NA	2	2	NA	NA	2	NA	NA	NA	NA	NA	2	NA	NA	2	0	NA	0	2	0	0	2	NA	NA	NA	0	0	0	0	NA	2	NA	0	NA	NA	0
C6219189_699	2	2	NA	0	0	2	0	2	2	0	2	2	2	0	2	2	0	0	2	0	0	0	0	0	2	0	0	2	NA	0	NA	2	NA	2	2	0	0	0	2	2	2	2	0	2	0	2	0	0	2
C6219343_100	2	NA	2	NA	NA	2	NA	2	NA	2	2	NA	2	NA	2	NA	NA	NA	2	NA	NA	NA	NA	NA	2	NA	NA	2	2	NA	2	2	2	0	2	NA	NA	NA	0	0	0	NA	NA	NA	NA	0	NA	NA	0
C6220595_291	2	NA	2	NA	0	2	NA	2	NA	0	2	NA	2	NA	2	2	NA	NA	2	0	0	0	NA	NA	2	NA	0	2	2	NA	2	2	2	2	2	NA	0	2	2	2	2	NA	0	NA	NA	2	NA	NA	2
C6221297_449	2	2	NA	NA	NA	1	NA	2	1	NA	2	2	2	NA	2	0	NA	NA	2	NA	NA	NA	NA	NA	2	NA	NA	2	NA	NA	NA	2	NA	NA	2	NA	NA	NA	NA	0	0	NA	NA	2	NA	2	NA	NA	2
C6221497_197	2	0	2	NA	NA	NA	NA	2	0	NA	2	0	2	NA	2	0	NA	NA	2	NA	NA	NA	NA	NA	2	NA	NA	2	2	NA	2	NA	2	2	2	NA	NA	NA	2	2	2	0	NA	0	NA	2	NA	NA	1
C6223673_222	2	2	2	0	0	2	0	2	2	0	2	2	2	0	2	2	0	0	2	0	0	0	0	0	2	0	0	2	2	0	2	2	2	2	2	0	0	0	2	2	2	2	0	2	0	2	0	0	2
C6224951_58	0	2	2	NA	NA	2	NA	0	2	NA	1	2	1	NA	0	NA	NA	NA	0	NA	NA	NA	NA	NA	0	NA	NA	0	2	NA	2	1	2	2	0	NA	NA	NA	2	2	2	2	NA	NA	NA	2	NA	NA	2
C6225563_84	2	2	2	0	0	2	0	2	2	0	2	2	2	0	2	2	0	0	2	0	0	0	0	0	2	0	0	2	2	0	2	2	2	2	2	0	0	0	2	2	2	2	0	2	0	2	0	0	2
C6227387_147	2	2	NA	0	0	2	0	2	2	0	2	2	2	0	2	2	NA	0	2	0	0	0	0	0	2	0	0	2	NA	0	NA	2	NA	NA	2	0	0	0	NA	NA	NA	2	0	NA	0	2	0	0	2
C6228867_445	2	0	2	2	NA	0	2	2	0	0	2	0	2	2	2	2	2	2	2	2	NA	2	2	2	2	2	2	2	2	2	2	1	2	2	2	2	2	2	2	2	2	2	NA	NA	2	2	2	2	NA
C6229703_513	2	2	2	NA	NA	2	NA	2	NA	NA	2	NA	2	NA	2	2	NA	NA	2	NA	NA	2	NA	NA	2	NA	NA	2	2	NA	2	2	2	NA	2	NA	NA	NA	2	NA	NA	2	NA	2	NA	NA	NA	NA	NA
C6230439_686	2	2	2	0	0	2	NA	2	2	0	2	2	2	NA	2	NA	0	NA	2	0	0	0	NA	NA	2	0	0	2	2	NA	2	2	2	2	2	NA	0	0	2	2	2	2	0	2	NA	2	0	0	2
C6233451_199	2	NA	2	NA	NA	NA	NA	2	NA	NA	2	NA	2	NA	2	NA	NA	NA	2	NA	NA	NA	NA	NA	2	NA	NA	2	2	NA	2	2	2	0	2	NA	NA	NA	0	NA	NA	NA	NA	NA	NA	0	NA	NA	0
C6235135_517	NA	0	NA	0	2	0	2	NA	0	2	NA	0	0	2	NA	NA	0	2	NA	2	2	2	2	2	NA	2	2	NA	NA	2	NA	NA	NA	NA	NA	2	2	2	NA	NA	NA	NA	2	0	2	0	2	2	0
C6238149_690	2	0	2	NA	NA	0	NA	2	0	NA	2	0	2	NA	2	2	NA	NA	2	NA	NA	NA	NA	NA	2	NA	NA	2	2	NA	2	1	2	2	2	NA	NA	NA	2	2	2	2	NA	2	NA	1	NA	NA	1
C6239365_475	2	2	2	NA	NA	2	0	2	2	NA	2	2	2	0	2	2	NA	0	2	0	NA	0	0	0	2	NA	0	2	2	0	2	2	2	2	2	0	0	0	2	2	2	2	NA	2	0	2	0	0	2
C6240801_324	2	0	NA	NA	NA	0	NA	2	0	NA	2	0	2	NA	2	NA	NA	NA	2	NA	NA	NA	NA	NA	2	NA	NA	2	NA	NA	NA	2	NA	NA	2	NA	NA	NA	NA	NA	NA	NA	NA	NA	NA	NA	NA	NA	2
C6242841_199	2	2	0	NA	NA	2	2	2	2	NA	0	2	2	NA	2	2	NA	NA	2	NA	NA	2	NA	NA	2	NA	NA	2	0	NA	1	2	0	0	2	NA	NA	NA	0	0	0	NA	NA	2	NA	1	NA	NA	1
C6243209_226	2	2	NA	0	0	2	0	2	2	0	2	2	2	0	2	2	0	0	2	0	0	0	0	0	2	0	0	2	NA	0	2	2	NA	2	2	0	0	0	2	2	2	2	0	2	0	2	0	0	NA
C6243829_339	2	2	2	0	0	2	0	2	2	0	2	2	2	0	2	2	0	0	2	0	0	0	0	0	2	0	0	2	2	0	2	2	2	2	2	0	0	0	2	2	2	2	0	2	0	2	0	0	2
C6245849_177	2	NA	NA	NA	NA	NA	NA	2	NA	NA	NA	NA	2	NA	2	NA	0	NA	2	NA	NA	NA	NA	NA	2	NA	NA	2	NA	NA	NA	2	NA	NA	2	NA	NA	NA	NA	NA	NA	0	2	NA	NA	NA	NA	NA	NA
C6246109_653	2	NA	2	0	0	2	0	2	NA	NA	2	NA	2	NA	2	2	0	0	2	0	0	0	0	0	2	0	NA	2	2	0	2	2	2	2	2	0	0	0	2	2	2	2	0	2	0	2	0	0	2
C6246809_386	2	2	0	2	NA	1	2	2	1	2	1	1	2	2	2	NA	2	1	2	2	NA	2	2	2	2	2	2	2	0	2	0	2	0	0	2	2	2	2	0	0	0	2	NA	2	NA	1	2	2	1
C6246809_401	2	NA	2	0	NA	NA	1	2	1	0	2	1	1	2	2	NA	1	2	2	2	NA	1	2	2	2	2	2	2	2	2	2	1	2	2	2	1	2	2	2	2	2	0	NA	0	NA	1	2	2	1
C6248367_303	2	2	2	NA	NA	2	0	2	2	NA	2	2	2	0	2	NA	NA	NA	2	NA	NA	0	0	0	2	2	0	2	2	0	2	2	2	2	2	0	0	2	2	2	2	NA	NA	2	NA	2	2	2	2
C6248367_317	2	2	0	NA	NA	2	2	2	2	NA	1	2	2	2	2	NA	NA	NA	2	NA	NA	2	2	2	2	2	2	2	0	2	0	2	0	0	2	2	2	2	0	0	0	NA	NA	2	NA	0	2	2	1
C6249065_587	NA	2	0	2	NA	2	2	NA	2	NA	0	2	NA	2	NA	2	2	2	0	2	NA	2	2	2	NA	2	2	NA	0	2	0	2	0	0	NA	2	2	2	0	0	0	2	NA	2	2	1	2	2	1
C6250473_655	2	NA	2	0	NA	2	0	2	NA	NA	2	0	2	0	2	2	0	0	2	0	NA	0	0	0	2	0	0	2	2	0	2	2	2	2	2	0	0	0	2	2	2	NA	NA	NA	0	2	0	0	2
C6251307_549	2	2	0	NA	NA	2	NA	2	2	NA	1	2	2	NA	2	2	NA	NA	2	2	NA	2	NA	NA	2	NA	NA	2	0	NA	0	2	0	0	2	NA	NA	NA	0	0	0	2	NA	2	NA	0	NA	NA	1
C6252889_351	2	0	2	NA	NA	0	1	2	0	NA	2	0	2	1	2	2	2	2	2	2	NA	2	1	1	2	2	2	2	2	1	2	2	2	2	2	1	2	2	2	2	2	NA	NA	2	2	2	NA	2	2
C6252889_353	2	2	2	NA	NA	2	0	2	2	NA	2	2	2	0	2	2	0	0	2	0	NA	0	0	0	2	0	0	2	2	0	2	2	2	2	2	0	0	0	2	2	2	NA	NA	2	0	2	0	0	2
C6254277_93	2	2	2	0	0	2	0	2	2	0	NA	2	2	0	2	2	NA	0	2	0	0	NA	0	0	2	0	NA	2	2	0	2	2	2	NA	2	0	NA	0	NA	NA	NA	2	0	2	0	NA	0	0	2
C6254613_95	2	0	2	NA	NA	0	NA	2	0	NA	2	0	2	NA	2	2	NA	NA	2	NA	NA	0	NA	NA	2	NA	NA	2	2	NA	2	1	2	2	2	NA	NA	NA	2	2	2	NA	NA	2	2	1	NA	NA	1
C6255975_514	2	0	2	2	NA	0	NA	2	0	2	2	0	1	NA	2	NA	NA	NA	2	NA	2	0	NA	NA	2	NA	NA	2	2	NA	2	NA	2	2	2	NA	NA	NA	2	2	2	NA	2	0	NA	2	NA	NA	1
C6260913_289	2	2	2	0	2	2	0	2	2	2	2	2	2	0	2	2	0	0	2	2	2	2	0	0	2	0	2	2	2	0	2	2	2	2	2	0	2	0	2	2	2	NA	2	2	0	2	0	0	2
C6261421_353	2	2	0	NA	NA	2	NA	2	2	NA	0	2	2	NA	2	2	NA	NA	2	NA	NA	NA	NA	NA	2	NA	2	2	0	NA	0	2	0	0	2	NA	NA	NA	0	0	0	NA	NA	2	NA	1	NA	NA	1
C6263233_645	2	NA	0	NA	NA	NA	NA	2	NA	NA	1	NA	2	NA	2	2	NA	NA	2	NA	NA	NA	NA	NA	2	NA	NA	2	0	NA	0	2	0	0	2	NA	NA	NA	0	0	0	2	NA	2	NA	0	NA	NA	0
C6263233_749	2	0	2	NA	0	1	NA	2	NA	NA	2	0	2	NA	2	NA	0	NA	2	0	NA	0	NA	NA	2	NA	0	2	2	NA	2	1	2	2	2	NA	0	NA	2	2	2	0	NA	0	NA	1	NA	NA	1
C6266447_329	2	2	2	0	2	2	0	2	2	2	2	2	2	0	2	2	NA	0	2	0	2	0	0	0	2	0	0	2	2	0	2	2	2	2	2	0	0	0	2	2	2	2	2	2	0	2	0	0	2
C6267595_501	NA	NA	2	2	2	2	2	NA	NA	2	NA	2	NA	2	NA	NA	2	NA	NA	1	2	0	2	2	NA	2	0	NA	2	2	2	NA	2	NA	NA	2	0	2	NA	NA	NA	NA	2	NA	NA	NA	2	2	NA
C6267595_550	NA	NA	0	2	2	0	2	NA	NA	2	NA	NA	NA	2	NA	NA	2	2	NA	2	2	NA	2	2	NA	2	NA	NA	0	2	0	NA	0	NA	NA	2	NA	2	NA	NA	0	NA	2	NA	2	NA	2	2	NA
C6269211_133	NA	NA	NA	NA	NA	NA	2	NA	NA	NA	2	0	NA	2	NA	2	NA	2	2	2	1	2	2	2	NA	1	2	NA	NA	2	NA	NA	2	2	NA	2	2	2	NA	NA	2	NA	1	NA	2	NA	0	0	NA
C6270751_110	2	2	NA	NA	0	2	0	2	2	0	NA	2	2	0	2	NA	NA	0	2	0	0	0	0	0	2	0	0	2	NA	0	NA	2	NA	NA	2	0	0	0	NA	NA	NA	2	0	2	0	2	0	0	2
C6271151_214	NA	NA	NA	2	2	NA	2	NA	NA	2	NA	NA	NA	2	NA	2	NA	2	0	2	2	2	2	2	NA	2	2	NA	NA	2	NA	NA	2	NA	NA	2	2	2	NA	NA	NA	NA	2	NA	2	NA	2	2	NA
C6271151_238	NA	NA	NA	2	0	NA	2	NA	NA	0	NA	NA	NA	2	NA	2	NA	2	2	2	0	2	2	2	NA	2	2	NA	NA	2	NA	NA	2	NA	NA	2	2	2	NA	NA	NA	NA	0	NA	2	NA	2	2	NA
C6272257_185	2	2	1	0	0	2	0	2	2	0	2	2	2	0	2	2	0	0	2	0	0	0	0	0	2	0	0	2	1	0	2	2	1	2	2	0	0	0	2	2	2	2	0	2	0	2	0	0	2
C6273025_630	2	0	2	NA	2	1	NA	2	1	2	2	1	2	NA	2	NA	NA	2	2	NA	2	2	NA	NA	2	NA	NA	2	2	NA	2	2	2	2	2	2	NA	NA	2	2	2	2	2	2	NA	2	NA	NA	1
C6273293_445	2	2	2	2	NA	2	NA	2	2	NA	1	2	2	NA	2	NA	NA	NA	2	NA	NA	2	NA	NA	2	NA	NA	2	2	NA	2	2	2	0	2	NA	NA	NA	0	0	0	2	NA	2	NA	0	NA	NA	0
C6273293_447	2	0	2	0	NA	0	NA	2	0	NA	2	0	1	NA	2	NA	NA	NA	2	NA	NA	0	NA	NA	2	NA	NA	2	2	NA	2	2	2	2	2	NA	NA	NA	2	2	2	2	NA	2	NA	2	NA	NA	2
C6273879_532	2	0	2	NA	NA	1	NA	2	0	NA	2	0	2	NA	2	2	NA	NA	2	NA	NA	NA	NA	NA	2	NA	NA	2	2	NA	2	1	2	2	2	NA	NA	NA	2	2	2	2	NA	2	NA	1	NA	NA	1
C6274311_312	2	0	2	NA	2	0	NA	2	0	NA	2	0	2	NA	2	2	NA	NA	2	NA	NA	0	NA	NA	2	NA	NA	2	2	NA	2	1	2	2	2	NA	NA	NA	2	2	2	NA	NA	2	NA	1	NA	NA	1
C6275703_369	0	2	NA	NA	2	2	2	0	2	2	1	2	0	2	0	NA	2	2	0	2	2	2	2	2	0	NA	NA	0	NA	2	NA	1	NA	2	0	2	NA	NA	2	2	2	NA	2	2	2	2	NA	NA	2
C6276215_601	NA	0	2	NA	NA	0	NA	NA	0	NA	2	0	0	NA	NA	2	NA	NA	NA	NA	NA	NA	NA	NA	NA	NA	NA	NA	2	NA	2	2	2	2	NA	NA	NA	NA	2	2	2	NA	NA	NA	NA	2	NA	NA	1
C6276377_649	2	NA	0	NA	0	0	NA	2	NA	NA	0	NA	2	NA	2	NA	NA	NA	2	NA	NA	0	NA	NA	2	NA	NA	2	0	NA	0	2	0	0	2	NA	NA	NA	0	0	0	NA	NA	NA	NA	0	NA	NA	0
C6277839_216	NA	2	NA	0	0	2	0	NA	2	0	NA	2	NA	0	2	2	0	0	NA	0	0	0	0	0	NA	0	0	NA	NA	0	NA	2	NA	NA	NA	0	0	0	NA	NA	NA	NA	0	2	0	2	0	0	2
C6279931_70	2	2	NA	2	2	2	1	2	2	2	2	2	2	1	2	2	2	2	2	2	2	2	1	1	2	0	2	2	NA	1	NA	2	NA	NA	2	1	2	0	NA	NA	NA	NA	2	2	2	NA	0	0	2
C6281505_671	2	2	2	NA	0	2	0	2	2	0	2	2	2	0	2	2	NA	0	2	0	0	0	0	0	2	0	0	2	2	0	2	2	2	2	2	0	0	0	2	2	2	NA	0	2	0	2	0	0	2
C6281849_96	0	2	NA	NA	NA	2	NA	0	2	NA	NA	2	0	NA	0	2	NA	NA	0	NA	NA	2	NA	NA	0	NA	NA	0	NA	NA	NA	1	NA	NA	0	NA	NA	NA	NA	NA	NA	NA	NA	2	NA	2	NA	NA	2
C6283203_111	2	NA	NA	NA	NA	NA	0	2	NA	NA	2	NA	2	NA	2	NA	NA	0	2	NA	0	0	0	0	2	NA	0	2	NA	0	NA	2	NA	NA	2	NA	0	0	NA	NA	NA	NA	0	2	0	NA	0	0	NA
C6289191_110	2	2	0	NA	NA	2	2	2	2	NA	1	2	2	NA	2	2	NA	NA	2	NA	NA	NA	NA	NA	2	NA	NA	2	0	NA	0	2	0	0	2	NA	NA	NA	0	0	0	2	NA	2	NA	1	NA	NA	1
C6289191_114	2	0	2	NA	NA	0	0	2	0	NA	2	0	2	NA	2	2	NA	NA	2	NA	NA	NA	NA	NA	2	NA	NA	2	2	NA	2	1	2	2	2	NA	NA	NA	2	2	2	2	NA	2	NA	1	NA	NA	1
C6290461_396	2	2	2	2	0	2	0	2	2	0	2	2	2	0	2	2	2	0	2	0	0	0	0	0	2	NA	0	2	2	0	2	2	2	2	2	0	0	NA	2	2	2	2	0	2	0	2	NA	NA	2
C6290669_590	2	2	2	0	0	2	0	2	2	0	2	2	NA	0	2	NA	0	0	2	NA	1	NA	0	0	2	0	NA	2	2	0	2	2	2	2	2	0	NA	0	2	2	2	0	0	2	0	2	0	0	2
C6292743_725	2	2	0	NA	2	2	2	2	2	2	1	2	2	2	2	2	2	2	2	2	2	2	2	2	2	2	2	2	0	2	0	2	0	0	2	2	2	2	0	0	0	2	2	2	2	1	2	2	1
C6292743_774	2	2	2	NA	0	2	0	2	2	0	2	2	2	0	2	2	2	0	2	0	0	0	0	0	2	0	0	2	2	0	2	2	2	2	2	0	0	0	2	2	2	2	0	2	0	2	0	0	2
C6294011_718	2	NA	2	NA	NA	2	NA	2	NA	NA	2	NA	2	NA	2	2	NA	NA	2	NA	NA	NA	NA	NA	2	NA	NA	2	2	NA	2	1	2	2	2	NA	NA	NA	2	2	2	2	NA	NA	NA	2	NA	NA	1
C6294011_758	2	NA	2	NA	NA	2	NA	2	NA	NA	1	NA	2	NA	2	2	NA	NA	2	NA	NA	NA	NA	NA	2	NA	NA	2	2	NA	2	2	2	0	2	NA	NA	NA	0	0	0	2	NA	NA	NA	0	NA	NA	1
C6294671_702	2	2	2	NA	NA	2	0	2	2	2	2	2	2	0	2	NA	NA	NA	2	NA	NA	NA	0	0	2	0	NA	2	2	0	2	2	2	2	2	0	NA	0	2	2	2	NA	NA	2	NA	2	0	0	2
C6296937_759	2	NA	NA	NA	NA	NA	NA	2	NA	NA	2	NA	2	NA	2	NA	NA	NA	2	NA	NA	NA	NA	NA	2	NA	NA	2	NA	NA	NA	2	NA	NA	2	NA	NA	NA	NA	NA	NA	NA	NA	NA	NA	NA	NA	NA	NA
C6298887_668	0	2	2	NA	NA	2	NA	0	2	NA	2	2	0	NA	0	2	NA	NA	0	NA	NA	NA	NA	NA	0	NA	NA	0	2	NA	2	1	2	2	0	NA	NA	NA	2	2	2	NA	NA	NA	NA	2	NA	NA	1
C6299745_217	2	0	2	NA	NA	0	NA	2	0	NA	2	0	2	NA	2	2	2	2	2	NA	2	0	NA	NA	2	NA	NA	2	2	NA	2	2	2	2	2	NA	NA	NA	2	2	2	2	NA	2	NA	1	NA	NA	2
C6301433_431	2	NA	0	NA	NA	NA	NA	2	NA	NA	NA	NA	2	NA	2	NA	NA	NA	2	NA	NA	NA	NA	NA	2	NA	NA	2	0	NA	0	2	NA	0	2	NA	NA	NA	NA	NA	0	NA	NA	NA	NA	NA	NA	NA	NA
C6301541_470	2	0	2	2	2	0	2	2	0	2	2	0	2	2	2	2	2	2	2	2	2	2	2	2	2	2	2	2	2	2	2	1	2	2	2	2	2	2	2	2	2	2	2	0	2	2	2	2	1
C6301711_222	2	0	2	NA	NA	0	NA	2	0	NA	2	0	2	NA	2	2	NA	NA	2	NA	NA	0	NA	NA	2	NA	NA	2	2	NA	2	1	2	2	2	NA	NA	NA	2	2	2	NA	NA	NA	NA	1	NA	NA	1
C6303791_463	2	2	2	NA	0	2	0	2	2	NA	2	2	2	0	2	2	NA	2	2	0	NA	0	0	0	2	0	0	2	2	0	2	2	2	2	2	0	0	0	2	2	2	2	NA	2	NA	2	NA	NA	2
C6305597_390	0	2	NA	NA	NA	2	2	0	2	NA	0	2	0	NA	0	2	NA	2	0	NA	2	2	NA	NA	0	NA	NA	0	NA	NA	NA	1	NA	NA	0	NA	NA	NA	NA	NA	NA	NA	NA	2	NA	2	NA	NA	2
C6306839_589	2	2	0	NA	NA	1	NA	2	NA	2	0	2	2	NA	2	2	NA	NA	2	NA	NA	NA	NA	NA	2	NA	NA	2	0	NA	0	2	0	0	2	NA	NA	NA	0	0	0	2	NA	NA	NA	0	NA	NA	0
C6310059_754	0	2	NA	2	NA	2	2	NA	2	NA	NA	2	0	2	0	2	2	2	0	2	NA	NA	2	2	0	NA	NA	0	NA	2	NA	0	NA	NA	0	2	NA	2	NA	NA	NA	2	NA	2	2	2	2	2	2
C6310315_151	2	NA	2	NA	0	NA	NA	2	NA	0	2	NA	2	NA	2	2	0	NA	2	0	0	0	NA	NA	2	NA	0	2	2	NA	2	2	2	2	2	NA	0	NA	2	2	2	2	0	2	NA	2	NA	NA	2
C6312003_168	2	2	2	2	2	2	0	2	2	2	2	2	2	0	2	2	2	0	2	2	2	2	0	0	2	0	2	2	2	0	2	2	2	2	2	0	2	0	2	2	2	NA	2	2	0	2	0	0	1
C6312003_222	2	2	0	2	2	2	2	2	2	2	1	2	2	2	2	2	2	2	2	2	2	2	2	2	2	2	2	2	0	2	0	2	0	0	2	2	2	2	0	0	0	NA	2	2	2	1	2	2	1
C6312407_772	2	0	NA	NA	NA	0	NA	2	0	NA	2	0	2	NA	2	2	NA	NA	2	NA	NA	NA	NA	NA	2	NA	NA	2	NA	NA	NA	1	NA	NA	2	NA	NA	NA	NA	NA	NA	2	NA	0	NA	0	NA	NA	NA
C6312637_468	2	NA	NA	NA	NA	NA	NA	2	NA	NA	2	NA	2	NA	2	NA	NA	NA	2	2	NA	NA	NA	NA	2	NA	NA	2	NA	NA	NA	2	NA	NA	2	NA	NA	NA	NA	NA	NA	NA	NA	0	NA	NA	NA	NA	0
C6313495_316	2	2	0	NA	NA	2	1	2	2	NA	1	2	2	1	2	0	NA	2	2	NA	NA	2	1	1	2	0	NA	2	0	1	0	2	0	0	2	1	NA	0	0	0	0	2	NA	2	2	0	0	0	1
C6315025_816	2	NA	0	NA	NA	0	NA	2	NA	NA	1	NA	2	NA	2	NA	NA	NA	2	NA	NA	NA	NA	NA	2	NA	NA	2	0	NA	0	2	0	0	2	NA	NA	NA	0	0	0	NA	NA	0	NA	0	NA	NA	0
C6315243_139	2	0	2	NA	NA	0	0	2	0	NA	2	0	2	NA	2	2	NA	NA	2	NA	NA	0	NA	NA	2	NA	NA	2	2	NA	2	1	2	2	2	NA	NA	NA	2	2	2	NA	NA	0	NA	2	NA	2	1
C6316411_578	NA	0	2	NA	2	0	2	NA	0	2	2	0	NA	2	NA	2	NA	2	NA	2	2	2	2	2	NA	2	2	NA	2	2	2	2	2	2	NA	2	2	2	2	2	2	2	2	2	2	1	2	2	2
C6316411_595	NA	2	0	NA	2	2	2	NA	2	2	0	2	NA	2	NA	2	NA	2	NA	2	2	2	2	2	NA	2	2	NA	0	2	0	2	NA	0	NA	2	2	2	0	0	0	2	2	2	2	1	2	2	1
C6317317_612	2	NA	NA	NA	NA	NA	NA	2	NA	NA	NA	NA	2	NA	2	NA	NA	NA	2	NA	NA	NA	NA	NA	2	0	NA	2	NA	0	NA	2	NA	NA	2	NA	NA	0	NA	NA	NA	NA	NA	NA	NA	NA	NA	0	NA
C6320615_406	2	2	0	NA	0	0	NA	2	NA	NA	0	NA	2	NA	2	NA	NA	NA	2	NA	NA	NA	NA	NA	2	0	NA	2	0	NA	0	2	0	0	2	NA	NA	NA	0	0	0	2	NA	2	NA	0	NA	NA	0
C6320785_779	2	NA	NA	NA	NA	NA	NA	2	NA	NA	2	NA	2	NA	2	NA	NA	NA	2	NA	NA	NA	NA	NA	2	NA	NA	2	0	NA	NA	2	0	NA	2	NA	NA	NA	NA	NA	NA	NA	NA	NA	NA	NA	NA	NA	NA
C6323157_96	0	2	2	NA	NA	2	2	0	2	NA	2	2	0	NA	0	2	NA	NA	0	NA	NA	2	NA	NA	0	NA	NA	0	2	NA	2	2	2	2	0	NA	NA	NA	2	2	2	2	NA	2	NA	2	NA	NA	2
C6325443_140	2	2	2	2	2	2	1	1	2	2	2	2	2	1	2	2	2	2	2	2	2	2	1	1	2	0	2	2	2	1	2	2	2	2	2	1	2	0	2	2	2	2	2	2	NA	2	0	0	2
C6326041_331	2	2	2	NA	2	2	0	2	2	0	2	2	2	0	2	2	NA	0	2	0	NA	0	0	0	2	0	0	2	2	0	2	2	2	2	2	0	0	0	2	2	2	NA	0	2	0	2	0	0	2
C6326395_108	2	2	2	NA	NA	2	NA	2	2	NA	0	2	2	NA	2	2	NA	2	2	NA	NA	NA	NA	NA	2	NA	NA	2	2	NA	2	2	2	0	2	NA	NA	NA	0	0	0	NA	NA	2	NA	1	NA	NA	1
C6326395_112	2	0	2	NA	NA	1	NA	2	0	NA	2	0	1	NA	2	2	NA	2	2	NA	NA	NA	NA	NA	2	NA	NA	2	2	NA	2	1	2	2	2	NA	NA	NA	2	2	2	NA	NA	2	NA	1	NA	NA	1
C6327041_525	2	2	0	NA	NA	2	2	2	2	2	1	2	2	NA	2	2	NA	NA	2	NA	NA	NA	NA	NA	2	NA	NA	2	0	NA	0	2	0	0	2	NA	NA	NA	0	0	0	NA	NA	2	NA	0	NA	NA	2
C6330381_847	2	2	2	2	2	2	0	2	2	2	2	2	2	0	2	2	2	0	2	NA	2	2	0	0	2	0	NA	2	2	0	2	2	2	2	2	0	NA	0	2	2	2	2	2	2	0	2	0	0	2
C6332931_285	2	NA	NA	NA	NA	NA	NA	2	NA	NA	2	NA	2	NA	2	NA	NA	NA	2	NA	NA	NA	NA	NA	2	NA	NA	2	NA	NA	NA	2	NA	NA	2	NA	NA	NA	NA	NA	NA	2	NA	2	NA	NA	NA	NA	NA
C6333299_753	2	1	0	NA	0	NA	NA	2	NA	NA	0	2	2	NA	2	NA	NA	NA	2	NA	NA	NA	NA	NA	1	NA	NA	2	0	NA	0	2	0	0	2	NA	NA	NA	0	0	0	NA	NA	2	NA	0	NA	NA	0
C6333579_655	2	2	2	0	0	2	0	2	2	0	2	2	2	0	2	2	NA	0	2	0	0	0	0	0	2	0	0	2	2	0	2	2	2	2	2	0	0	0	2	2	2	0	0	2	0	2	0	0	2
C6337219_108	2	2	0	2	NA	2	NA	2	2	NA	1	2	2	NA	2	2	NA	0	2	NA	NA	2	NA	NA	2	NA	NA	2	0	2	0	2	0	0	2	NA	NA	NA	0	0	0	2	2	2	NA	1	NA	NA	1
C6337219_109	2	2	2	2	NA	0	NA	2	0	NA	2	0	2	NA	2	2	NA	2	2	NA	NA	1	NA	NA	2	NA	NA	2	2	2	2	1	2	2	2	NA	NA	NA	2	2	2	2	2	0	NA	1	NA	NA	1
C6337847_460	2	0	NA	NA	NA	0	NA	2	0	NA	2	0	2	NA	2	NA	NA	NA	2	NA	NA	0	NA	NA	2	NA	NA	2	NA	NA	NA	1	NA	NA	2	NA	NA	NA	NA	NA	NA	NA	NA	0	NA	0	NA	NA	0
C6338769_136	2	NA	NA	NA	NA	0	NA	NA	0	NA	2	0	2	NA	NA	0	NA	NA	2	NA	NA	NA	NA	NA	2	NA	NA	2	NA	NA	NA	2	NA	NA	2	NA	NA	NA	NA	NA	NA	0	NA	NA	NA	0	NA	NA	0
C6338769_165	2	2	NA	NA	NA	2	NA	2	2	NA	2	2	2	NA	2	2	NA	NA	2	NA	NA	NA	NA	NA	2	NA	NA	2	NA	NA	NA	2	NA	NA	2	NA	NA	NA	NA	NA	NA	0	NA	NA	NA	2	NA	NA	2
C6340143_796	2	0	2	NA	2	0	0	2	0	2	2	0	2	NA	2	NA	NA	NA	2	2	2	2	NA	NA	2	2	2	2	2	NA	2	1	2	2	2	NA	2	2	2	2	2	NA	2	2	NA	1	2	2	1
C6343677_299	2	NA	0	NA	NA	NA	NA	2	NA	NA	0	NA	2	2	2	2	NA	NA	2	NA	NA	NA	NA	NA	2	NA	NA	2	0	NA	0	2	NA	0	2	NA	NA	NA	0	0	0	NA	NA	NA	NA	0	NA	NA	0
C6344269_769	2	2	NA	NA	NA	NA	NA	2	0	NA	2	2	2	NA	2	NA	2	NA	2	NA	NA	NA	NA	NA	2	NA	NA	2	2	NA	NA	2	NA	NA	2	NA	NA	NA	1	NA	2	2	NA	1	NA	NA	NA	NA	1
C6344527_681	2	0	NA	NA	NA	0	NA	NA	0	NA	NA	0	2	NA	2	2	NA	NA	2	NA	NA	0	NA	NA	2	NA	NA	2	NA	NA	NA	2	NA	NA	2	NA	NA	NA	NA	NA	NA	NA	NA	2	2	0	NA	NA	2
C6344837_656	2	2	2	0	0	2	1	NA	2	0	2	2	2	0	2	0	0	0	2	0	0	0	0	0	2	0	0	2	2	0	2	2	2	2	2	0	0	0	2	2	2	2	0	2	0	2	0	0	2
C6345265_134	2	2	2	NA	NA	2	NA	2	2	NA	1	2	2	NA	2	2	NA	NA	2	NA	NA	NA	NA	NA	2	NA	NA	2	2	NA	0	2	2	0	2	NA	NA	NA	0	0	0	NA	NA	2	NA	0	NA	NA	1
C6346469_244	2	NA	2	NA	0	2	0	2	NA	0	2	NA	2	0	2	2	NA	0	2	NA	0	NA	0	0	2	NA	NA	2	2	0	2	2	2	2	2	0	NA	NA	2	2	2	2	0	2	0	2	NA	NA	2
C6350407_731	2	0	2	2	NA	0	2	2	0	NA	2	0	2	1	2	2	2	2	2	2	NA	2	2	2	2	NA	2	2	2	2	2	2	2	2	2	1	2	NA	2	2	2	2	NA	NA	2	2	NA	NA	2
C6350407_737	2	2	2	0	NA	2	0	2	2	NA	2	2	2	0	2	2	0	0	2	0	NA	0	0	0	2	NA	0	2	2	0	2	2	2	2	2	0	0	NA	2	2	2	2	NA	NA	0	2	NA	NA	2
C6351445_264	2	0	2	NA	NA	0	NA	2	NA	NA	2	0	2	NA	2	NA	NA	NA	2	NA	NA	NA	NA	NA	2	NA	NA	2	2	NA	2	2	2	2	2	NA	NA	NA	2	2	2	NA	NA	0	NA	NA	NA	NA	1
C6351445_285	2	2	0	NA	NA	2	NA	2	NA	NA	1	2	2	NA	2	NA	NA	NA	2	NA	NA	NA	NA	NA	2	NA	NA	2	0	NA	0	2	0	0	2	NA	NA	NA	0	0	0	NA	NA	2	NA	NA	NA	NA	1
C6351899_667	2	2	2	NA	0	2	0	2	2	0	2	2	2	0	2	2	NA	NA	2	NA	0	2	0	0	2	NA	NA	2	2	0	2	2	2	2	2	0	NA	NA	2	2	2	NA	0	2	0	2	NA	NA	2
C6351899_681	2	2	0	NA	2	2	2	1	2	1	1	2	2	2	2	2	NA	2	2	NA	2	2	2	2	2	NA	NA	2	0	2	NA	2	0	0	2	2	NA	NA	0	0	0	NA	2	2	2	0	NA	NA	1
C6351899_688	2	0	2	NA	2	0	2	2	0	2	2	0	2	2	2	2	NA	2	2	NA	2	0	2	2	2	NA	NA	2	2	2	2	2	2	2	2	2	NA	NA	2	2	2	NA	2	2	2	2	NA	NA	1
C6352515_921	2	2	NA	NA	NA	2	NA	2	2	NA	1	2	2	NA	2	2	2	NA	2	NA	NA	2	NA	NA	2	NA	2	2	NA	NA	0	2	NA	0	2	NA	NA	NA	0	0	0	2	NA	2	NA	1	NA	NA	1
C6355247_677	2	2	2	NA	NA	2	NA	2	0	NA	2	1	2	NA	2	2	NA	NA	2	NA	NA	NA	NA	NA	2	NA	NA	2	2	NA	2	2	2	NA	2	NA	NA	NA	NA	NA	NA	NA	NA	NA	NA	0	NA	NA	0
C6355615_126	2	0	2	NA	NA	0	NA	2	0	NA	2	0	2	NA	2	2	NA	NA	2	NA	NA	NA	NA	NA	2	NA	NA	2	2	NA	2	1	2	2	2	NA	NA	NA	2	2	2	NA	NA	2	NA	2	NA	NA	1
C6356509_450	2	2	0	NA	NA	2	NA	NA	2	NA	1	2	2	NA	2	2	NA	NA	2	NA	NA	NA	NA	NA	2	NA	NA	2	0	NA	0	2	0	0	2	NA	NA	NA	0	0	0	2	NA	2	NA	1	NA	NA	1
C6356509_451	2	0	2	NA	NA	0	NA	2	0	NA	2	0	2	NA	2	2	NA	NA	2	NA	NA	NA	NA	NA	2	NA	NA	2	2	NA	2	2	2	2	2	NA	NA	NA	2	2	2	2	NA	2	NA	1	NA	NA	1
C6357415_824	0	2	2	NA	NA	2	NA	0	2	NA	1	2	0	NA	0	NA	NA	NA	0	NA	NA	NA	NA	NA	0	NA	NA	0	2	NA	2	1	2	2	0	NA	NA	0	2	2	2	NA	NA	2	NA	2	NA	NA	2
C6357999_665	2	0	2	2	2	0	2	2	0	2	2	0	2	2	2	2	2	2	2	2	2	2	2	2	2	2	2	2	2	2	2	1	2	2	2	2	2	2	2	2	2	2	2	2	2	1	2	2	1
C6358947_545	2	0	NA	NA	NA	0	NA	2	0	NA	2	0	2	NA	2	0	NA	NA	2	NA	NA	0	NA	NA	2	NA	NA	2	NA	NA	NA	1	NA	NA	2	NA	NA	NA	NA	NA	NA	NA	NA	0	NA	0	NA	NA	0
C6359045_691	2	0	2	2	NA	0	2	2	0	NA	2	0	2	2	2	NA	2	NA	2	2	NA	2	2	2	2	2	2	2	2	2	2	2	2	2	2	2	2	2	2	2	2	2	NA	2	NA	2	2	2	1
C6360375_436	2	0	NA	NA	NA	0	NA	2	0	NA	2	0	2	NA	2	NA	NA	NA	2	NA	NA	0	NA	NA	2	NA	NA	2	NA	NA	NA	1	NA	NA	2	NA	NA	NA	NA	NA	NA	NA	NA	NA	NA	0	NA	NA	0
C6361123_266	2	NA	2	NA	NA	2	NA	2	NA	2	1	NA	2	NA	2	NA	NA	NA	2	NA	NA	NA	NA	NA	2	NA	NA	2	2	NA	2	2	2	0	2	NA	NA	NA	0	0	0	NA	2	2	NA	0	NA	NA	0
C6361949_756	2	2	2	2	2	2	0	2	2	2	2	2	2	0	2	2	2	NA	2	2	2	2	0	0	2	0	2	2	2	0	2	2	2	2	2	0	2	0	2	2	2	2	2	2	NA	2	0	0	2
C6362933_278	2	2	NA	NA	NA	2	2	2	2	NA	0	2	2	NA	2	NA	2	NA	2	NA	NA	2	NA	NA	2	NA	NA	2	2	NA	2	2	2	0	2	NA	NA	NA	0	0	0	NA	NA	NA	NA	1	NA	NA	0
C6363193_165	2	NA	0	NA	NA	NA	2	2	NA	2	2	NA	2	NA	2	NA	NA	NA	2	2	NA	NA	NA	NA	2	NA	NA	2	0	NA	0	2	0	NA	2	NA	NA	NA	NA	2	NA	NA	NA	2	NA	NA	NA	NA	NA
C6363413_352	2	2	2	NA	NA	2	0	2	2	NA	NA	2	2	0	2	2	0	0	2	NA	NA	2	0	0	2	0	NA	2	2	0	2	2	2	2	2	0	NA	0	2	2	2	2	NA	2	0	2	0	0	2
C6365251_864	2	0	2	0	NA	0	NA	2	0	NA	2	0	2	NA	2	NA	0	NA	2	NA	NA	NA	NA	NA	2	NA	NA	2	2	2	2	1	2	2	2	NA	NA	NA	2	2	2	NA	NA	0	NA	2	NA	NA	1
C6366377_485	2	NA	0	NA	NA	0	NA	2	NA	NA	1	NA	2	NA	2	2	2	NA	2	2	NA	NA	NA	NA	2	NA	NA	2	0	NA	0	2	0	0	2	NA	2	NA	0	0	0	NA	NA	2	NA	0	NA	NA	1
C6366381_751	2	2	2	0	0	2	0	2	2	0	2	2	2	0	2	2	0	0	2	0	0	0	0	0	2	0	0	2	2	0	2	2	2	2	2	0	0	0	2	2	2	2	0	NA	0	2	0	0	2
C6370495_74	2	NA	2	NA	NA	NA	NA	2	2	NA	2	NA	2	NA	2	2	NA	NA	2	NA	NA	NA	NA	NA	2	NA	NA	2	NA	NA	NA	1	NA	NA	2	NA	NA	NA	NA	2	2	NA	NA	NA	NA	NA	NA	NA	0
C6371137_108	2	2	0	2	NA	NA	NA	NA	2	NA	0	2	NA	NA	2	NA	2	NA	2	NA	NA	NA	NA	NA	NA	NA	NA	2	0	NA	NA	2	0	0	2	NA	NA	NA	0	0	0	2	NA	2	NA	0	NA	NA	1
C6371775_129	2	0	NA	NA	0	NA	0	2	NA	0	2	NA	2	0	2	NA	NA	0	2	0	0	0	0	0	2	0	0	2	NA	0	NA	2	NA	NA	2	0	0	0	NA	NA	NA	NA	0	NA	0	NA	0	0	0
C6372117_404	2	NA	NA	NA	NA	NA	NA	2	NA	NA	2	NA	2	NA	2	NA	NA	NA	2	NA	NA	NA	NA	NA	2	NA	NA	2	NA	NA	2	2	NA	NA	2	NA	NA	NA	NA	NA	NA	NA	NA	NA	NA	NA	NA	NA	0
C6372621_488	2	2	NA	NA	0	2	NA	2	2	0	NA	2	2	NA	2	2	NA	NA	2	0	0	0	NA	NA	2	NA	0	2	NA	NA	NA	2	NA	NA	2	NA	0	NA	NA	NA	NA	2	0	2	NA	2	NA	NA	2
C6374843_856	2	0	2	NA	2	0	NA	2	1	NA	2	1	2	NA	2	2	NA	NA	2	2	NA	0	NA	NA	2	NA	NA	2	2	NA	2	2	2	2	2	NA	2	NA	2	2	2	2	NA	2	NA	2	NA	NA	1
C6374843_871	2	2	2	NA	2	2	NA	2	1	NA	2	1	2	NA	2	2	NA	NA	2	2	NA	2	NA	NA	2	NA	NA	2	2	NA	2	2	2	2	2	NA	2	NA	2	2	2	2	NA	2	NA	2	NA	NA	1
C6377359_825	2	NA	NA	NA	NA	NA	NA	2	NA	NA	0	NA	2	NA	2	NA	NA	NA	2	NA	NA	NA	NA	NA	2	NA	NA	2	NA	NA	NA	2	NA	0	2	NA	NA	0	0	0	0	NA	NA	NA	NA	0	NA	NA	NA
C6377695_826	2	NA	0	NA	NA	NA	NA	2	NA	NA	0	NA	2	NA	2	NA	NA	NA	2	NA	NA	NA	NA	NA	2	NA	NA	2	0	NA	0	2	0	0	2	NA	NA	NA	0	0	0	NA	NA	NA	NA	0	NA	NA	0
C6377905_170	NA	0	NA	2	NA	0	2	NA	0	NA	NA	0	0	2	NA	NA	2	2	NA	2	NA	2	2	2	NA	2	2	NA	NA	2	NA	0	NA	NA	NA	2	2	2	NA	NA	NA	0	NA	NA	2	0	2	2	0
C6379571_852	2	2	0	NA	2	1	NA	2	2	NA	0	2	NA	NA	2	0	NA	NA	2	NA	NA	NA	NA	NA	2	NA	NA	2	0	NA	0	2	0	0	2	NA	NA	NA	0	0	0	2	2	2	NA	0	NA	NA	1
C6379661_238	0	2	2	NA	NA	2	NA	0	2	NA	2	2	0	NA	0	2	2	NA	0	NA	NA	2	2	NA	0	NA	NA	0	2	NA	2	1	2	2	0	NA	NA	NA	2	2	2	2	NA	2	NA	2	NA	NA	2
C6381629_649	2	0	0	NA	NA	0	NA	2	0	NA	2	0	2	NA	2	0	NA	NA	2	NA	NA	0	NA	NA	2	NA	NA	2	0	NA	0	1	0	NA	2	NA	NA	NA	NA	NA	NA	NA	NA	NA	NA	0	NA	NA	0
C6383447_528	0	2	2	NA	NA	2	2	0	2	2	1	2	0	2	0	2	2	2	0	2	NA	2	2	2	0	2	2	0	2	2	2	1	2	2	0	2	2	2	2	2	2	2	NA	2	2	2	2	2	2
C6383921_645	2	0	NA	NA	NA	NA	NA	2	0	NA	NA	0	2	NA	2	2	NA	NA	2	NA	NA	NA	NA	NA	2	NA	NA	2	NA	NA	NA	2	NA	NA	2	NA	NA	NA	NA	NA	NA	2	NA	2	NA	0	NA	NA	NA
C6385417_330	2	2	NA	0	0	2	0	2	2	0	2	2	2	0	2	2	0	0	2	0	0	0	0	0	2	NA	0	2	2	0	NA	2	NA	0	2	0	0	NA	NA	NA	NA	2	0	2	0	2	NA	NA	2
C6385893_867	2	NA	NA	NA	0	NA	0	2	NA	0	2	NA	2	0	2	NA	NA	0	2	NA	0	NA	0	0	2	0	NA	2	NA	0	NA	2	1	NA	2	0	NA	0	NA	NA	NA	0	0	2	0	NA	0	0	NA
C6387895_399	2	0	NA	NA	NA	0	NA	2	0	NA	2	0	2	NA	2	2	NA	NA	2	NA	NA	0	NA	NA	2	NA	NA	2	NA	NA	NA	1	NA	NA	2	NA	NA	NA	NA	NA	NA	2	2	NA	NA	0	NA	NA	0
C6388423_186	2	1	1	NA	NA	2	0	2	2	NA	2	2	2	NA	2	NA	NA	NA	2	NA	NA	NA	NA	NA	2	NA	NA	2	NA	NA	1	2	2	2	2	NA	NA	NA	2	2	2	2	NA	NA	NA	2	NA	NA	2
C6388423_189	2	2	2	NA	NA	2	2	2	2	NA	1	2	2	NA	2	2	NA	NA	2	NA	NA	NA	NA	NA	2	NA	NA	2	NA	NA	1	2	2	1	1	NA	NA	NA	1	1	1	2	NA	2	NA	1	NA	NA	1
C6388423_192	2	1	2	NA	NA	1	2	2	0	NA	2	1	2	NA	2	2	NA	NA	2	NA	NA	NA	NA	NA	2	NA	NA	2	NA	NA	2	2	2	2	2	NA	NA	NA	2	2	2	2	NA	2	NA	2	NA	NA	2
C6388849_75	2	0	2	NA	2	0	2	2	0	2	2	0	2	2	2	2	NA	2	2	2	2	2	2	2	2	2	2	2	2	2	2	2	2	2	2	2	2	2	2	2	2	2	2	2	2	2	2	2	2
C6388849_89	2	2	2	NA	0	2	0	2	2	0	2	2	2	0	2	2	NA	0	2	0	0	0	0	0	2	0	0	2	2	0	2	2	2	2	2	0	0	0	2	2	2	2	0	2	0	2	NA	0	2
C6390325_875	2	2	0	NA	2	1	NA	2	2	NA	1	2	2	NA	2	2	NA	NA	2	NA	NA	NA	2	NA	2	NA	NA	2	0	NA	0	2	0	1	2	NA	NA	NA	1	1	1	2	NA	2	NA	1	NA	NA	1
C6391237_38	2	NA	0	NA	0	1	NA	2	NA	NA	1	NA	2	NA	2	2	NA	NA	2	NA	NA	NA	NA	NA	2	NA	NA	2	1	NA	1	2	0	1	2	NA	NA	NA	1	1	1	NA	NA	NA	NA	1	NA	NA	2
C6391389_506	2	2	NA	NA	NA	2	2	2	2	NA	NA	2	2	NA	2	0	NA	NA	2	NA	NA	NA	NA	NA	2	NA	NA	2	NA	NA	NA	2	NA	NA	2	NA	NA	NA	NA	NA	NA	NA	NA	2	NA	2	NA	NA	2
C6391859_174	2	NA	NA	NA	NA	1	NA	2	0	NA	2	0	2	NA	2	NA	NA	NA	2	NA	NA	NA	NA	NA	2	NA	NA	2	NA	NA	NA	2	NA	NA	2	NA	NA	NA	NA	NA	2	NA	NA	NA	NA	2	NA	NA	2
C6391859_180	2	NA	NA	NA	NA	2	NA	2	2	NA	2	2	2	NA	2	NA	NA	NA	2	NA	NA	NA	NA	NA	2	NA	NA	2	NA	NA	NA	1	NA	NA	2	NA	NA	NA	NA	NA	2	NA	NA	NA	NA	2	NA	NA	1
C6392301_773	2	NA	NA	NA	0	NA	NA	2	NA	NA	NA	NA	2	NA	2	NA	NA	0	2	1	NA	NA	NA	0	2	NA	NA	2	NA	NA	2	2	NA	NA	2	NA	NA	NA	NA	NA	NA	0	NA	NA	NA	NA	NA	NA	NA
C6392735_722	2	2	2	0	0	2	0	2	2	0	2	2	2	0	2	NA	0	0	2	0	0	0	0	0	2	NA	0	2	2	0	2	2	2	2	2	0	0	0	2	2	2	2	0	2	0	2	NA	NA	2
C6394781_846	2	2	2	NA	NA	NA	NA	2	NA	2	2	2	2	NA	2	NA	2	NA	2	1	NA	0	NA	NA	1	NA	1	2	2	NA	2	2	2	2	2	NA	1	2	2	2	2	2	NA	NA	NA	2	NA	2	2
C6394781_871	2	2	2	NA	2	NA	NA	2	NA	1	2	0	2	NA	2	NA	0	NA	2	1	2	0	NA	NA	2	NA	NA	2	2	NA	2	2	2	2	2	NA	NA	0	2	2	2	0	1	NA	NA	2	NA	0	2
C6395165_737	2	2	0	2	2	2	2	2	2	2	1	2	2	2	2	2	2	2	2	NA	2	2	2	2	2	2	2	2	0	2	0	2	0	0	2	2	2	2	0	0	0	NA	2	2	2	0	2	2	1
C6395303_381	2	NA	0	NA	NA	0	NA	2	NA	NA	2	NA	2	NA	2	0	NA	NA	2	NA	NA	NA	NA	NA	2	NA	NA	2	0	NA	0	2	0	0	2	NA	NA	NA	0	0	0	NA	NA	NA	NA	0	NA	NA	0
C6396399_372	NA	NA	NA	0	2	NA	2	NA	NA	2	NA	NA	NA	2	0	NA	0	2	NA	0	2	0	2	2	NA	2	0	0	NA	2	NA	0	NA	NA	NA	2	0	2	NA	NA	NA	NA	2	NA	2	NA	2	2	NA
C6397015_634	NA	2	2	2	0	2	0	NA	2	0	NA	2	NA	0	NA	2	0	0	NA	0	0	NA	0	0	NA	0	NA	NA	2	0	NA	2	NA	NA	NA	0	NA	0	NA	2	NA	2	0	2	0	2	0	0	2
C6397015_636	NA	2	NA	2	0	2	2	NA	2	0	NA	2	NA	2	NA	1	2	2	NA	2	0	NA	2	2	NA	2	NA	NA	2	2	NA	2	NA	NA	NA	2	NA	2	NA	2	NA	NA	0	2	2	2	2	2	2
C6398343_217	2	2	NA	0	NA	2	0	2	2	NA	2	2	2	0	2	2	NA	0	2	0	NA	0	0	0	2	0	0	2	NA	0	NA	2	NA	NA	2	0	0	0	NA	NA	NA	NA	NA	2	0	2	NA	NA	2
C6400187_786	2	2	NA	NA	1	2	0	2	2	0	2	2	2	0	2	2	NA	0	2	0	0	0	0	0	2	0	0	2	NA	0	NA	2	NA	NA	2	0	0	0	NA	NA	NA	2	0	2	0	NA	0	0	2
C6402355_616	2	NA	NA	NA	NA	NA	NA	2	0	NA	2	NA	2	NA	2	2	2	NA	2	NA	NA	NA	NA	NA	2	NA	NA	2	0	NA	NA	2	0	NA	2	NA	NA	NA	NA	NA	NA	NA	NA	2	NA	NA	NA	NA	NA
C6402507_660	NA	2	2	NA	NA	2	2	NA	2	NA	0	2	NA	NA	NA	NA	NA	NA	NA	NA	NA	NA	NA	NA	NA	NA	NA	NA	2	NA	0	2	2	0	NA	NA	NA	NA	0	0	0	2	NA	2	NA	0	NA	NA	1
C6403761_222	2	0	0	NA	2	0	NA	2	0	2	2	0	2	NA	2	2	NA	NA	2	NA	2	0	NA	NA	2	2	NA	2	0	NA	0	1	0	0	2	NA	NA	2	0	0	0	2	2	2	NA	0	NA	NA	1
C6405007_159	2	NA	NA	NA	0	NA	NA	2	NA	0	2	NA	2	NA	2	2	NA	0	2	NA	0	NA	NA	NA	2	NA	NA	2	NA	NA	NA	NA	NA	NA	2	NA	NA	NA	NA	NA	NA	NA	0	NA	NA	NA	NA	NA	NA
C6405795_754	NA	NA	0	NA	2	NA	2	NA	2	2	0	NA	NA	2	NA	NA	2	2	NA	2	2	2	2	2	2	2	2	NA	0	2	NA	NA	0	0	2	2	2	2	0	0	0	2	2	NA	2	0	2	2	NA
C6406371_682	2	0	2	2	NA	0	NA	2	0	NA	2	0	2	NA	2	2	NA	NA	2	NA	NA	0	2	NA	2	NA	NA	2	2	NA	2	1	2	2	2	NA	NA	NA	2	2	2	0	NA	0	NA	2	NA	NA	1
C6407033_339	2	2	NA	0	1	2	NA	2	2	0	NA	2	2	NA	2	2	0	NA	2	0	1	0	NA	NA	2	NA	0	2	NA	NA	NA	2	NA	NA	2	NA	0	NA	NA	NA	NA	2	0	2	NA	2	NA	NA	NA
C6409451_215	2	NA	NA	NA	NA	NA	NA	2	NA	NA	1	NA	2	NA	2	NA	NA	NA	2	NA	NA	NA	NA	NA	2	NA	NA	2	NA	NA	NA	2	NA	0	2	NA	NA	NA	0	0	0	NA	NA	NA	NA	0	NA	NA	0
C6410667_518	NA	2	NA	0	0	2	0	NA	2	0	NA	2	2	0	NA	2	0	0	NA	0	0	0	0	0	NA	0	0	NA	NA	0	NA	2	NA	NA	NA	0	0	0	NA	NA	NA	2	0	2	0	2	0	0	2
C6411219_388	2	0	NA	NA	NA	NA	NA	2	0	NA	NA	0	2	NA	2	2	NA	NA	2	NA	NA	NA	NA	NA	2	NA	NA	2	NA	NA	NA	1	NA	NA	2	NA	NA	NA	NA	NA	NA	NA	NA	2	NA	0	NA	NA	0
C6411371_426	NA	0	NA	2	2	0	2	NA	0	2	NA	0	0	2	NA	NA	2	2	NA	2	2	2	2	2	NA	2	2	NA	NA	2	NA	0	NA	NA	NA	2	2	2	NA	NA	NA	NA	2	0	2	0	2	2	0
C6412815_685	0	2	0	2	2	2	2	0	2	2	0	2	0	2	0	2	2	2	0	2	2	2	2	2	0	2	2	0	0	2	0	0	0	0	0	2	2	2	0	0	0	2	2	2	2	0	2	2	1
C6413703_936	NA	NA	NA	2	2	NA	1	NA	NA	2	NA	NA	NA	1	NA	NA	2	2	NA	2	2	2	1	1	NA	0	2	NA	NA	1	NA	NA	NA	2	NA	1	2	0	NA	NA	NA	0	2	NA	2	NA	0	0	NA
C6414589_721	NA	2	NA	NA	NA	2	NA	NA	2	NA	NA	2	2	NA	NA	2	NA	NA	NA	NA	NA	2	NA	NA	NA	NA	NA	NA	NA	2	NA	NA	NA	NA	NA	NA	NA	NA	NA	NA	NA	NA	NA	2	NA	2	NA	NA	2
C6414589_727	NA	2	NA	NA	NA	2	NA	NA	2	NA	NA	2	2	NA	NA	2	NA	NA	NA	NA	NA	2	NA	NA	NA	NA	NA	NA	NA	0	NA	NA	NA	NA	NA	NA	NA	NA	NA	NA	NA	NA	NA	2	NA	2	NA	NA	0
C6415781_177	0	2	2	NA	NA	2	NA	0	2	NA	1	2	0	NA	0	2	NA	NA	0	NA	NA	NA	NA	NA	0	NA	NA	0	2	NA	2	1	2	2	0	NA	NA	NA	2	2	2	2	NA	2	NA	2	NA	NA	2
C6415815_947	2	NA	0	NA	NA	NA	NA	2	NA	NA	1	NA	2	NA	2	NA	NA	NA	2	NA	NA	NA	NA	NA	2	NA	NA	2	0	NA	0	2	0	0	2	NA	NA	NA	0	0	0	NA	NA	NA	NA	0	NA	NA	0
C6416023_176	2	2	0	2	NA	2	NA	2	2	NA	1	2	2	NA	2	2	NA	NA	2	NA	NA	2	NA	2	2	NA	NA	2	0	NA	0	2	0	0	2	NA	2	NA	0	0	0	2	NA	NA	NA	1	NA	NA	1
C6416023_177	2	0	2	NA	NA	0	NA	2	0	NA	2	0	2	NA	2	2	NA	NA	2	NA	NA	NA	NA	NA	2	NA	NA	2	2	NA	2	1	2	2	2	NA	NA	NA	2	2	2	2	NA	2	NA	1	NA	NA	1
C6416695_687	2	2	NA	2	NA	2	NA	2	2	NA	1	2	2	NA	2	NA	NA	NA	2	NA	NA	2	NA	NA	2	2	NA	2	NA	NA	0	2	NA	0	2	NA	NA	NA	0	0	0	NA	NA	NA	NA	1	NA	NA	1
C6416695_688	2	2	NA	2	NA	1	NA	2	1	NA	2	1	2	NA	2	NA	NA	NA	2	NA	NA	1	NA	NA	2	2	NA	2	NA	NA	2	1	NA	2	2	NA	NA	NA	2	2	2	NA	NA	NA	NA	2	NA	NA	1
C6417583_536	2	0	2	NA	NA	0	NA	2	0	NA	2	0	1	NA	2	NA	NA	NA	2	NA	NA	NA	NA	NA	2	NA	NA	2	2	NA	2	1	2	2	2	NA	NA	NA	2	2	2	0	0	0	NA	2	NA	NA	1
C6419053_449	2	0	2	2	2	0	2	2	0	2	2	0	2	2	2	2	2	2	2	2	2	2	2	2	2	2	2	2	2	2	2	1	2	2	2	2	2	2	2	2	2	2	2	0	2	1	2	2	1
C6421931_615	2	0	NA	0	NA	0	2	2	0	NA	2	0	2	2	2	2	NA	NA	2	2	NA	0	2	2	2	2	NA	2	NA	2	NA	2	NA	NA	2	2	NA	2	NA	NA	NA	NA	NA	2	NA	NA	2	2	0
C6423173_421	2	2	0	NA	NA	2	2	2	2	2	1	2	2	2	2	2	NA	2	2	2	2	2	2	2	2	2	2	2	0	2	0	2	0	0	2	2	NA	2	0	0	0	NA	NA	2	2	1	2	2	1
C6423173_452	2	0	2	NA	2	0	2	2	0	1	2	0	2	2	2	2	NA	2	2	2	2	1	2	2	2	2	2	2	2	2	2	2	2	2	2	2	2	2	2	2	2	2	2	2	2	1	2	2	1
C6423173_466	2	2	2	NA	2	2	0	2	2	2	2	2	2	0	2	2	NA	0	2	2	2	2	0	0	2	0	2	2	2	0	2	2	2	2	2	0	2	0	2	2	2	2	2	2	0	2	0	0	2
C6423707_514	2	NA	NA	NA	NA	NA	NA	2	NA	NA	2	NA	2	NA	2	NA	NA	NA	2	NA	NA	NA	NA	NA	2	NA	NA	2	NA	NA	NA	2	NA	NA	2	NA	NA	NA	NA	NA	NA	NA	NA	0	NA	NA	NA	NA	NA
C6424627_878	2	2	2	0	0	2	0	2	2	0	2	2	2	0	2	2	0	0	2	0	0	0	0	0	2	0	0	2	2	0	2	2	2	2	2	0	0	0	2	2	2	2	0	2	NA	2	NA	NA	2
C6425159_164	2	0	NA	2	NA	2	0	2	1	NA	2	1	2	NA	2	NA	2	NA	2	2	NA	1	NA	NA	2	NA	NA	2	NA	NA	2	1	NA	2	2	NA	NA	2	2	2	2	2	NA	2	NA	2	NA	NA	1
C6425159_209	2	2	NA	2	NA	2	2	2	2	NA	0	2	2	NA	2	NA	2	NA	2	0	NA	2	NA	NA	2	NA	NA	2	NA	NA	0	2	NA	0	2	NA	NA	0	0	0	0	2	NA	0	NA	0	NA	NA	1
C6426635_63	2	2	0	2	NA	2	2	2	2	2	0	2	2	2	2	2	2	2	2	2	NA	2	2	2	2	0	2	2	0	2	0	2	0	0	2	2	2	NA	0	0	0	NA	NA	2	2	1	NA	NA	1
C6426635_90	2	2	2	2	NA	2	0	2	2	0	2	2	2	0	2	0	2	0	2	0	NA	0	0	0	2	2	0	2	2	0	2	2	2	2	2	0	0	NA	2	2	2	NA	NA	2	0	2	NA	NA	2
C6427205_567	1	NA	0	NA	NA	NA	NA	2	NA	NA	2	NA	2	NA	2	NA	NA	NA	2	NA	NA	NA	NA	NA	2	NA	NA	2	0	NA	NA	1	NA	2	2	NA	NA	NA	2	2	2	NA	NA	NA	NA	2	NA	NA	2
C6427205_570	2	NA	0	NA	NA	NA	NA	2	NA	NA	0	NA	2	NA	2	NA	NA	NA	2	NA	NA	NA	NA	NA	2	NA	NA	2	2	NA	2	2	NA	0	2	NA	NA	NA	0	0	0	NA	NA	NA	NA	0	NA	NA	0
C6430333_674	2	2	2	0	0	2	NA	2	2	0	2	2	2	NA	2	2	NA	NA	2	0	0	0	2	NA	2	NA	0	2	2	0	2	2	2	2	2	2	0	0	2	2	2	2	0	2	NA	2	NA	NA	2
C6430437_122	NA	2	0	NA	NA	2	NA	NA	2	NA	0	2	2	NA	NA	NA	2	NA	NA	NA	NA	2	NA	NA	NA	NA	NA	NA	0	NA	0	2	0	0	NA	NA	NA	NA	0	0	0	NA	NA	NA	0	0	NA	NA	1
C6430661_394	2	2	2	2	NA	2	0	2	2	NA	2	2	2	0	2	2	2	0	2	0	NA	2	0	0	2	0	0	2	2	0	2	2	2	2	2	0	0	0	2	2	2	NA	NA	2	0	2	0	0	2
C6432549_263	2	NA	NA	2	0	NA	0	2	NA	0	NA	NA	2	0	2	NA	2	0	2	2	0	2	0	0	2	0	2	2	NA	0	NA	2	NA	NA	2	0	2	0	NA	NA	NA	2	0	NA	0	NA	0	0	NA
C6434057_877	2	2	2	0	0	2	0	2	2	0	2	2	2	0	2	0	0	0	2	0	0	0	0	0	2	0	0	2	2	0	2	2	2	2	2	0	0	0	2	2	2	0	0	2	0	2	0	0	2
C6434723_639	2	NA	0	NA	NA	0	NA	2	NA	NA	1	NA	2	NA	2	0	NA	NA	2	NA	NA	NA	NA	NA	2	0	NA	2	0	NA	0	2	0	0	2	NA	NA	NA	0	0	0	NA	NA	0	NA	0	NA	NA	0
C6435111_343	NA	2	NA	NA	NA	2	NA	NA	2	NA	NA	2	2	NA	NA	0	NA	NA	NA	NA	NA	2	NA	NA	NA	NA	NA	NA	NA	NA	NA	2	NA	NA	NA	NA	NA	NA	NA	NA	NA	0	NA	0	NA	2	NA	NA	2
C6436085_452	2	NA	NA	NA	NA	NA	NA	2	NA	NA	NA	0	2	NA	2	NA	NA	NA	2	NA	NA	NA	NA	NA	2	NA	NA	2	NA	NA	NA	2	NA	NA	2	NA	NA	NA	NA	NA	NA	NA	NA	NA	NA	NA	NA	NA	0
C6437281_135	0	2	2	NA	2	2	2	0	2	NA	1	2	0	2	0	2	NA	2	0	NA	2	2	2	2	0	NA	NA	0	2	2	2	0	2	2	0	2	NA	NA	2	2	2	NA	NA	2	2	2	NA	NA	2
C6437449_633	2	NA	NA	NA	NA	NA	NA	2	NA	NA	1	NA	2	NA	2	NA	NA	NA	2	NA	NA	NA	NA	NA	2	2	NA	2	NA	NA	NA	2	NA	0	2	NA	NA	NA	0	0	0	NA	NA	NA	NA	0	NA	NA	2
C6437677_749	2	0	NA	NA	NA	0	NA	2	NA	NA	2	NA	2	NA	2	NA	NA	NA	2	NA	NA	NA	NA	NA	2	NA	NA	2	NA	NA	NA	2	NA	NA	2	NA	NA	NA	NA	NA	NA	NA	NA	0	NA	NA	NA	NA	NA
C6437677_779	2	0	NA	NA	NA	2	NA	2	NA	NA	2	NA	2	NA	2	NA	NA	NA	2	NA	NA	NA	NA	NA	2	NA	NA	2	NA	NA	NA	2	NA	NA	2	NA	NA	NA	NA	NA	NA	NA	NA	2	NA	NA	NA	NA	NA
C6437891_833	2	NA	2	0	2	2	2	2	2	NA	2	2	2	0	2	2	0	1	2	0	NA	0	0	0	2	0	0	2	2	0	2	NA	2	2	NA	0	0	0	2	2	2	NA	NA	2	0	2	0	0	2
C6437893_892	2	NA	0	2	2	0	2	2	NA	2	0	NA	2	2	2	2	2	2	2	2	2	2	2	2	2	2	2	2	0	2	0	2	0	0	2	2	2	2	0	0	0	NA	2	2	2	0	2	2	0
C6438983_604	2	NA	0	NA	NA	NA	NA	2	NA	NA	2	2	2	NA	2	NA	NA	0	2	NA	NA	NA	NA	NA	2	NA	NA	2	0	NA	NA	2	0	NA	2	NA	2	NA	0	NA	NA	NA	NA	NA	NA	NA	NA	NA	2
C6440539_826	2	0	0	NA	NA	0	NA	2	NA	NA	2	0	2	NA	2	NA	NA	NA	2	NA	NA	NA	NA	NA	2	NA	NA	2	NA	NA	NA	2	NA	2	2	NA	NA	NA	2	2	2	NA	NA	NA	NA	2	NA	NA	2
C6441073_612	2	2	2	0	NA	2	0	2	2	NA	2	2	2	0	2	2	0	0	2	0	NA	0	0	0	2	0	0	2	2	0	2	2	2	2	2	0	0	0	2	2	2	2	NA	2	0	2	0	0	2
C6442097_443	2	0	NA	NA	NA	0	NA	2	0	NA	2	0	2	NA	2	0	NA	NA	2	NA	NA	NA	NA	NA	2	NA	NA	2	0	NA	NA	1	NA	0	2	NA	NA	NA	NA	NA	NA	NA	NA	NA	NA	0	NA	NA	0
C6442137_938	2	2	0	NA	NA	1	NA	2	2	NA	0	2	2	NA	2	2	NA	0	2	NA	NA	NA	NA	NA	2	NA	NA	2	0	NA	0	2	0	0	1	NA	NA	0	0	0	0	NA	NA	NA	0	0	NA	NA	1
C6442665_305	2	0	NA	NA	NA	NA	NA	2	0	NA	2	0	2	NA	2	0	NA	NA	2	NA	NA	NA	NA	NA	2	NA	NA	2	NA	NA	NA	2	NA	NA	2	NA	NA	NA	NA	NA	NA	NA	NA	0	NA	NA	NA	NA	NA
C6443423_721	2	2	2	0	NA	2	0	2	2	NA	2	2	2	0	2	2	0	0	2	0	NA	0	0	0	2	0	0	2	2	0	2	2	2	2	2	0	0	0	2	2	2	2	NA	2	0	2	0	0	2
C6443585_493	2	0	NA	NA	NA	0	NA	2	0	NA	NA	0	2	NA	2	NA	NA	NA	2	NA	NA	NA	NA	NA	2	NA	NA	2	NA	NA	NA	2	2	NA	2	NA	NA	0	NA	NA	NA	NA	NA	NA	NA	0	NA	NA	NA
C6443909_892	NA	2	2	NA	NA	2	0	NA	2	2	2	2	2	0	NA	2	NA	0	NA	0	NA	2	0	0	NA	0	NA	NA	2	0	2	2	2	2	NA	0	NA	0	2	2	2	2	NA	NA	0	2	0	0	2
C6444267_96	2	NA	NA	NA	NA	NA	NA	2	NA	NA	2	NA	2	NA	2	0	0	NA	2	0	NA	0	NA	NA	2	NA	0	2	NA	NA	NA	2	NA	NA	2	NA	0	NA	NA	NA	NA	NA	NA	NA	NA	NA	NA	NA	NA
C6444485_845	2	NA	1	NA	NA	1	NA	1	NA	NA	0	NA	2	NA	2	2	NA	NA	2	NA	NA	NA	NA	NA	2	NA	NA	2	1	NA	2	2	1	0	2	NA	NA	NA	0	0	0	NA	NA	NA	NA	0	NA	NA	0
C6449185_630	2	2	0	2	NA	2	2	2	2	NA	1	2	2	2	2	2	2	2	2	NA	NA	NA	2	2	2	NA	NA	2	0	2	0	2	0	0	2	2	NA	NA	0	0	0	NA	NA	2	2	0	NA	NA	1
C6450337_662	2	2	2	2	NA	2	0	2	2	2	2	2	2	0	2	2	2	0	2	2	NA	2	0	0	2	0	2	2	2	0	2	2	2	2	2	0	2	0	2	2	2	2	NA	2	0	2	0	0	2
C6450759_441	0	2	2	NA	NA	2	2	0	2	NA	0	2	0	NA	0	2	NA	NA	0	NA	NA	NA	NA	NA	0	NA	NA	0	2	NA	2	1	2	NA	0	NA	NA	NA	NA	NA	NA	NA	NA	2	NA	2	NA	NA	2
C6450905_894	NA	2	NA	2	2	2	2	NA	2	2	NA	2	2	2	NA	NA	2	2	NA	0	2	0	2	2	NA	2	0	NA	NA	2	NA	2	NA	NA	NA	2	0	2	NA	NA	NA	2	2	2	2	2	2	2	2
C6450905_912	NA	2	NA	2	2	2	0	NA	2	2	NA	2	2	0	NA	NA	2	0	NA	2	2	2	0	0	NA	0	2	NA	NA	0	NA	2	NA	NA	NA	0	2	0	NA	NA	NA	2	2	2	0	2	0	0	2
C6451449_454	2	NA	0	NA	NA	1	NA	2	NA	NA	0	NA	2	NA	2	2	NA	NA	2	NA	NA	2	NA	NA	2	NA	NA	2	0	NA	0	2	0	0	2	NA	NA	NA	0	0	0	NA	NA	2	NA	0	NA	NA	1
C6451859_596	2	2	2	NA	NA	2	NA	2	2	NA	0	2	2	NA	2	2	NA	2	2	NA	NA	2	NA	NA	2	NA	NA	2	2	NA	2	2	2	0	2	NA	NA	NA	0	0	0	NA	NA	NA	NA	0	NA	NA	1
C6452219_565	2	2	NA	NA	2	NA	NA	2	NA	NA	NA	NA	2	NA	2	0	NA	NA	2	NA	NA	NA	NA	NA	2	NA	NA	2	1	NA	NA	2	NA	NA	2	NA	NA	NA	1	NA	NA	NA	NA	0	NA	NA	NA	NA	NA
C6452237_535	2	NA	0	NA	NA	0	NA	2	NA	NA	2	NA	2	NA	2	NA	NA	NA	2	NA	NA	NA	NA	NA	2	NA	NA	2	0	NA	0	2	0	NA	2	NA	NA	NA	NA	NA	NA	NA	NA	NA	NA	NA	NA	NA	NA
C6453891_496	NA	0	NA	NA	2	0	NA	NA	0	2	NA	0	0	NA	NA	2	NA	NA	NA	2	2	2	NA	NA	NA	NA	2	NA	NA	NA	NA	0	NA	NA	NA	NA	2	NA	NA	NA	NA	NA	2	NA	NA	0	NA	NA	0
C6453895_848	0	2	2	2	2	2	2	0	2	2	1	2	0	2	0	1	2	2	0	2	2	2	2	2	0	2	2	0	2	2	2	0	2	2	0	2	2	2	2	2	2	2	2	2	2	2	2	2	2
C6454141_858	0	2	2	0	NA	2	2	0	2	NA	1	2	0	NA	0	0	NA	2	0	NA	NA	2	NA	NA	0	NA	NA	0	2	NA	2	1	2	2	0	NA	NA	NA	2	2	2	2	NA	2	NA	2	NA	NA	2
C6454475_501	2	NA	0	NA	NA	NA	NA	2	NA	NA	1	NA	2	NA	2	2	NA	NA	2	NA	NA	NA	NA	NA	2	NA	NA	2	0	NA	0	2	0	0	2	NA	NA	NA	0	0	0	NA	NA	NA	NA	0	NA	NA	0
C6456659_591	2	0	2	2	NA	0	NA	2	0	NA	2	0	2	NA	2	NA	NA	NA	2	NA	NA	0	NA	NA	2	NA	NA	2	2	NA	2	1	2	0	2	NA	NA	NA	0	0	0	NA	NA	0	NA	0	NA	NA	0
C6456755_144	2	NA	NA	NA	NA	NA	NA	2	0	0	NA	0	2	NA	2	NA	NA	NA	2	NA	NA	NA	NA	NA	2	NA	NA	2	NA	NA	NA	2	NA	NA	2	NA	NA	NA	NA	NA	NA	NA	NA	NA	NA	0	NA	NA	NA
C6457979_951	2	2	0	2	NA	2	2	2	2	2	2	2	2	2	2	NA	NA	2	2	2	2	NA	2	2	2	2	NA	2	0	2	0	2	0	0	2	2	NA	NA	0	0	0	NA	2	2	2	0	2	2	1
C6457979_982	2	2	2	2	NA	2	0	2	2	NA	2	2	2	0	2	NA	NA	0	2	NA	2	NA	0	0	2	2	NA	2	2	0	2	2	2	2	2	0	NA	NA	2	2	2	NA	2	2	0	2	2	2	2
C6458293_202	NA	2	NA	0	NA	2	0	NA	2	1	NA	2	2	0	0	2	NA	0	NA	NA	NA	0	0	0	NA	0	0	NA	NA	0	0	2	NA	NA	NA	0	0	0	NA	NA	NA	2	0	NA	0	2	0	0	2
C6458929_90	2	NA	0	NA	NA	2	NA	2	NA	NA	2	NA	2	NA	2	2	NA	NA	2	NA	NA	NA	NA	NA	2	NA	NA	2	NA	NA	NA	2	0	NA	2	NA	NA	NA	NA	NA	NA	NA	NA	2	NA	NA	NA	NA	0
C6462099_382	2	2	0	NA	2	2	NA	2	2	2	2	2	2	NA	2	2	NA	NA	2	NA	1	NA	NA	NA	2	NA	NA	2	0	NA	0	2	0	0	2	NA	NA	NA	0	0	0	NA	2	2	NA	1	NA	NA	2
C6462429_366	2	0	NA	NA	NA	0	NA	2	0	NA	2	0	2	NA	2	NA	NA	NA	2	0	NA	0	NA	0	2	NA	0	2	NA	NA	NA	1	NA	NA	2	NA	0	NA	NA	NA	NA	0	NA	0	NA	0	NA	NA	0
C6463413_948	NA	0	NA	2	0	0	2	NA	0	0	NA	0	NA	2	NA	NA	NA	2	NA	2	NA	2	2	2	NA	2	2	NA	NA	2	NA	0	NA	NA	NA	2	2	2	NA	NA	NA	NA	0	NA	2	0	2	2	0
C6467683_663	2	2	0	NA	NA	2	NA	2	2	0	1	2	2	NA	2	2	NA	NA	2	NA	NA	2	NA	NA	2	NA	NA	2	0	NA	0	2	0	0	2	NA	NA	NA	0	0	0	0	NA	2	NA	1	NA	NA	1
C6473398_1011	NA	2	2	NA	0	2	1	NA	2	0	2	2	2	0	NA	NA	0	NA	NA	0	0	1	0	0	NA	0	0	NA	2	0	2	2	1	2	NA	0	0	0	2	2	2	2	0	2	NA	2	0	0	2
C6474694_601	2	NA	0	NA	NA	1	NA	2	NA	NA	1	NA	2	NA	2	NA	NA	NA	2	NA	NA	0	NA	NA	2	NA	NA	2	0	NA	0	1	0	0	2	NA	NA	NA	0	0	0	0	NA	0	NA	0	NA	NA	0
C6475234_369	2	2	0	NA	NA	2	NA	2	2	NA	1	2	2	NA	2	2	NA	NA	2	NA	NA	NA	NA	NA	2	NA	NA	2	0	NA	0	2	0	0	2	NA	NA	NA	0	0	0	2	NA	2	NA	0	NA	NA	0
C6475292_861	2	0	2	2	NA	0	2	2	0	2	2	0	2	2	2	2	2	NA	2	2	NA	2	2	2	2	2	2	2	2	2	2	1	2	2	2	2	2	2	2	2	2	2	NA	2	NA	1	2	2	1
C6476280_696	2	0	2	NA	NA	0	NA	2	0	NA	2	0	2	NA	2	2	NA	2	2	NA	NA	NA	NA	NA	2	NA	NA	2	2	NA	2	1	2	2	2	NA	NA	NA	2	2	2	0	NA	0	NA	2	NA	NA	0
C6476664_1001	NA	0	2	2	2	0	2	2	0	2	1	0	1	2	2	NA	NA	2	2	NA	2	NA	2	2	2	2	NA	2	NA	2	2	2	NA	NA	NA	2	NA	NA	NA	NA	NA	NA	2	0	2	0	0	0	0
C6476664_1044	NA	2	2	0	2	2	0	2	2	2	2	2	2	0	2	NA	NA	0	2	NA	2	NA	0	0	2	0	NA	2	NA	0	0	2	NA	NA	NA	0	NA	NA	NA	NA	NA	NA	2	2	0	2	0	0	2
C6477240_301	2	2	2	0	0	2	0	2	2	0	2	2	2	0	2	2	NA	0	2	0	0	0	0	0	2	0	0	2	2	0	2	2	2	2	2	0	0	0	2	2	2	2	0	2	0	2	0	0	2
C6477312_981	2	0	2	NA	NA	0	0	2	0	NA	2	0	2	NA	2	2	0	NA	2	NA	NA	0	NA	NA	2	NA	2	2	2	NA	2	1	2	2	2	NA	NA	NA	2	2	2	0	NA	2	NA	1	NA	NA	1
C6478566_838	NA	NA	2	NA	NA	2	NA	NA	NA	NA	2	NA	NA	NA	2	NA	0	1	NA	0	NA	0	0	NA	NA	NA	0	NA	2	NA	2	NA	2	2	2	NA	0	0	2	2	2	NA	NA	2	NA	2	NA	NA	2
C6478566_878	NA	NA	0	NA	NA	0	NA	NA	NA	NA	2	NA	NA	NA	2	NA	NA	1	NA	2	NA	2	2	NA	NA	NA	2	NA	0	NA	0	NA	0	2	2	NA	2	2	2	2	2	NA	NA	2	NA	2	NA	NA	2
C6479462_370	2	2	2	NA	NA	0	NA	2	1	NA	NA	1	2	NA	2	2	NA	NA	2	NA	NA	NA	NA	NA	2	NA	NA	2	2	NA	2	2	2	NA	2	NA	NA	NA	NA	NA	NA	NA	NA	0	NA	0	NA	NA	0
C6479638_863	2	2	2	0	NA	2	0	2	2	0	2	2	2	0	2	2	1	0	2	0	NA	0	0	0	2	NA	0	2	2	0	2	2	2	2	2	0	0	NA	2	2	2	2	0	2	0	2	NA	NA	2
C6480052_399	2	NA	2	NA	NA	NA	NA	2	NA	NA	2	NA	2	NA	2	NA	NA	NA	2	NA	NA	NA	NA	NA	2	NA	NA	2	NA	NA	NA	2	NA	NA	2	NA	NA	NA	2	NA	NA	NA	NA	NA	NA	NA	NA	NA	NA
C6480416_570	2	2	NA	0	0	2	2	2	2	0	2	2	2	2	2	NA	0	NA	2	0	0	0	2	2	2	2	0	2	2	2	NA	2	NA	NA	2	2	0	2	NA	2	NA	2	0	2	NA	2	2	2	2
C6480416_571	2	0	NA	2	2	0	2	2	0	2	2	0	2	2	2	NA	2	NA	2	2	2	2	2	2	2	2	2	2	1	2	NA	2	NA	NA	2	2	2	2	NA	2	NA	2	2	2	NA	0	2	2	2
C6480416_586	2	2	NA	2	2	2	0	2	2	2	2	2	2	0	2	NA	2	NA	2	2	2	2	0	0	2	0	2	2	2	0	NA	2	NA	NA	2	0	2	0	NA	2	NA	2	2	2	NA	2	0	0	2
C6482356_540	2	2	0	NA	NA	0	2	2	NA	NA	0	NA	2	2	2	2	NA	NA	2	NA	NA	NA	2	2	2	2	NA	2	0	2	0	2	0	NA	2	2	NA	2	NA	NA	NA	NA	2	NA	NA	2	2	2	NA
C6482356_555	2	2	2	NA	NA	2	0	2	NA	NA	2	NA	2	0	2	2	NA	NA	2	NA	NA	NA	0	0	2	0	NA	2	2	0	2	2	2	NA	2	0	NA	0	NA	NA	NA	NA	0	NA	NA	2	0	0	NA
C6482994_552	2	2	2	0	0	2	0	2	2	0	2	2	2	0	2	2	0	0	2	1	0	2	0	0	2	0	2	2	2	0	2	2	2	2	2	1	2	0	2	2	2	2	0	2	0	2	0	0	2
C6484258_337	2	NA	0	1	NA	NA	NA	2	NA	NA	2	NA	2	NA	2	NA	NA	NA	2	NA	NA	NA	NA	NA	2	NA	NA	2	0	NA	2	2	0	0	2	NA	NA	NA	0	NA	NA	NA	NA	2	NA	NA	NA	NA	2
C6485396_782	NA	NA	2	0	NA	NA	0	NA	NA	NA	2	2	NA	0	NA	NA	0	0	NA	0	NA	NA	0	0	NA	NA	NA	NA	2	NA	2	NA	2	2	NA	NA	NA	0	2	2	2	NA	NA	2	0	2	NA	0	2
C6485396_787	NA	NA	2	2	NA	NA	2	NA	NA	NA	0	2	NA	2	NA	NA	0	2	NA	2	NA	NA	2	2	NA	NA	NA	NA	2	NA	2	NA	2	2	NA	NA	NA	2	2	2	2	NA	NA	2	2	2	NA	2	2
C6485722_781	0	2	2	2	NA	2	2	0	2	NA	1	2	0	0	0	2	2	NA	0	NA	NA	2	NA	NA	0	NA	NA	0	2	NA	2	1	2	2	0	NA	NA	NA	2	2	2	2	NA	2	NA	2	NA	2	2
C6487422_680	NA	2	2	NA	NA	2	NA	NA	2	2	NA	2	2	NA	2	NA	NA	NA	NA	0	NA	1	NA	NA	NA	NA	0	NA	NA	NA	NA	2	NA	NA	NA	NA	NA	NA	NA	NA	NA	2	NA	2	NA	2	NA	NA	2
C6487422_688	NA	2	2	NA	NA	2	NA	NA	2	2	NA	2	2	NA	2	NA	NA	NA	NA	2	NA	2	NA	NA	NA	NA	2	NA	NA	NA	NA	0	NA	NA	NA	NA	NA	NA	NA	NA	NA	2	NA	2	NA	1	NA	NA	0
C6488126_1045	2	0	NA	NA	2	0	0	2	0	NA	NA	0	2	NA	2	NA	NA	NA	2	2	NA	NA	NA	NA	2	NA	NA	2	NA	NA	2	1	NA	NA	2	NA	NA	NA	NA	NA	NA	2	NA	2	NA	0	NA	NA	1
C6488576_880	2	0	2	NA	NA	1	NA	2	0	NA	2	0	2	NA	2	NA	NA	NA	2	NA	NA	NA	NA	NA	2	NA	NA	2	2	NA	2	2	2	2	2	NA	NA	NA	2	2	2	2	NA	0	NA	1	NA	NA	1
C6488576_893	2	2	0	NA	NA	1	NA	2	2	NA	1	2	2	NA	2	NA	NA	NA	2	NA	NA	NA	NA	NA	2	NA	NA	2	0	NA	0	2	0	0	2	NA	NA	NA	0	0	0	2	NA	2	NA	1	NA	NA	1
C6489062_110	2	NA	0	NA	NA	NA	NA	2	NA	NA	1	NA	2	NA	2	NA	NA	NA	2	NA	NA	NA	NA	NA	2	NA	NA	2	NA	NA	0	2	0	0	2	NA	2	NA	0	0	0	NA	NA	NA	NA	0	NA	NA	NA
C6490936_900	2	2	2	0	0	2	0	2	2	0	2	2	2	0	2	2	0	NA	2	0	0	0	0	0	2	0	0	2	2	0	2	2	2	2	2	0	0	0	2	2	2	2	0	2	NA	2	0	0	2
C6491930_796	NA	2	NA	NA	NA	2	NA	NA	2	NA	NA	2	2	NA	NA	NA	NA	NA	NA	NA	NA	2	NA	NA	NA	NA	NA	NA	NA	NA	NA	2	NA	NA	NA	NA	NA	NA	NA	NA	NA	NA	NA	2	NA	2	NA	NA	2
C6492200_639	2	2	NA	NA	0	2	0	2	2	0	2	2	2	0	2	2	NA	0	2	0	0	0	0	0	2	0	0	2	2	0	2	2	1	2	2	0	0	0	2	2	2	NA	0	2	0	2	0	0	NA
C6492200_644	2	0	NA	NA	2	0	1	2	0	2	2	0	2	1	2	2	NA	2	2	2	2	2	1	1	2	1	2	2	2	1	2	2	2	2	2	1	2	2	2	2	2	NA	2	2	2	2	2	2	NA
C6493616_1068	2	NA	0	2	NA	NA	NA	2	NA	0	1	NA	2	NA	2	2	NA	NA	2	NA	NA	NA	NA	NA	2	NA	NA	2	0	NA	0	2	0	0	2	NA	NA	NA	0	0	0	NA	NA	2	NA	0	NA	NA	0
C6494972_429	2	0	NA	NA	NA	0	NA	2	0	NA	NA	0	2	NA	2	NA	NA	NA	2	NA	NA	NA	NA	NA	2	NA	NA	2	NA	NA	NA	2	NA	NA	2	NA	NA	NA	NA	NA	NA	NA	NA	0	NA	0	NA	NA	NA
C6495158_974	2	NA	NA	NA	NA	NA	NA	2	NA	NA	2	NA	2	NA	2	NA	NA	NA	2	NA	NA	NA	NA	NA	2	NA	NA	2	NA	NA	NA	2	NA	0	2	NA	NA	NA	NA	NA	0	0	NA	NA	NA	NA	NA	NA	NA
C6495160_975	2	2	0	2	NA	1	NA	2	2	NA	0	2	2	NA	2	NA	2	NA	2	2	NA	2	NA	NA	2	NA	NA	2	0	2	0	2	0	0	2	NA	NA	NA	0	0	0	NA	NA	2	NA	0	2	NA	1
C6497478_288	NA	2	NA	NA	NA	2	NA	NA	2	NA	0	2	NA	NA	NA	NA	NA	NA	NA	NA	NA	2	NA	NA	NA	NA	NA	NA	NA	NA	NA	2	NA	0	NA	NA	NA	NA	0	0	0	2	NA	2	NA	0	NA	NA	1
C6497978_220	2	2	NA	2	0	2	NA	2	2	NA	NA	2	2	NA	2	2	2	NA	2	0	NA	0	NA	NA	2	NA	0	2	NA	NA	NA	2	NA	NA	2	0	0	NA	NA	NA	NA	NA	2	2	0	2	NA	NA	2
C6498020_889	2	2	0	2	NA	2	2	2	2	NA	0	2	2	2	2	2	2	NA	2	2	NA	NA	2	2	2	2	NA	2	0	2	0	2	0	0	2	2	NA	2	0	0	0	2	NA	2	NA	1	2	2	1
C6498602_102	2	2	2	0	0	2	0	2	2	NA	2	2	2	0	2	2	0	0	2	0	NA	0	0	0	2	0	0	2	2	0	2	2	2	2	2	0	0	0	2	2	2	2	2	2	0	2	0	0	2
C6501528_252	2	0	2	NA	NA	0	0	2	0	NA	2	0	2	NA	2	NA	NA	NA	2	NA	NA	0	NA	NA	2	NA	NA	2	2	NA	NA	2	2	2	2	NA	NA	NA	2	NA	2	NA	NA	2	NA	0	NA	NA	0
C6502030_531	2	NA	2	NA	2	NA	0	2	NA	2	2	NA	2	0	2	2	NA	0	2	NA	2	NA	0	0	2	0	2	2	2	0	2	2	2	2	2	0	2	0	2	2	2	NA	2	NA	0	2	0	0	2
C6505020_487	2	NA	NA	NA	NA	NA	NA	2	2	NA	2	2	2	NA	2	0	NA	NA	2	NA	NA	NA	NA	NA	2	NA	NA	2	NA	NA	NA	2	NA	NA	2	NA	NA	NA	NA	NA	NA	NA	NA	2	NA	NA	NA	NA	2
C6506988_319	2	NA	0	NA	NA	0	NA	2	NA	0	1	NA	2	2	2	0	0	NA	2	NA	NA	NA	NA	NA	2	NA	NA	2	0	2	0	2	0	0	2	NA	NA	NA	0	0	0	NA	NA	0	NA	0	NA	NA	0
C6507242_262	2	NA	NA	NA	NA	NA	NA	2	2	NA	2	NA	2	NA	2	0	NA	NA	2	NA	NA	NA	NA	NA	2	NA	NA	2	2	NA	2	2	2	2	2	NA	NA	NA	2	2	2	NA	NA	NA	NA	1	NA	NA	2
C6508208_563	0	2	2	2	NA	2	NA	0	2	NA	1	2	0	2	0	2	NA	NA	0	NA	NA	2	NA	NA	0	NA	NA	0	2	NA	2	1	2	2	0	NA	NA	2	2	2	2	0	NA	2	NA	2	NA	NA	2
C6511306_407	2	0	NA	NA	NA	0	NA	2	0	NA	2	0	2	NA	2	2	NA	NA	2	NA	NA	NA	NA	NA	2	NA	NA	2	NA	NA	NA	2	NA	2	2	NA	NA	NA	2	2	2	2	NA	2	NA	2	NA	NA	2
C6511306_413	2	2	NA	NA	NA	2	NA	2	2	NA	1	2	2	NA	2	2	NA	NA	2	NA	NA	NA	NA	NA	2	NA	NA	2	NA	NA	NA	2	NA	0	2	NA	NA	NA	0	0	0	2	NA	2	NA	0	NA	NA	0
C6511836_528	2	0	NA	NA	NA	0	NA	2	0	NA	2	0	2	NA	2	0	NA	NA	2	NA	NA	NA	NA	NA	2	NA	NA	2	0	NA	0	1	NA	NA	2	NA	NA	NA	NA	NA	0	0	NA	0	NA	NA	NA	NA	0
C6511906_1012	2	NA	NA	NA	NA	NA	NA	2	NA	2	1	NA	2	NA	2	NA	NA	NA	2	2	NA	NA	NA	NA	2	NA	NA	2	NA	NA	NA	2	NA	0	2	NA	NA	NA	0	0	0	NA	NA	2	NA	0	2	NA	0
C6515462_408	NA	2	0	2	NA	2	NA	NA	2	NA	NA	2	2	NA	NA	NA	NA	NA	NA	2	NA	2	NA	NA	NA	NA	NA	NA	NA	NA	NA	NA	NA	NA	NA	NA	NA	NA	NA	NA	NA	NA	NA	NA	2	2	NA	NA	2
C6515462_435	NA	2	2	2	NA	2	NA	NA	2	NA	NA	2	2	NA	NA	NA	0	NA	NA	0	NA	2	NA	NA	NA	NA	NA	NA	NA	NA	NA	NA	NA	NA	NA	NA	NA	NA	NA	NA	NA	NA	NA	NA	0	2	NA	NA	2
C6517704_626	2	1	0	NA	NA	NA	NA	2	NA	NA	2	0	2	NA	2	1	NA	2	2	NA	NA	NA	NA	NA	2	NA	NA	2	1	NA	0	2	0	NA	2	NA	NA	NA	2	NA	2	2	NA	1	NA	2	NA	NA	2
C6517770_1018	2	2	0	2	NA	2	NA	2	2	NA	0	2	2	NA	2	2	NA	NA	2	2	NA	2	NA	NA	2	NA	NA	2	0	NA	0	2	0	0	2	NA	NA	NA	0	0	NA	2	NA	NA	NA	0	NA	NA	2
C6517770_975	2	1	2	2	NA	0	NA	2	0	NA	2	0	2	NA	2	2	NA	NA	2	2	NA	2	NA	NA	2	NA	NA	2	2	NA	2	2	2	2	2	NA	NA	NA	2	NA	NA	2	NA	NA	NA	2	NA	NA	0
C6517770_976	2	2	2	0	NA	2	NA	2	2	NA	2	2	2	NA	2	NA	NA	NA	2	0	NA	0	NA	NA	2	NA	NA	2	2	NA	2	2	2	2	2	NA	NA	NA	2	2	NA	2	NA	NA	NA	2	NA	NA	2
C6518048_203	2	2	2	NA	0	2	0	2	2	0	2	2	2	0	2	2	NA	0	2	0	0	0	0	0	2	0	0	2	2	0	2	2	2	2	2	0	0	0	2	2	2	2	0	2	0	2	0	0	2
C6521894_992	2	2	2	2	NA	2	NA	2	2	NA	2	2	2	NA	2	2	0	0	2	NA	NA	2	NA	NA	2	2	NA	2	2	NA	2	2	2	2	2	NA	NA	NA	2	2	2	0	NA	2	NA	2	NA	NA	2
C6523982_1078	2	2	2	0	0	2	0	2	2	0	2	2	2	1	2	2	0	0	2	0	0	0	0	0	2	0	0	2	2	0	2	2	2	2	2	0	0	0	2	2	2	2	0	2	0	2	0	0	2
C6525862_1045	2	NA	0	2	NA	0	NA	2	NA	NA	0	NA	2	NA	2	NA	2	NA	2	2	NA	2	NA	NA	2	NA	2	2	0	NA	NA	2	0	0	2	NA	2	NA	0	0	0	NA	NA	NA	NA	0	NA	NA	0
C6525862_1054	2	NA	2	0	NA	2	NA	2	NA	NA	2	NA	2	NA	2	NA	0	NA	2	0	NA	0	NA	NA	2	NA	0	2	2	NA	2	2	2	2	2	NA	0	NA	2	2	2	NA	NA	NA	NA	2	NA	NA	2
C6527364_597	2	NA	2	0	0	2	0	2	NA	0	2	NA	2	0	2	2	0	0	2	0	0	0	0	0	2	0	0	2	2	0	2	2	2	2	2	0	0	0	2	2	2	2	0	2	0	2	0	0	2
C6534732_429	2	0	NA	NA	NA	0	0	2	0	NA	NA	0	2	NA	2	NA	NA	NA	2	NA	NA	NA	NA	NA	2	NA	NA	2	NA	NA	NA	0	NA	NA	2	NA	NA	NA	NA	NA	NA	NA	NA	0	NA	0	NA	NA	0
C6535702_497	2	0	2	NA	2	0	NA	2	NA	2	2	NA	2	NA	2	2	NA	NA	2	NA	2	NA	NA	NA	2	NA	NA	2	2	NA	2	2	2	NA	2	2	NA	NA	NA	NA	NA	NA	2	NA	NA	NA	NA	NA	0
C6536064_797	2	NA	0	NA	NA	0	NA	2	NA	0	2	NA	2	NA	2	2	NA	NA	2	NA	NA	NA	NA	NA	2	NA	NA	2	0	NA	0	2	0	NA	2	NA	NA	NA	NA	NA	NA	NA	NA	2	NA	NA	NA	NA	NA
C6536964_417	2	0	2	2	2	0	2	2	0	2	2	0	2	2	2	2	2	2	2	2	2	2	2	2	2	2	2	2	2	2	2	1	2	2	2	2	2	2	2	2	2	NA	2	NA	2	1	2	2	1
C6537258_441	2	NA	0	NA	NA	NA	NA	2	NA	NA	2	NA	2	NA	2	0	NA	NA	2	NA	NA	NA	NA	NA	2	NA	NA	2	1	NA	0	2	NA	NA	2	NA	NA	NA	NA	NA	NA	NA	NA	NA	NA	NA	NA	NA	NA
C6538420_122	2	1	2	NA	NA	0	NA	2	0	NA	2	0	1	NA	2	2	NA	NA	2	NA	NA	NA	NA	NA	2	NA	NA	2	2	NA	2	2	2	2	2	NA	NA	NA	2	2	2	2	NA	2	NA	2	NA	NA	2
C6538420_83	2	2	0	NA	NA	2	NA	2	2	NA	1	2	2	NA	2	2	NA	NA	2	NA	NA	NA	NA	NA	2	NA	NA	2	0	NA	0	2	0	0	2	NA	NA	NA	0	0	0	2	NA	2	NA	0	NA	NA	1
C6538420_98	2	2	2	NA	NA	2	NA	2	2	NA	2	2	2	NA	2	0	NA	NA	2	NA	NA	NA	NA	NA	2	NA	NA	2	2	NA	2	2	2	2	2	NA	NA	NA	2	2	2	0	NA	2	NA	2	NA	NA	2
C6538640_1165	2	2	NA	NA	NA	NA	NA	2	NA	NA	NA	2	2	NA	2	NA	NA	NA	2	NA	NA	NA	NA	NA	2	NA	NA	2	2	NA	2	2	NA	NA	2	NA	NA	NA	NA	NA	NA	NA	NA	0	NA	NA	NA	NA	0
C6538928_307	2	0	2	NA	NA	0	NA	2	0	NA	2	0	2	NA	2	NA	NA	NA	2	NA	NA	NA	NA	NA	2	NA	NA	2	2	NA	2	1	2	NA	2	NA	NA	NA	NA	NA	NA	0	NA	0	NA	0	NA	NA	0
C6541166_669	2	0	2	NA	NA	0	1	2	0	2	2	0	2	NA	2	2	0	NA	2	NA	NA	0	0	NA	2	0	NA	2	2	NA	2	1	2	2	2	NA	2	NA	2	2	2	0	NA	0	NA	1	NA	NA	1
C6543396_346	2	0	NA	NA	NA	0	NA	2	0	NA	2	0	2	2	2	NA	NA	NA	2	NA	NA	NA	NA	NA	2	NA	NA	2	NA	NA	NA	1	NA	NA	2	NA	NA	NA	NA	NA	NA	NA	NA	2	NA	NA	NA	NA	1
C6543746_967	2	NA	2	NA	NA	NA	NA	2	NA	NA	2	NA	2	NA	2	NA	NA	NA	2	NA	NA	NA	NA	NA	2	NA	NA	2	2	NA	2	2	2	NA	2	NA	NA	NA	NA	NA	NA	0	NA	2	NA	NA	NA	NA	NA
C6543822_1184	2	2	2	NA	NA	2	NA	2	2	NA	1	2	2	NA	2	NA	NA	NA	2	NA	NA	NA	NA	NA	2	NA	NA	1	2	NA	2	2	2	1	2	NA	NA	NA	1	1	2	NA	NA	2	NA	1	NA	NA	1
C6543822_1199	2	2	0	NA	NA	2	NA	2	2	NA	2	2	2	NA	2	NA	NA	NA	2	NA	NA	NA	NA	NA	2	NA	NA	2	0	NA	0	2	0	1	2	NA	NA	NA	1	1	0	NA	NA	2	NA	1	NA	NA	1
C6547692_680	2	2	0	0	2	2	2	2	2	2	1	2	2	2	2	2	NA	NA	2	2	2	2	2	NA	2	NA	2	2	0	2	0	2	0	0	2	NA	2	NA	0	0	0	2	2	2	NA	1	2	NA	1
C6547692_729	2	NA	2	NA	NA	2	0	2	NA	0	2	2	2	0	2	2	0	0	2	0	0	0	0	0	2	0	0	2	2	0	2	2	2	2	2	0	0	0	2	2	2	2	0	2	0	2	0	0	2
C6547852_1073	2	NA	2	0	NA	NA	0	2	NA	NA	2	NA	2	0	2	NA	NA	NA	2	NA	NA	NA	0	0	2	0	NA	2	2	0	2	2	2	2	2	0	NA	0	2	2	2	2	NA	2	NA	2	0	0	2
C6549654_462	2	NA	NA	NA	NA	NA	NA	2	NA	NA	NA	NA	2	NA	2	NA	NA	NA	2	2	NA	NA	NA	NA	2	NA	NA	2	NA	NA	NA	2	NA	NA	2	NA	NA	NA	NA	NA	NA	NA	NA	NA	NA	NA	NA	NA	NA
C6550504_193	2	0	2	2	NA	1	2	2	0	NA	2	0	2	2	2	2	2	2	2	2	NA	2	2	2	2	2	2	2	2	2	2	1	2	2	2	2	2	2	2	2	2	2	NA	2	2	2	2	2	1
C6550504_197	2	2	2	2	NA	2	0	2	2	NA	2	2	2	0	2	2	2	0	2	2	NA	2	0	0	2	0	2	2	2	0	2	2	2	2	2	0	2	0	2	2	2	2	2	2	0	2	0	0	2
C6551722_419	2	NA	NA	NA	NA	NA	NA	2	NA	NA	2	NA	2	NA	2	NA	NA	NA	2	NA	NA	NA	NA	NA	2	NA	NA	2	NA	NA	NA	2	0	NA	2	NA	NA	NA	NA	NA	NA	0	NA	NA	NA	NA	NA	NA	0
C6552034_302	2	2	NA	NA	NA	0	NA	2	0	NA	NA	0	2	NA	2	0	NA	NA	2	NA	NA	0	2	NA	2	NA	NA	2	NA	NA	NA	2	NA	NA	2	NA	NA	NA	NA	NA	NA	0	NA	0	NA	0	NA	NA	0
C6552060_409	0	2	2	0	NA	2	NA	0	NA	NA	2	NA	0	NA	0	2	NA	NA	0	NA	NA	NA	1	NA	0	NA	NA	0	2	NA	2	0	2	2	0	NA	NA	NA	2	2	2	2	NA	2	NA	2	NA	NA	2
C6553856_199	2	0	2	NA	NA	0	0	2	0	NA	2	0	2	NA	2	2	NA	NA	2	NA	NA	0	NA	NA	2	NA	NA	2	2	2	2	1	2	2	2	NA	NA	NA	2	2	2	NA	NA	0	2	2	NA	NA	1
C6555726_961	2	1	2	NA	NA	1	NA	2	0	NA	2	0	2	NA	2	0	NA	NA	2	NA	NA	NA	NA	NA	2	NA	NA	2	2	NA	2	2	2	2	2	NA	NA	NA	2	2	2	NA	NA	2	NA	2	NA	NA	2
C6555726_962	2	2	2	NA	NA	2	NA	2	2	NA	2	2	2	NA	2	2	NA	NA	2	NA	NA	NA	NA	NA	2	NA	NA	2	2	NA	2	2	2	2	2	NA	NA	NA	2	2	2	NA	NA	2	NA	2	NA	NA	2
C6558938_1140	2	0	2	0	NA	0	NA	2	0	NA	2	0	2	NA	2	0	NA	NA	2	0	NA	0	NA	NA	2	NA	NA	2	2	NA	2	1	2	2	2	NA	2	NA	2	2	2	0	NA	0	NA	2	NA	NA	1
C6561140_589	2	2	0	NA	NA	2	NA	2	2	NA	1	2	2	NA	2	NA	NA	NA	2	NA	NA	2	NA	NA	2	NA	NA	2	0	NA	0	2	0	0	2	NA	NA	NA	0	0	0	NA	NA	2	NA	0	NA	NA	1
C6562734_577	2	2	0	NA	NA	2	NA	2	2	NA	1	2	2	NA	2	2	NA	NA	2	NA	NA	NA	2	NA	2	NA	NA	2	0	NA	0	2	0	0	2	NA	NA	NA	0	0	0	NA	NA	2	NA	0	NA	NA	0
C6563672_132	2	NA	NA	NA	NA	NA	NA	2	NA	NA	NA	NA	2	NA	2	NA	NA	NA	2	NA	NA	NA	NA	NA	2	NA	NA	2	2	NA	NA	2	NA	NA	2	NA	NA	NA	NA	NA	NA	NA	NA	NA	NA	NA	NA	NA	NA
C6566292_712	2	2	2	0	0	2	0	2	2	0	2	2	2	0	2	2	0	0	2	0	0	0	0	0	2	0	0	2	2	0	2	2	2	2	2	0	0	0	2	2	2	0	0	2	0	2	0	0	2
C6566292_766	0	2	2	2	NA	2	NA	0	2	NA	1	2	0	NA	0	0	NA	NA	0	2	NA	2	2	2	0	2	2	0	2	0	2	1	2	2	0	NA	2	NA	2	2	2	2	NA	2	NA	2	NA	NA	2
C6566764_572	2	0	2	NA	NA	1	NA	2	0	NA	2	0	2	NA	2	2	NA	NA	2	NA	NA	NA	2	NA	2	NA	NA	2	2	NA	2	1	2	2	2	NA	NA	NA	2	2	2	2	NA	0	NA	1	NA	NA	1
C6566952_1252	2	2	2	2	2	2	0	2	2	2	2	2	2	0	2	2	2	0	2	2	2	2	0	0	2	0	2	2	2	0	2	2	2	NA	2	0	2	0	2	2	2	2	2	2	0	2	0	0	2
C6566952_1261	2	0	2	2	2	NA	2	2	0	2	2	0	2	2	2	2	1	2	2	2	2	2	2	2	2	2	2	2	2	2	2	1	2	2	2	2	2	2	2	2	2	2	2	2	2	1	2	2	1
C6567190_456	2	0	2	2	NA	1	1	2	0	NA	2	0	1	2	2	2	2	NA	2	NA	NA	NA	2	2	2	2	NA	2	2	2	2	2	2	2	2	2	NA	2	2	2	2	2	NA	1	NA	2	2	2	2
C6567190_459	2	2	2	0	NA	2	1	2	2	NA	2	2	2	0	2	2	0	NA	2	NA	NA	NA	1	0	2	0	NA	2	2	1	NA	NA	2	2	2	0	NA	0	2	2	2	2	NA	2	NA	2	0	0	NA
C6568732_428	2	NA	NA	NA	NA	NA	NA	2	NA	NA	2	NA	2	NA	2	0	NA	NA	2	NA	NA	NA	NA	NA	2	NA	NA	2	NA	2	NA	2	NA	2	2	NA	NA	NA	NA	NA	NA	NA	NA	NA	NA	NA	NA	NA	0
C6568732_509	2	NA	0	NA	0	2	NA	2	NA	NA	1	NA	2	NA	2	2	NA	NA	2	NA	NA	NA	NA	NA	2	NA	NA	2	0	NA	0	2	0	0	2	NA	NA	NA	0	0	0	NA	NA	2	NA	0	NA	NA	1
C6569096_325	2	2	2	2	2	2	0	2	2	2	2	2	2	0	2	2	2	0	2	2	2	2	0	0	2	0	2	2	2	0	2	2	2	2	2	0	2	0	2	2	2	2	2	2	0	2	0	0	2
C6569096_337	2	0	2	2	2	1	2	2	0	2	2	0	2	2	2	2	2	2	2	2	2	2	2	2	2	2	2	2	2	2	2	1	2	2	2	2	2	2	2	2	2	2	2	2	2	1	2	2	1
C6569540_108	2	NA	NA	NA	NA	NA	NA	2	0	NA	2	NA	2	NA	2	2	NA	NA	2	NA	NA	NA	NA	NA	2	NA	NA	2	NA	NA	NA	1	NA	NA	2	NA	NA	NA	NA	NA	NA	NA	NA	2	NA	0	NA	NA	0
C6569630_73	2	0	NA	NA	NA	0	0	2	0	2	2	0	2	NA	2	NA	NA	NA	2	NA	NA	NA	NA	NA	2	NA	NA	2	NA	NA	NA	1	NA	NA	2	NA	NA	NA	NA	NA	NA	2	NA	0	NA	0	NA	NA	0
C6569926_42	2	NA	2	NA	0	2	0	2	NA	0	2	NA	2	0	2	2	NA	0	2	NA	0	2	0	0	2	0	NA	2	2	0	2	2	2	2	2	0	NA	0	2	2	2	2	0	2	0	2	0	0	2
C6569926_72	2	NA	2	NA	2	2	2	2	NA	2	0	NA	2	2	2	2	NA	2	2	NA	2	2	2	2	2	2	NA	2	2	2	2	2	2	0	2	2	NA	2	0	0	0	2	2	2	2	0	2	2	1
C6570156_350	2	0	2	NA	2	0	NA	2	0	2	2	0	2	NA	2	2	NA	NA	2	2	2	2	NA	NA	2	NA	2	2	2	NA	2	1	2	2	2	NA	2	NA	2	2	2	2	2	NA	NA	2	NA	NA	2
C6570180_992	2	1	0	NA	NA	2	0	2	1	NA	2	1	2	0	2	2	NA	0	2	0	NA	0	0	0	2	0	0	2	0	0	1	2	0	2	2	0	0	0	2	2	2	2	NA	2	0	2	0	0	2
C6572226_1203	2	2	0	NA	2	2	2	2	2	2	1	2	2	2	2	2	2	2	2	2	2	2	2	2	2	2	2	2	0	2	1	2	0	0	2	2	2	NA	0	0	0	2	2	2	2	0	NA	NA	1
C6572226_1216	2	2	2	NA	0	2	0	2	2	0	2	2	2	0	2	2	2	0	2	0	0	0	0	0	2	2	0	2	2	0	2	2	2	2	2	0	0	NA	2	2	2	2	0	2	0	2	NA	NA	2
C6573476_433	0	2	NA	NA	NA	2	2	0	2	2	NA	2	0	2	0	2	NA	2	0	2	2	2	2	2	0	2	2	0	NA	2	NA	1	NA	NA	0	2	2	2	NA	NA	NA	2	NA	2	2	NA	2	2	NA
C6573690_811	2	2	2	NA	NA	2	NA	2	2	NA	1	2	2	NA	2	2	NA	2	2	NA	NA	NA	NA	NA	2	0	NA	2	2	NA	2	2	2	0	2	NA	NA	NA	0	0	0	0	NA	NA	NA	0	NA	NA	1
C6577974_1131	NA	2	2	NA	NA	2	NA	NA	2	NA	NA	2	NA	NA	NA	2	NA	NA	NA	NA	NA	NA	NA	NA	NA	NA	NA	NA	2	NA	2	2	2	NA	NA	NA	NA	NA	NA	NA	NA	NA	NA	2	NA	2	NA	NA	2
C6577974_1139	NA	2	0	NA	NA	2	NA	NA	2	NA	NA	2	NA	NA	NA	2	NA	NA	NA	NA	NA	NA	NA	NA	NA	NA	NA	NA	0	NA	0	2	0	NA	NA	NA	NA	NA	NA	NA	NA	NA	NA	2	NA	2	NA	NA	2
C6578182_1258	2	2	2	NA	2	2	0	2	2	2	2	2	2	0	2	2	0	0	2	0	2	0	0	0	2	0	0	2	2	0	2	2	2	2	2	0	0	0	2	2	2	2	2	2	1	2	0	0	2
C6578640_69	2	2	2	0	0	2	0	2	2	0	2	2	2	0	2	2	0	0	2	0	0	0	0	0	2	0	0	2	2	0	2	2	2	2	2	0	0	0	2	2	2	2	0	2	0	2	0	0	2
C6579746_113	2	NA	NA	NA	NA	2	NA	2	0	NA	2	1	2	NA	2	2	NA	NA	2	NA	NA	NA	NA	NA	2	NA	NA	2	NA	2	NA	NA	NA	NA	2	NA	NA	NA	NA	NA	NA	NA	NA	2	NA	NA	NA	NA	NA
C6580052_792	NA	NA	NA	2	2	0	2	NA	NA	2	NA	NA	0	2	NA	NA	2	2	NA	2	2	2	2	2	NA	2	2	NA	NA	2	NA	NA	NA	NA	NA	2	2	2	NA	NA	NA	NA	2	0	2	NA	2	2	NA
C6580800_1314	2	2	0	NA	NA	2	NA	2	NA	0	1	2	2	NA	2	2	NA	NA	2	NA	NA	1	NA	NA	2	NA	NA	2	0	NA	0	1	0	0	NA	NA	NA	NA	0	0	0	2	NA	2	NA	1	NA	NA	0
C6580800_1331	2	0	2	NA	NA	0	NA	2	0	2	2	0	2	NA	2	2	NA	NA	2	NA	NA	1	NA	NA	2	NA	NA	2	2	NA	2	2	2	2	2	NA	NA	NA	2	2	2	0	NA	0	NA	1	NA	NA	1
C6581010_858	2	0	0	NA	NA	0	NA	2	0	NA	1	0	2	NA	2	0	NA	NA	2	NA	NA	0	NA	NA	2	NA	NA	2	0	NA	0	1	0	0	2	NA	NA	NA	0	0	0	NA	NA	NA	NA	0	NA	NA	0
C6581486_268	2	2	NA	2	2	2	2	2	2	2	2	2	2	0	2	2	2	0	2	NA	NA	2	1	0	2	NA	NA	2	NA	1	NA	2	NA	NA	2	0	NA	NA	NA	NA	NA	2	NA	NA	0	2	NA	NA	2
C6582726_158	2	NA	2	NA	NA	NA	NA	2	2	NA	2	NA	2	NA	2	0	NA	NA	2	NA	NA	NA	NA	NA	2	NA	NA	2	NA	NA	NA	2	NA	NA	2	NA	NA	NA	2	2	NA	NA	NA	0	NA	NA	NA	NA	NA
C6582726_494	2	2	0	NA	NA	NA	NA	2	2	NA	2	2	2	NA	2	NA	NA	NA	2	NA	NA	NA	NA	NA	2	NA	NA	2	1	NA	0	2	1	1	2	NA	NA	NA	1	1	0	2	NA	NA	NA	1	NA	NA	2
C6582726_520	2	0	2	NA	NA	NA	NA	2	1	NA	2	1	2	NA	2	NA	NA	NA	2	NA	NA	NA	NA	NA	2	NA	NA	2	1	NA	2	2	2	NA	2	NA	NA	NA	NA	1	2	2	NA	NA	NA	2	NA	NA	1
C6583432_955	2	0	NA	NA	NA	0	0	2	0	NA	NA	0	2	NA	2	NA	NA	NA	2	NA	NA	0	NA	NA	2	0	NA	2	NA	2	NA	1	NA	NA	2	NA	NA	NA	NA	NA	NA	NA	NA	2	NA	0	NA	NA	0
C6584152_1376	2	NA	NA	NA	NA	NA	NA	2	NA	NA	2	NA	2	NA	2	2	NA	NA	2	0	0	0	NA	NA	2	NA	0	2	NA	NA	NA	2	NA	NA	2	NA	0	NA	NA	NA	NA	NA	NA	NA	NA	NA	NA	NA	NA
C6585306_297	0	2	2	NA	NA	2	NA	0	2	NA	NA	2	0	NA	0	NA	NA	NA	0	NA	NA	NA	NA	NA	0	NA	NA	0	2	NA	2	0	2	NA	NA	NA	NA	NA	NA	NA	NA	2	2	2	NA	NA	NA	NA	2
C6585410_1126	2	2	2	NA	NA	2	0	2	2	2	2	2	2	0	2	2	NA	0	2	0	NA	0	0	0	2	NA	0	2	2	0	2	2	2	2	2	0	0	NA	2	2	2	2	NA	2	0	2	NA	NA	2
C6585762_809	2	NA	2	NA	NA	2	NA	2	NA	NA	2	NA	2	NA	2	0	NA	NA	2	NA	NA	NA	NA	NA	2	NA	NA	2	2	NA	2	2	2	2	2	NA	NA	NA	2	2	2	0	NA	0	NA	2	NA	0	2
C6587530_160	2	0	2	NA	NA	0	NA	2	0	NA	2	0	2	NA	2	2	NA	NA	2	NA	NA	NA	NA	NA	2	NA	NA	2	2	NA	2	1	2	2	2	NA	NA	NA	2	2	2	NA	2	2	NA	1	NA	NA	1
C6587530_185	2	2	0	NA	NA	2	NA	2	2	NA	1	2	2	NA	2	2	NA	NA	2	NA	NA	NA	NA	NA	2	NA	NA	2	0	NA	0	2	0	0	2	NA	NA	NA	0	0	0	NA	2	2	NA	1	NA	NA	1
C6589434_525	2	2	2	0	NA	2	NA	2	2	2	2	2	2	NA	2	2	2	1	2	NA	0	1	NA	NA	2	2	NA	2	2	NA	2	2	2	2	2	NA	1	NA	2	2	2	2	0	2	0	2	0	NA	2
C6589904_68	2	NA	0	NA	NA	0	NA	2	NA	NA	1	NA	2	NA	2	2	NA	NA	2	NA	NA	NA	NA	NA	2	NA	NA	2	0	NA	0	NA	0	0	2	NA	NA	NA	0	0	0	2	NA	NA	NA	0	NA	NA	0
C6590112_1242	2	NA	0	NA	2	0	NA	2	NA	NA	0	NA	2	NA	2	2	NA	NA	2	NA	NA	NA	NA	NA	2	NA	NA	2	0	2	NA	2	0	2	2	NA	NA	NA	NA	NA	0	NA	NA	NA	NA	NA	NA	NA	2
C6590422_146	2	NA	2	NA	NA	2	NA	2	NA	NA	2	NA	2	2	2	2	NA	NA	2	NA	NA	NA	0	NA	2	NA	NA	2	2	NA	2	2	2	NA	2	NA	0	NA	NA	NA	NA	0	NA	0	NA	NA	NA	NA	NA
C6592748_422	2	NA	0	NA	NA	NA	NA	2	NA	NA	1	NA	2	NA	2	NA	NA	NA	2	NA	NA	NA	NA	NA	2	NA	NA	2	0	NA	0	2	0	0	2	NA	NA	NA	0	0	0	NA	NA	NA	NA	0	NA	NA	0
C6593792_754	2	2	0	NA	NA	NA	NA	2	2	NA	1	2	2	NA	2	2	NA	NA	2	NA	NA	NA	NA	NA	2	NA	NA	2	0	NA	0	2	0	0	2	NA	NA	NA	0	0	0	2	NA	2	NA	0	NA	NA	1
C6593792_792	2	0	2	NA	2	0	NA	2	0	NA	2	0	2	NA	2	2	NA	NA	2	NA	2	NA	NA	NA	2	NA	NA	2	2	NA	2	2	2	2	2	NA	NA	NA	2	2	2	2	NA	2	NA	2	NA	NA	2
C6593924_944	2	NA	NA	NA	2	NA	NA	2	NA	NA	2	NA	2	NA	2	NA	2	NA	2	NA	NA	2	NA	NA	2	0	1	2	NA	0	2	2	NA	NA	2	NA	1	NA	NA	NA	NA	NA	2	2	NA	NA	NA	NA	NA
C6594794_1200	2	NA	NA	0	0	NA	0	2	NA	0	2	0	2	0	2	NA	0	0	2	0	0	0	0	0	2	0	0	2	NA	0	NA	2	NA	0	2	0	0	0	NA	NA	NA	NA	0	NA	0	NA	0	0	NA
C6594802_818	2	0	2	NA	NA	1	NA	2	0	NA	2	NA	2	NA	2	2	2	NA	2	NA	NA	NA	NA	NA	2	NA	NA	2	2	NA	2	2	2	2	2	NA	NA	2	2	2	2	NA	NA	2	NA	2	NA	NA	2
C6594944_1138	2	NA	NA	NA	NA	NA	NA	2	0	NA	NA	2	2	NA	2	NA	NA	NA	2	NA	NA	NA	NA	NA	2	NA	NA	2	NA	NA	NA	2	NA	NA	2	NA	NA	NA	NA	NA	NA	NA	NA	NA	NA	NA	NA	NA	NA
C6598290_486	2	NA	0	NA	NA	NA	NA	2	NA	NA	2	NA	2	NA	2	1	NA	NA	2	NA	NA	NA	NA	NA	2	NA	NA	2	NA	NA	NA	2	0	0	2	NA	NA	NA	NA	NA	NA	NA	NA	NA	NA	0	NA	NA	0
C6599384_369	2	NA	0	NA	NA	0	NA	2	NA	0	2	0	2	NA	2	NA	NA	NA	2	NA	NA	NA	NA	NA	2	NA	NA	2	0	NA	0	NA	0	2	2	NA	NA	NA	2	2	2	NA	NA	2	NA	2	NA	NA	2
C6599490_506	2	NA	NA	NA	NA	NA	NA	2	NA	NA	NA	NA	2	NA	2	NA	NA	NA	2	NA	NA	NA	NA	NA	2	NA	NA	2	NA	NA	NA	2	NA	NA	2	NA	NA	NA	NA	NA	NA	0	NA	NA	NA	NA	NA	NA	NA
C6600236_912	2	0	2	NA	2	0	0	2	0	NA	2	0	2	NA	2	2	NA	NA	2	NA	NA	0	NA	NA	2	NA	NA	2	2	NA	2	1	2	2	2	NA	NA	NA	2	2	2	2	NA	0	NA	1	NA	NA	1
C6600236_943	2	2	0	NA	0	2	2	2	2	NA	1	2	2	NA	2	2	NA	NA	2	NA	NA	2	NA	NA	2	NA	NA	2	0	NA	0	2	0	0	2	NA	NA	NA	0	0	0	2	NA	2	NA	1	NA	NA	1
C6600542_98	2	NA	2	NA	NA	2	0	2	NA	0	2	NA	2	0	2	2	NA	0	2	0	NA	0	0	0	2	0	0	2	2	0	2	2	2	2	2	0	0	0	2	NA	2	2	NA	NA	0	2	0	0	2
C6601688_847	2	0	2	NA	NA	0	NA	2	0	NA	2	0	2	NA	2	2	NA	NA	2	NA	NA	0	NA	NA	2	NA	NA	2	2	NA	2	1	2	NA	2	NA	NA	NA	NA	NA	NA	0	NA	0	NA	0	NA	NA	1
C6602260_192	2	0	NA	NA	NA	NA	NA	2	0	NA	NA	0	2	NA	2	NA	NA	NA	2	NA	NA	NA	NA	NA	2	NA	NA	2	2	NA	2	2	NA	2	2	NA	NA	NA	2	2	NA	NA	NA	NA	NA	2	NA	NA	2
C6603304_1328	2	NA	2	NA	NA	2	NA	2	NA	NA	NA	0	2	NA	2	NA	NA	NA	2	NA	NA	NA	NA	NA	2	NA	NA	2	2	NA	2	2	2	NA	2	NA	NA	NA	NA	NA	NA	NA	NA	2	NA	NA	NA	NA	NA
C6603304_1372	2	NA	0	NA	NA	0	NA	2	NA	NA	NA	0	2	NA	2	NA	NA	NA	2	NA	NA	NA	NA	NA	2	NA	NA	2	0	NA	0	2	0	NA	2	NA	NA	NA	NA	NA	NA	NA	NA	2	NA	NA	NA	NA	NA
C6603514_525	2	2	NA	2	NA	2	1	2	2	NA	2	2	2	1	2	2	NA	0	2	2	NA	2	1	1	2	1	2	2	NA	1	2	2	2	2	2	1	2	0	NA	NA	NA	NA	NA	2	0	2	1	1	2
C6605868_519	2	NA	2	NA	2	0	2	2	0	2	2	0	2	2	2	2	NA	NA	2	NA	NA	0	2	2	2	2	NA	2	2	2	2	NA	2	2	2	2	NA	2	2	2	2	2	2	0	NA	1	2	2	NA
C6605868_524	2	2	2	NA	2	2	0	2	2	2	2	2	2	0	2	2	NA	NA	2	NA	NA	2	0	0	2	1	NA	2	2	0	2	2	2	2	2	0	NA	0	2	2	2	2	2	2	NA	2	0	0	2
C6606636_1080	2	2	2	2	2	2	1	2	2	2	2	2	2	1	2	2	2	2	2	2	2	2	1	1	2	0	2	2	2	1	2	2	2	2	2	1	2	0	2	2	2	2	2	2	2	2	0	0	2
C6606854_385	2	2	0	2	2	0	NA	2	2	2	1	2	2	NA	2	2	2	NA	2	2	2	NA	2	NA	2	2	NA	2	0	NA	0	2	0	0	2	2	NA	2	0	0	0	NA	2	NA	NA	0	2	2	0
C6607582_110	2	NA	0	NA	NA	NA	NA	2	NA	NA	1	NA	2	NA	2	2	NA	NA	2	NA	NA	NA	NA	NA	2	NA	NA	2	0	NA	0	2	0	0	2	NA	NA	NA	0	0	0	NA	NA	NA	NA	0	NA	NA	0
C6609518_425	2	NA	0	NA	NA	0	2	2	NA	NA	0	2	2	NA	2	2	NA	NA	2	NA	2	NA	NA	NA	2	NA	NA	2	0	NA	0	2	0	0	2	NA	NA	NA	0	0	0	2	2	2	NA	0	NA	NA	0
C6610026_705	2	NA	2	NA	NA	2	0	2	NA	NA	2	NA	2	0	2	NA	NA	0	2	NA	NA	NA	0	0	2	0	NA	2	2	0	2	2	2	2	2	0	NA	0	2	2	2	2	NA	2	0	2	0	0	2
C6610126_276	2	NA	NA	2	NA	0	2	2	0	2	NA	0	2	2	2	2	2	2	2	1	2	2	NA	NA	2	NA	2	2	NA	2	NA	2	NA	NA	2	NA	2	2	NA	NA	NA	0	NA	0	NA	NA	2	2	NA
C6610754_407	2	2	NA	0	0	2	0	2	2	0	2	2	2	0	2	2	NA	NA	2	0	0	2	0	0	2	0	NA	2	NA	0	NA	2	0	NA	2	0	NA	0	NA	NA	NA	0	0	2	0	2	0	0	NA
C6611080_510	2	NA	0	NA	0	NA	NA	2	NA	NA	NA	NA	2	NA	2	NA	NA	NA	2	2	NA	2	NA	NA	2	NA	2	2	0	NA	0	2	0	0	2	2	2	NA	0	0	0	2	NA	2	NA	0	NA	NA	1
C6611080_519	2	NA	2	NA	2	NA	NA	2	NA	NA	NA	NA	2	NA	2	NA	NA	NA	2	0	NA	0	NA	NA	2	NA	0	2	2	NA	2	2	2	2	2	0	0	NA	2	2	2	2	NA	2	NA	2	NA	NA	2
C6611360_1392	2	NA	0	NA	NA	0	NA	2	0	NA	2	0	2	NA	2	0	NA	NA	2	NA	NA	NA	NA	NA	2	NA	NA	2	0	NA	0	2	0	0	2	NA	NA	NA	NA	NA	NA	2	2	NA	NA	0	NA	NA	NA
C6612206_1168	2	NA	NA	NA	NA	NA	NA	2	NA	NA	2	NA	2	NA	2	2	NA	NA	2	NA	NA	NA	NA	NA	2	NA	NA	2	NA	NA	2	2	NA	NA	2	NA	NA	NA	2	NA	NA	NA	2	2	NA	NA	NA	NA	2
C6613236_789	2	0	2	0	2	0	2	2	0	2	2	0	2	2	2	2	0	2	2	2	2	2	2	2	2	2	2	2	2	2	2	2	2	2	2	2	2	2	2	2	2	2	2	2	2	1	2	2	1
C6613236_798	2	2	2	0	0	2	0	2	2	0	2	2	2	0	2	2	0	0	2	0	0	0	0	0	2	0	NA	2	2	0	2	2	2	2	2	0	NA	0	2	2	2	2	0	2	0	2	0	0	2
C6616092_257	0	NA	0	2	2	0	2	0	NA	2	0	NA	0	2	0	2	NA	2	0	2	2	2	2	2	0	2	2	0	0	2	0	1	0	0	0	2	2	2	0	0	0	2	2	2	2	0	2	2	1
C6617090_1224	2	NA	NA	NA	NA	NA	NA	2	NA	NA	2	NA	2	NA	2	NA	NA	NA	2	NA	NA	NA	NA	NA	2	NA	NA	2	NA	NA	NA	2	NA	NA	2	NA	NA	NA	2	2	NA	NA	NA	NA	NA	NA	NA	NA	1
C6617460_79	2	0	NA	NA	NA	0	NA	2	0	NA	2	0	2	NA	2	NA	NA	NA	2	NA	NA	NA	NA	NA	2	NA	NA	2	NA	NA	NA	1	NA	NA	2	NA	NA	NA	NA	NA	NA	NA	NA	2	NA	0	NA	NA	0
C6617878_83	2	2	2	0	0	2	0	2	2	0	2	2	2	0	2	2	NA	0	2	0	0	0	0	0	2	0	0	2	2	0	2	2	2	NA	2	0	0	0	NA	NA	NA	2	0	2	0	2	0	0	2
C6618374_528	2	0	2	NA	NA	0	NA	2	0	NA	2	0	2	NA	2	2	NA	NA	2	NA	NA	NA	NA	NA	2	NA	NA	2	2	NA	2	1	2	2	2	NA	NA	NA	2	2	2	2	NA	0	NA	2	NA	NA	1
C6620812_1104	2	0	2	NA	NA	0	NA	2	0	NA	2	0	2	NA	2	2	NA	NA	2	NA	NA	NA	NA	NA	2	0	NA	2	2	2	2	1	2	2	2	NA	NA	NA	2	2	2	NA	NA	0	NA	2	NA	NA	1
C6622240_346	2	2	2	NA	0	2	0	2	2	NA	2	2	2	0	2	2	NA	0	2	0	NA	0	0	0	2	0	0	2	2	0	2	2	2	2	2	0	0	0	2	2	2	2	NA	2	0	2	0	0	2
C6622240_359	2	2	0	NA	0	2	2	2	2	NA	1	2	2	2	2	2	NA	2	2	2	NA	2	2	2	2	2	2	2	0	2	0	2	0	0	2	2	2	2	0	0	0	2	NA	2	2	1	2	2	1
C6623844_812	NA	0	2	2	2	0	2	NA	0	2	2	0	0	2	NA	2	NA	2	2	2	2	2	2	2	NA	NA	2	NA	2	2	2	0	2	2	NA	2	2	NA	2	2	2	NA	2	2	2	1	NA	NA	1
C6624026_1139	2	0	2	NA	NA	0	0	2	0	NA	2	0	2	NA	2	NA	NA	NA	2	NA	NA	0	NA	NA	2	NA	NA	2	2	NA	2	1	2	2	2	NA	NA	2	2	2	2	NA	NA	NA	NA	1	NA	NA	1
C6624080_698	2	2	2	0	0	2	0	2	2	0	2	2	2	0	2	2	0	0	2	0	0	0	0	0	2	0	0	2	2	0	2	2	2	NA	2	0	0	0	NA	NA	NA	2	0	2	NA	2	0	0	2
C6624730_497	2	0	2	NA	NA	1	NA	2	0	NA	2	0	1	NA	2	NA	NA	NA	2	NA	NA	NA	NA	NA	2	NA	NA	2	2	NA	2	1	2	2	2	NA	NA	NA	2	2	2	NA	NA	NA	NA	1	NA	NA	1
C6625742_553	2	0	2	0	NA	0	NA	2	0	0	2	0	2	NA	2	2	NA	NA	2	NA	NA	0	NA	NA	2	NA	NA	2	2	NA	2	2	2	2	2	NA	NA	NA	2	2	2	NA	2	0	NA	1	NA	NA	1
C6626110_1432	2	0	2	NA	NA	0	NA	2	0	NA	2	0	2	NA	2	NA	0	NA	2	NA	NA	NA	2	NA	2	NA	NA	2	2	NA	2	1	2	2	2	NA	NA	NA	2	2	2	2	NA	2	NA	2	NA	NA	1
C6626304_1089	2	NA	2	NA	NA	2	NA	2	NA	NA	2	NA	2	0	2	2	NA	0	2	NA	NA	NA	NA	NA	2	NA	NA	2	2	0	2	2	2	2	2	NA	NA	NA	2	2	2	NA	NA	0	NA	2	NA	0	2
C6626726_1131	2	0	NA	0	NA	0	NA	2	0	NA	NA	0	2	NA	2	2	NA	NA	2	NA	NA	NA	NA	NA	2	NA	NA	2	NA	NA	NA	2	NA	NA	2	NA	NA	NA	NA	NA	NA	NA	NA	0	NA	NA	NA	NA	0
C6626798_96	2	0	0	NA	NA	0	NA	2	NA	NA	1	0	2	NA	2	NA	NA	2	2	NA	NA	NA	NA	NA	2	NA	NA	2	0	NA	0	2	0	0	2	NA	NA	NA	0	0	0	NA	NA	NA	NA	0	NA	NA	0
C6628918_538	NA	0	2	NA	NA	0	NA	NA	0	2	2	0	NA	NA	NA	NA	NA	NA	NA	NA	NA	NA	NA	NA	NA	NA	NA	NA	2	NA	2	0	2	2	NA	NA	NA	NA	2	2	2	2	NA	NA	NA	2	NA	NA	1
C6630184_118	2	0	2	NA	NA	0	0	2	0	NA	2	0	2	NA	2	NA	NA	NA	2	NA	NA	NA	NA	NA	2	NA	NA	2	2	NA	2	2	2	2	2	NA	NA	NA	2	2	2	NA	NA	0	NA	1	NA	NA	1
C6631174_1138	NA	0	NA	NA	NA	1	NA	NA	0	NA	2	0	0	NA	NA	NA	NA	NA	2	NA	NA	NA	NA	NA	NA	NA	NA	2	NA	NA	NA	NA	NA	NA	2	NA	NA	NA	NA	NA	NA	2	NA	2	NA	0	NA	NA	2
C6633322_1331	2	0	NA	NA	NA	0	NA	2	0	NA	2	0	2	NA	2	2	0	NA	2	NA	NA	NA	NA	NA	2	NA	NA	2	NA	NA	NA	1	NA	NA	2	NA	NA	NA	NA	NA	NA	2	NA	2	NA	0	NA	NA	0
C6633892_825	2	0	2	NA	NA	0	NA	2	0	NA	2	0	2	NA	2	0	NA	NA	2	NA	NA	0	NA	NA	2	NA	NA	2	2	NA	2	1	2	2	2	NA	NA	NA	2	2	2	0	NA	0	NA	2	NA	NA	1
C6634476_907	2	0	2	NA	NA	1	NA	2	0	NA	2	0	2	NA	2	NA	2	NA	2	NA	NA	2	2	NA	2	NA	2	2	2	NA	2	1	2	2	2	NA	2	NA	2	2	2	2	NA	2	NA	2	NA	NA	1
C6635214_822	2	2	NA	0	0	2	0	2	2	0	2	2	2	0	2	NA	0	0	2	0	0	0	0	0	2	0	0	2	NA	0	NA	2	NA	NA	2	0	0	0	NA	NA	NA	NA	0	2	0	2	0	0	2
C6635414_1527	2	NA	NA	NA	NA	NA	NA	2	NA	NA	1	NA	2	NA	2	NA	NA	NA	2	NA	NA	NA	NA	NA	2	NA	NA	2	NA	NA	NA	2	NA	0	2	NA	NA	0	0	0	0	NA	NA	2	NA	0	NA	NA	0
C6637018_1135	2	NA	NA	NA	NA	NA	NA	2	NA	NA	0	NA	2	NA	2	2	NA	NA	2	NA	NA	NA	NA	NA	2	NA	NA	2	0	NA	NA	2	0	NA	2	NA	NA	NA	NA	NA	NA	NA	NA	2	NA	0	NA	NA	0
C6637018_1170	2	NA	NA	NA	NA	NA	NA	2	NA	NA	2	NA	2	NA	2	2	NA	NA	2	NA	NA	NA	NA	NA	2	NA	NA	2	2	NA	NA	2	2	NA	2	NA	NA	NA	NA	NA	NA	NA	NA	0	NA	2	NA	NA	2
C6637698_783	2	NA	NA	NA	0	NA	NA	2	NA	NA	2	NA	2	NA	2	2	NA	0	2	NA	0	NA	NA	NA	2	NA	NA	2	NA	NA	NA	2	NA	NA	2	NA	NA	NA	NA	NA	NA	0	0	NA	NA	NA	NA	NA	NA
C6637868_1358	2	NA	2	NA	2	NA	NA	2	0	NA	2	NA	2	NA	2	2	NA	NA	2	NA	NA	NA	NA	NA	2	NA	NA	2	NA	NA	2	2	NA	2	2	NA	NA	NA	2	2	2	NA	NA	NA	NA	NA	NA	NA	NA
C6638164_576	NA	1	NA	NA	2	1	2	NA	0	2	NA	0	NA	2	NA	NA	2	2	NA	2	2	2	2	NA	NA	2	2	NA	NA	2	NA	NA	NA	NA	NA	2	2	NA	NA	NA	NA	2	2	NA	2	0	2	2	2
C6638574_1540	2	NA	2	NA	NA	2	NA	2	NA	NA	2	NA	2	NA	2	NA	NA	NA	2	NA	NA	NA	NA	NA	2	NA	NA	2	2	NA	2	2	2	2	2	NA	NA	NA	2	2	2	2	NA	NA	2	2	NA	NA	2
C6639074_435	2	0	NA	NA	2	0	2	2	0	2	2	0	2	2	2	1	2	2	2	NA	2	2	2	2	2	2	2	1	NA	2	NA	2	NA	NA	2	2	2	2	NA	NA	NA	NA	2	NA	2	NA	2	2	NA
C6639604_403	2	2	2	2	2	2	0	2	2	2	2	2	2	0	2	2	2	0	2	2	2	2	0	0	2	0	2	2	2	0	2	2	2	2	2	0	2	0	2	2	2	2	2	2	0	2	0	0	2
C6643244_613	0	2	NA	2	NA	2	NA	NA	2	NA	NA	2	1	NA	0	NA	NA	NA	0	NA	NA	NA	NA	NA	NA	NA	NA	0	0	NA	NA	0	NA	NA	NA	NA	NA	NA	NA	NA	NA	2	NA	0	NA	2	NA	NA	2
C6644392_1526	2	2	0	NA	NA	1	NA	2	2	NA	0	2	2	NA	2	2	NA	NA	2	NA	NA	NA	NA	NA	2	NA	NA	2	0	NA	0	2	0	0	2	NA	NA	NA	0	0	0	2	NA	2	NA	1	NA	NA	1
C6644392_1531	2	1	2	NA	NA	1	NA	2	0	NA	2	0	2	NA	2	2	NA	NA	2	NA	NA	NA	NA	NA	2	NA	NA	2	2	NA	2	2	2	2	2	NA	NA	NA	2	2	2	2	NA	NA	NA	1	NA	NA	1
C6646184_105	2	NA	NA	2	NA	NA	0	2	NA	NA	2	NA	2	0	2	NA	2	0	2	2	NA	NA	0	0	2	0	NA	2	NA	0	NA	2	NA	2	2	0	NA	0	2	2	2	NA	NA	NA	0	2	0	0	2
C6646882_1018	2	NA	NA	NA	0	NA	NA	2	NA	NA	2	NA	2	NA	2	2	0	NA	2	NA	0	NA	NA	NA	2	NA	NA	2	NA	NA	NA	2	NA	NA	2	NA	2	NA	NA	NA	NA	NA	NA	NA	NA	2	NA	NA	NA
C6647348_343	2	NA	NA	NA	NA	NA	NA	2	NA	NA	2	NA	2	NA	2	0	NA	NA	2	NA	NA	NA	NA	NA	2	NA	NA	2	NA	NA	NA	2	NA	NA	2	NA	NA	NA	NA	NA	NA	NA	NA	NA	NA	NA	NA	NA	NA
C6649394_1262	2	NA	2	NA	NA	2	NA	2	NA	2	2	NA	2	NA	2	NA	NA	NA	2	NA	NA	NA	NA	NA	2	NA	NA	2	2	NA	2	1	2	2	2	NA	NA	NA	2	2	2	0	NA	NA	NA	2	NA	NA	1
C6649394_1284	2	NA	0	NA	NA	0	NA	2	NA	2	1	NA	2	NA	2	NA	NA	NA	2	NA	NA	NA	NA	NA	2	NA	NA	2	0	NA	0	2	0	0	2	NA	NA	NA	0	0	0	2	NA	NA	NA	0	NA	NA	1
C6649714_171	2	NA	NA	NA	NA	NA	NA	2	NA	NA	2	NA	2	NA	2	2	NA	NA	2	NA	NA	NA	NA	NA	2	NA	NA	2	NA	NA	NA	2	NA	NA	2	NA	NA	NA	NA	NA	NA	2	NA	0	NA	2	NA	NA	NA
C6650446_910	2	0	2	NA	NA	0	NA	2	0	2	2	0	2	NA	2	2	NA	NA	2	NA	NA	NA	NA	NA	2	NA	NA	2	2	0	2	1	2	2	2	NA	NA	NA	2	2	2	0	0	0	NA	1	NA	NA	1
C6651980_1393	NA	0	2	2	2	0	2	NA	0	2	2	0	0	2	NA	2	2	2	NA	2	2	2	2	2	NA	2	2	NA	2	2	2	0	2	2	NA	2	2	2	2	2	2	2	2	0	2	1	2	2	1
C6653732_1053	NA	2	NA	0	NA	2	0	NA	2	NA	2	2	2	0	NA	NA	0	0	NA	0	NA	1	0	0	NA	0	0	NA	NA	0	NA	2	NA	2	NA	0	0	0	2	2	2	2	NA	2	0	2	0	0	2
C6653732_1060	NA	2	NA	2	NA	2	2	NA	2	NA	2	2	2	2	NA	NA	2	2	NA	2	NA	NA	2	2	NA	2	2	NA	NA	2	NA	2	NA	0	NA	2	2	1	0	0	0	2	NA	2	2	0	2	2	1
C6654768_1646	2	0	2	NA	NA	2	NA	2	1	NA	2	1	2	NA	2	2	NA	2	2	NA	NA	NA	NA	NA	2	NA	NA	2	2	NA	2	2	2	2	2	NA	NA	NA	2	2	2	NA	NA	2	NA	1	NA	NA	1
C6654768_1647	2	2	2	NA	NA	2	NA	2	2	NA	0	2	2	NA	2	2	NA	2	2	NA	NA	NA	NA	NA	2	NA	NA	2	2	NA	2	2	2	0	2	NA	NA	NA	0	0	0	NA	NA	1	NA	1	NA	NA	2
C6654768_1649	2	2	NA	NA	NA	0	NA	2	1	NA	2	1	1	NA	2	2	NA	2	2	NA	NA	NA	NA	NA	2	NA	NA	2	NA	NA	NA	2	NA	2	2	NA	NA	NA	2	2	2	NA	NA	1	NA	1	NA	NA	2
C6656322_382	2	0	2	0	0	0	0	2	0	0	2	0	2	NA	2	0	0	NA	2	NA	0	0	2	NA	2	NA	NA	2	2	NA	2	1	2	2	2	NA	NA	NA	2	2	2	2	0	NA	NA	1	NA	NA	1
C6656678_1063	2	0	0	NA	NA	0	0	2	0	NA	2	0	2	NA	2	0	NA	NA	2	NA	NA	0	NA	NA	2	NA	NA	2	0	NA	NA	1	0	0	2	NA	NA	NA	NA	NA	0	NA	NA	0	NA	0	NA	NA	0
C6657216_675	NA	2	NA	NA	NA	2	NA	NA	2	NA	NA	2	2	NA	NA	NA	NA	NA	NA	NA	NA	2	NA	NA	NA	NA	NA	NA	NA	NA	NA	2	NA	NA	NA	NA	NA	NA	NA	NA	NA	0	NA	0	NA	2	NA	NA	2
C6657572_460	2	2	2	2	NA	2	0	2	2	NA	2	2	2	1	2	2	2	0	2	0	NA	0	0	0	2	0	0	2	2	0	2	2	2	2	2	0	0	0	2	2	2	NA	NA	2	0	2	0	0	2
C6657630_156	2	NA	0	NA	NA	0	NA	2	NA	NA	2	NA	2	NA	2	2	NA	NA	2	NA	NA	NA	NA	NA	2	NA	NA	2	0	NA	0	2	0	NA	2	NA	NA	NA	NA	NA	NA	NA	NA	NA	NA	0	NA	NA	2
C6657786_1665	2	0	2	0	NA	0	NA	2	0	NA	2	0	2	NA	2	2	2	NA	2	NA	NA	0	NA	NA	2	NA	NA	2	2	NA	2	1	2	NA	2	NA	NA	NA	NA	NA	NA	2	NA	2	NA	0	NA	NA	1
C6659288_880	2	0	NA	NA	NA	0	NA	2	0	NA	2	0	2	2	2	NA	NA	NA	2	NA	NA	NA	NA	NA	2	NA	NA	2	2	NA	NA	2	NA	NA	2	NA	NA	NA	NA	NA	NA	NA	NA	NA	NA	NA	NA	NA	0
C6660230_300	2	NA	0	NA	NA	0	NA	2	NA	NA	0	NA	2	NA	2	2	NA	NA	2	NA	NA	NA	NA	NA	2	NA	NA	2	0	NA	0	2	0	0	2	NA	NA	NA	0	0	0	NA	NA	NA	NA	0	NA	NA	0
C6660488_1691	2	2	2	2	2	2	0	2	2	2	2	2	2	0	2	2	2	0	2	2	2	2	0	0	2	0	2	2	2	0	2	2	2	2	2	0	2	0	2	2	2	2	2	2	0	2	0	0	2
C6660732_1277	2	2	2	0	0	2	0	2	2	0	2	2	2	0	2	2	0	0	2	0	0	0	0	0	NA	0	0	2	2	0	2	2	2	2	2	0	0	0	2	2	2	0	0	2	0	2	0	0	2
C6661568_1140	NA	0	NA	2	NA	0	2	NA	0	2	NA	0	0	2	NA	NA	2	2	NA	2	NA	2	2	2	NA	2	2	NA	NA	2	NA	0	NA	NA	NA	2	2	2	NA	NA	NA	2	2	NA	2	0	2	2	0
C6661796_484	2	NA	0	NA	NA	0	NA	2	NA	NA	0	NA	2	NA	2	NA	NA	NA	2	NA	NA	NA	NA	NA	2	NA	NA	2	0	NA	0	2	0	0	2	NA	NA	NA	0	0	1	0	NA	2	NA	0	NA	NA	NA
C6662568_368	NA	0	0	NA	NA	2	NA	NA	2	NA	2	2	NA	NA	NA	NA	NA	NA	NA	NA	NA	NA	NA	NA	NA	NA	NA	NA	0	NA	2	NA	0	2	NA	NA	NA	NA	2	2	2	2	NA	2	NA	2	NA	NA	2
C6662616_1482	2	0	2	0	NA	0	0	2	0	NA	2	0	2	NA	2	2	NA	NA	2	NA	NA	0	NA	NA	2	NA	NA	2	2	2	2	0	2	NA	2	NA	NA	NA	NA	NA	NA	NA	NA	2	NA	0	NA	NA	0
C6662616_1536	2	2	0	2	NA	2	2	2	2	NA	2	2	2	NA	2	0	NA	NA	2	NA	NA	2	NA	NA	2	NA	NA	2	0	2	0	2	0	NA	2	NA	NA	NA	NA	NA	NA	NA	NA	2	NA	2	NA	NA	2
C6663138_605	2	NA	0	NA	NA	NA	NA	2	NA	NA	1	NA	2	NA	2	2	NA	NA	2	NA	NA	NA	NA	NA	2	NA	NA	2	0	NA	0	2	0	0	2	NA	NA	NA	0	0	0	2	NA	2	NA	0	NA	NA	0
C6663848_137	2	0	2	NA	NA	NA	NA	2	NA	2	2	NA	2	NA	2	2	NA	NA	2	2	NA	NA	NA	NA	2	NA	NA	2	NA	NA	NA	2	NA	NA	2	NA	NA	NA	NA	NA	NA	0	NA	NA	NA	NA	NA	NA	NA
C6664254_1284	2	0	2	NA	NA	0	NA	2	0	NA	2	0	2	NA	2	NA	NA	NA	2	NA	NA	0	NA	NA	2	NA	NA	2	2	NA	2	1	2	2	2	NA	NA	NA	2	2	2	0	NA	0	NA	2	NA	NA	1
C6664504_1374	2	NA	2	NA	NA	2	NA	2	NA	NA	2	NA	2	NA	2	0	NA	NA	2	0	NA	NA	NA	NA	2	NA	NA	2	2	NA	2	2	2	2	2	NA	NA	NA	2	2	2	0	NA	NA	NA	2	NA	NA	2
C6665494_115	2	2	0	2	2	2	1	2	2	2	1	2	2	1	2	2	2	2	2	2	2	2	1	1	2	1	2	2	0	1	0	2	0	0	2	1	2	2	0	0	0	2	NA	2	2	1	2	2	1
C6665494_121	2	2	2	0	0	2	0	2	2	0	2	2	2	0	2	2	0	0	2	0	0	0	0	0	2	0	0	2	2	0	2	2	2	2	2	0	0	0	2	2	2	0	NA	2	0	2	0	0	2
C6667784_1217	2	NA	0	NA	NA	0	NA	2	NA	NA	1	NA	2	NA	2	NA	NA	NA	2	NA	NA	NA	NA	NA	2	NA	NA	2	0	NA	0	2	0	0	2	NA	NA	NA	0	0	0	NA	NA	NA	NA	0	NA	NA	0
C6668384_210	2	NA	2	NA	NA	NA	NA	2	NA	NA	2	NA	2	2	2	2	0	2	2	NA	NA	NA	2	NA	2	NA	NA	2	2	NA	NA	2	2	NA	2	NA	NA	NA	NA	NA	NA	NA	0	NA	2	NA	NA	NA	NA
C6668384_254	2	NA	2	2	NA	NA	0	2	NA	NA	2	NA	2	0	2	2	0	0	2	1	NA	1	0	1	2	NA	1	2	2	0	NA	2	2	NA	2	NA	1	NA	NA	NA	NA	NA	2	NA	0	NA	NA	NA	NA
C6670386_165	2	2	NA	0	0	2	0	2	2	0	NA	2	2	0	2	2	0	0	2	0	0	0	NA	0	2	NA	0	2	NA	0	NA	2	NA	NA	2	0	0	NA	NA	NA	NA	0	0	2	0	2	0	0	2
C6670834_96	2	0	NA	NA	NA	0	NA	2	NA	NA	NA	0	2	NA	2	2	NA	NA	2	NA	NA	NA	NA	NA	2	NA	NA	2	NA	NA	NA	2	2	2	2	NA	NA	NA	2	NA	NA	NA	2	0	NA	2	NA	NA	NA
C6670898_1066	2	NA	NA	NA	NA	NA	NA	2	NA	NA	1	NA	2	NA	2	NA	NA	NA	2	0	NA	NA	NA	NA	2	NA	NA	2	NA	NA	NA	2	NA	0	2	NA	NA	NA	0	0	0	NA	NA	2	NA	0	NA	NA	0
C6671860_1489	2	NA	2	NA	NA	2	NA	2	NA	NA	2	2	2	NA	2	2	NA	NA	2	NA	NA	NA	NA	NA	2	NA	NA	2	2	NA	2	2	2	2	2	NA	NA	NA	2	2	2	NA	NA	2	NA	2	NA	NA	1
C6671860_1497	2	NA	0	NA	NA	2	NA	2	NA	NA	0	2	2	NA	2	2	NA	NA	2	NA	NA	NA	NA	NA	2	NA	NA	2	0	NA	0	2	0	0	2	NA	NA	NA	0	0	0	NA	NA	2	NA	0	NA	NA	1
C6672250_1108	2	NA	0	NA	NA	0	NA	2	NA	NA	1	NA	2	NA	2	NA	NA	NA	2	NA	NA	NA	NA	NA	2	NA	NA	2	0	2	0	2	0	0	2	NA	NA	NA	0	0	0	2	NA	NA	NA	0	NA	NA	0
C6672298_819	2	NA	2	NA	NA	2	NA	2	NA	NA	1	NA	2	NA	2	NA	NA	NA	2	NA	NA	NA	NA	NA	2	NA	NA	2	2	2	2	2	2	0	2	NA	NA	NA	0	0	0	NA	NA	NA	NA	0	NA	NA	1
C6672764_1017	2	2	2	0	NA	2	NA	2	2	NA	2	2	2	NA	2	2	1	NA	2	0	NA	0	NA	NA	2	NA	0	2	2	NA	2	2	2	2	2	NA	0	NA	2	2	2	0	NA	2	NA	2	NA	NA	2
C6672764_1037	2	2	1	2	NA	2	NA	2	2	NA	1	2	2	NA	2	2	2	NA	2	2	NA	2	NA	NA	2	NA	2	2	1	NA	0	2	1	0	2	NA	2	NA	0	0	0	2	NA	2	NA	0	NA	NA	1
[truncated: 3,083 more rows]
[truncated: 71 more columns]

## Sheet: Notes
Genomics-based diversity analysis of Vanilla species using a Vanilla planifolia draft genome and Genotyping-By-Sequencing
Ying Hu1, Marcio F. R. Resende Jr.1, Aureliano Bombarely2, Maria Brym3, Elias Bassil3*, Alan Chambers3*
1 Horticultural Sciences Department, University of Florida, Gainesville, FL, USA
2 School of Plant and Environmental Sciences, Virginia Tech, Blacksburg, VA, USA
3 Tropical Research and Education Center, Horticultural Sciences Department, Homestead, FL, USA
Corresponding Authors
Elias Bassil ebassil@ufl.edu, Alan H. Chambers ac@ufl.edu
Supplementary Table S2. Allele calls for each accession in this study for the 5,082 SNPs. Contig_position is the contig and base pair position of the SNP when mapping onto the VaplaK095A02V draft assembly. SNP values 0, 1, 2, or NA represent the number of reference alleles where 0 = homozygous alternate allele, 1 = heterozygous, 2 = homozygous reference allele, and NA = not detected.
