# Supplementary material for: Genomics-based diversity analysis of Vanilla species using a Vanilla planifolia draft genome and Genotyping-By-Sequencing
Source: Sci Rep. 2019 Mar 4;9:3416. doi: 10.1038/s41598-019-40144-1 (PMC6399343; doi:10.1038/s41598-019-40144-1)
Supplement: Supplementary file 3 — Supplementary Data S1 [file 41598_2019_40144_MOESM3_ESM.xlsx]

## Sheet: aphylla
Contig_position	alleles	chrom	pos	AC166	AC168	AC167	AC169	AC174	AC176	AC175	AC177	AC170	AC172	AC171	AC173	AC178	AC180	AC179	AC181	AC198	AC200	AC199	AC201	AC206	AC208	AC207	AC209	AC202	AC204	AC203	AC205	AC210	AC212	AC211	AC213	AC182	AC184	AC183	AC185	AC190	AC192	AC191	AC193	AC186	AC188	AC187	AC189	AC194	AC196
S1021_76978	A/C	1021	76978	N	A	N	N	A	A	N	A	N	N	A	A	A	A	N	A	A	A	A	A	N	N	A	A	A	N	A	N	N	N	N	A	N	A	N	A	N	N	N	N	A	A	A	N	A	A
S10303_33031	T/G	10303	33031	N	N	N	N	N	N	N	T	T	N	N	N	N	N	T	N	T	N	N	T	N	N	N	N	N	N	N	N	N	N	N	N	N	N	N	N	N	N	N	N	N	N	N	N	N	N
S10458_115853	G/C	10458	115853	N	N	G	N	N	N	N	N	N	G	N	N	N	N	N	N	N	N	N	N	N	N	N	N	N	N	N	N	N	N	N	N	G	N	N	N	N	N	N	G	N	N	N	N	N	N
S10584_3751	G/T	10584	3751	N	G	N	N	N	N	N	N	G	N	G	N	N	G	N	N	G	N	N	N	N	N	N	N	N	N	N	N	N	N	N	N	N	N	N	N	N	N	N	N	N	N	N	G	G	G
S10584_3764	A/G	10584	3764	N	A	N	N	N	N	N	N	A	N	A	N	N	A	N	N	A	N	N	N	N	N	N	N	N	N	N	N	N	N	N	N	N	N	N	N	N	N	N	N	N	N	N	A	A	A
S10777_56931	A/T	10777	56931	N	N	N	N	N	N	N	N	N	A	N	N	N	N	N	N	A	N	N	N	N	N	N	A	N	N	N	N	N	N	N	N	N	N	N	N	N	N	N	A	N	N	N	N	N	N
S10909_24938	A/G	10909	24938	N	N	N	N	N	N	N	N	N	A	N	N	N	N	N	N	N	N	N	N	N	N	N	N	N	N	N	N	N	N	N	N	N	N	N	N	N	N	N	A	N	N	N	N	N	N
S11831_13534	T/C	11831	13534	N	T	N	N	T	T	N	T	T	N	T	T	T	T	T	T	T	T	T	T	T	T	T	T	T	T	T	T	T	T	T	T	N	T	N	T	N	N	N	N	T	T	T	T	T	T
S11831_13539	A/G	11831	13539	N	A	N	N	A	A	N	A	A	N	A	A	A	A	A	A	A	A	A	A	A	A	A	A	A	A	A	A	A	A	A	A	N	A	N	A	N	N	N	N	A	A	A	A	A	A
S11831_13571	C/T	11831	13571	N	C	N	N	C	C	N	C	C	N	C	C	C	C	C	C	C	C	C	C	C	C	C	C	C	C	C	C	C	C	C	C	N	C	N	C	N	N	N	N	C	C	C	C	C	C
S11831_13577	T/C	11831	13577	N	T	N	N	T	T	N	T	T	N	T	T	T	T	T	T	T	T	T	T	T	T	T	T	T	T	T	T	T	T	T	T	N	T	N	T	N	N	N	N	T	T	T	T	T	T
S12242_28770	A/C	12242	28770	A	N	A	A	N	N	A	A	N	N	N	N	N	N	A	N	N	A	N	N	N	N	A	N	N	A	N	N	N	N	N	A	N	N	A	N	A	A	A	A	N	N	N	A	N	N
S12429_37239	G/T	12429	37239	N	N	N	N	N	N	N	N	N	N	N	N	N	N	N	N	N	N	N	N	N	N	N	N	N	N	N	N	N	N	N	N	N	N	N	N	N	N	N	G	N	N	N	N	N	N
S12429_37280	A/T	12429	37280	N	N	N	N	N	N	N	N	N	N	N	N	N	N	N	N	N	N	N	N	N	N	N	N	N	N	N	N	N	N	N	N	N	N	N	N	N	N	N	A	N	N	N	N	N	N
S13710_180833	A/G	13710	180833	N	N	N	N	N	N	N	N	N	A	N	N	N	N	N	N	N	N	N	N	N	N	N	N	N	N	N	N	N	N	N	N	N	N	N	N	N	N	N	A	N	N	N	N	N	N
S13710_180863	C/G	13710	180863	N	N	N	N	N	N	N	N	N	C	N	N	N	N	N	N	N	N	N	N	N	N	N	N	N	N	N	N	N	N	N	N	N	N	N	N	N	N	N	C	N	N	N	N	N	N
S13710_180864	A/G	13710	180864	N	N	N	N	N	N	N	N	N	A	N	N	N	N	N	N	N	N	N	N	N	N	N	N	N	N	N	N	N	N	N	N	N	N	N	N	N	N	N	A	N	N	N	N	N	N
S138_8799	T/A	138	8799	T	T	T	T	T	T	T	T	T	N	T	T	T	T	T	T	T	T	T	T	N	T	T	T	T	T	T	N	N	T	T	T	N	T	T	T	T	N	N	N	T	T	T	T	T	T
S1425_222	G/T	1425	222	N	G	N	N	G	G	G	G	G	N	G	G	G	G	N	G	G	N	G	G	G	G	G	G	G	N	G	G	G	G	N	G	G	G	N	G	N	N	N	N	G	G	G	G	G	G
S14409_53076	C/A	14409	53076	C	C	C	C	C	C	C	C	C	N	C	C	C	C	C	C	C	C	C	C	C	C	C	C	C	C	C	C	N	C	C	C	N	C	C	C	C	N	N	N	C	C	C	C	C	C
S14409_53109	C/A	14409	53109	C	C	C	C	C	C	C	C	C	N	C	C	C	C	C	C	C	C	C	C	C	C	C	C	C	C	C	C	N	C	C	C	N	C	C	C	C	N	N	N	C	C	C	C	C	C
S14639_140430	T/A	14639	140430	T	N	T	T	N	N	N	N	N	N	N	N	N	N	N	N	N	T	N	N	N	N	N	N	N	N	N	N	N	N	T	N	T	N	T	N	T	N	N	T	N	N	N	N	N	N
C1508494_77	A/G	1508494	77	A	N	N	A	N	N	N	N	N	N	N	N	N	N	N	N	N	N	N	N	N	N	N	N	N	N	N	N	N	N	A	N	N	N	A	N	A	A	A	N	N	N	N	N	N	N
S15270_64371	G/T	15270	64371	N	G	G	G	N	N	N	N	G	N	G	N	N	N	N	N	G	N	G	N	G	G	N	G	N	N	N	G	N	G	N	N	G	G	G	N	G	N	N	N	G	G	N	G	G	N
S15297_94049	G/T	15297	94049	N	N	N	N	N	N	N	N	N	G	N	N	N	N	N	N	N	N	N	N	N	N	N	N	N	N	N	N	N	N	N	N	G	N	N	N	N	N	N	N	N	N	N	N	N	N
S15298_19554	G/A	15298	19554	N	N	N	N	N	N	N	N	N	G	N	N	N	N	N	N	N	N	N	N	N	N	N	N	N	G	N	N	N	G	N	N	N	N	N	N	N	N	N	N	N	N	N	N	N	N
S15969_2998	T/A	15969	2998	N	N	N	N	N	N	N	N	N	T	N	N	N	N	N	N	N	N	N	N	N	N	N	N	N	N	N	N	N	N	N	N	N	N	N	N	N	N	N	T	N	N	N	N	N	N
S16413_192752	A/G	16413	192752	N	A	N	N	N	A	N	N	N	A	N	N	N	A	N	N	A	N	A	A	N	A	N	A	N	A	N	N	N	A	N	N	N	N	N	N	A	N	N	N	N	A	N	A	A	A
S16413_192756	A/T	16413	192756	N	A	N	N	N	A	N	N	N	A	N	N	N	A	N	N	A	N	A	A	N	A	N	A	N	A	N	N	N	A	N	N	N	N	N	N	A	N	N	N	N	A	N	A	A	A
S18471_36856	C/T	18471	36856	N	C	N	N	C	C	N	N	N	N	C	C	C	C	N	C	C	N	C	C	C	N	N	C	C	N	C	C	N	N	N	N	N	C	N	N	N	N	N	N	C	C	C	N	N	C
S18471_36862	A/G	18471	36862	N	A	N	N	A	A	N	N	N	N	A	A	A	A	N	A	A	N	A	A	A	N	N	A	A	N	A	A	N	N	N	N	N	A	N	N	N	N	N	N	A	A	A	N	N	A
S18471_36863	C/T	18471	36863	N	C	N	N	C	C	N	N	N	N	C	C	C	C	N	C	C	N	C	C	C	N	N	C	C	N	C	C	N	N	N	N	N	C	N	N	N	N	N	N	C	C	C	N	N	C
S18471_36864	C/A	18471	36864	N	C	N	N	C	C	N	N	N	N	C	C	C	C	N	C	C	N	C	C	C	N	N	C	C	N	C	C	N	N	N	N	N	C	N	N	N	N	N	N	C	C	C	N	N	C
S18526_140165	A/G	18526	140165	N	A	N	N	A	A	N	N	A	N	A	A	A	A	N	A	A	N	A	A	N	N	N	A	A	N	A	N	N	N	A	N	N	A	A	A	N	N	N	N	A	A	A	A	A	A
S19737_91249	T/A	19737	91249	N	N	N	T	N	N	N	N	N	N	N	N	N	N	N	N	N	T	N	N	N	N	N	N	N	N	N	N	N	N	T	N	N	N	N	N	T	N	N	T	N	N	N	N	N	N
S20831_45626	A/G	20831	45626	A	A	A	A	A	A	A	A	A	N	A	A	N	A	A	A	A	A	N	A	N	A	A	A	N	A	A	N	A	A	A	A	N	A	A	A	A	N	N	N	A	A	A	A	A	A
C2168662_78	T/A	2168662	78	N	T	N	N	N	T	N	N	T	N	T	T	T	T	N	T	T	N	T	N	N	N	N	T	T	N	T	T	N	N	N	N	T	T	N	T	N	N	N	T	T	T	T	N	T	T
S2181_123554	A/T	2181	123554	N	A	N	N	A	A	N	N	A	N	A	A	A	A	N	A	A	N	A	A	A	A	N	A	A	N	A	A	N	A	N	N	N	A	N	A	N	N	N	N	A	A	A	N	A	A
S22447_4362	A/C	22447	4362	A	A	N	N	A	A	N	A	N	N	A	A	A	A	N	A	A	N	A	A	A	N	N	A	A	N	A	A	N	A	N	A	N	A	N	A	N	N	A	N	A	A	A	N	A	A
S22447_4391	G/C	22447	4391	G	G	N	N	G	G	N	G	N	N	G	G	G	G	N	G	G	N	G	G	G	N	N	G	G	N	G	G	N	G	N	G	N	G	N	G	N	N	G	N	G	G	G	N	G	G
S2259_118158	G/T	2259	118158	N	G	N	N	G	G	N	N	G	N	G	G	G	G	N	G	G	N	G	G	G	N	N	G	G	N	N	G	N	N	N	N	N	G	N	G	N	N	N	N	G	G	G	N	G	G
S2259_118202	G/A	2259	118202	N	G	N	N	G	G	N	N	G	N	G	G	G	G	N	G	G	N	G	G	G	N	N	G	G	N	N	G	N	N	N	N	N	G	N	G	N	N	N	N	G	G	G	N	G	G
C2444906_64	T/C	2444906	64	N	N	N	N	T	N	N	N	N	T	N	N	N	N	N	N	N	N	N	N	N	N	N	N	N	N	N	N	N	N	N	N	N	N	N	N	N	N	N	N	N	N	N	N	N	N
C2444906_93	A/G	2444906	93	N	N	N	N	A	N	N	N	N	A	N	N	N	N	N	N	N	N	N	N	N	N	N	N	N	N	N	N	N	N	N	N	N	N	N	N	N	N	N	N	N	N	N	N	N	N
S24486_527	C/T	24486	527	N	C	N	N	C	C	N	N	N	N	C	C	C	C	N	C	C	N	C	C	C	N	N	N	C	N	C	N	N	N	N	N	N	C	N	C	N	N	N	N	C	C	C	N	N	C
S24486_529	T/C	24486	529	N	T	N	N	T	T	N	N	N	N	T	T	T	T	N	T	T	N	T	T	T	N	N	T	T	N	T	N	N	N	N	N	N	T	N	T	N	N	N	N	T	T	T	N	N	T
S24486_532	C/A	24486	532	N	C	N	N	C	C	N	N	N	N	C	C	C	C	N	C	C	N	C	C	C	N	N	C	C	N	C	N	N	N	N	N	N	C	N	C	N	N	N	N	C	C	C	N	N	C
S24486_537	G/A	24486	537	N	G	N	N	G	G	N	N	N	N	G	G	G	G	N	G	N	N	G	G	G	N	N	G	G	N	G	N	N	N	N	N	N	G	N	G	N	N	N	N	G	G	G	N	N	G
S24486_565	T/C	24486	565	N	T	N	N	T	T	N	N	N	N	T	T	T	T	N	T	T	N	T	T	T	N	N	T	T	N	T	N	N	N	N	N	N	T	N	T	N	N	N	N	T	T	T	N	N	T
S2454_10510	G/C	2454	10510	N	N	N	N	N	N	N	N	N	G	N	N	N	N	N	N	N	N	N	N	N	N	N	N	N	N	N	N	N	N	N	N	G	N	N	N	N	N	N	G	N	N	N	N	N	N
S2454_10552	T/A	2454	10552	N	N	N	N	N	N	N	N	N	T	N	N	N	N	N	N	N	N	N	N	N	N	N	N	N	N	N	N	N	N	N	N	T	N	N	N	N	N	N	T	N	N	N	N	N	N
S24888_20209	A/C	24888	20209	N	A	N	N	A	A	N	N	A	N	A	A	A	A	N	A	A	N	A	A	A	N	N	A	A	N	A	N	N	N	N	N	N	A	N	A	N	N	N	N	A	A	A	A	A	A
S24888_20210	T/C	24888	20210	N	T	N	N	T	T	N	N	T	N	T	T	T	T	N	T	T	N	T	T	T	N	N	T	T	N	T	N	N	N	N	N	N	T	N	T	N	N	N	N	T	T	T	T	T	T
S24888_20220	C/G	24888	20220	N	C	N	N	C	C	N	N	C	N	C	C	C	C	N	C	C	N	C	C	C	N	N	C	C	N	C	N	N	N	N	N	N	C	N	C	N	N	N	N	C	C	C	C	C	C
S24888_20228	T/C	24888	20228	N	T	N	N	T	T	N	N	T	N	T	T	T	T	N	T	T	N	T	T	T	N	N	T	T	N	T	N	N	N	N	N	N	T	N	T	N	N	N	N	T	T	T	T	T	T
S24888_20231	T/C	24888	20231	N	T	N	N	T	T	N	N	T	N	T	T	T	T	N	T	T	N	T	T	T	N	N	T	T	N	T	N	N	N	N	N	N	T	N	T	N	N	N	N	T	T	T	T	T	T
S24888_20234	T/G	24888	20234	N	T	N	N	T	T	N	N	T	N	T	T	T	T	N	T	T	N	T	T	T	N	N	T	T	N	T	N	N	N	N	N	N	T	N	T	N	N	N	N	T	T	T	T	T	T
S24888_20243	T/G	24888	20243	N	T	N	N	T	T	N	N	T	N	T	T	T	T	N	T	T	N	T	T	T	N	N	T	T	N	T	N	N	N	N	N	N	T	N	T	N	N	N	N	T	T	T	T	T	T
S25539_436	T/A	25539	436	N	T	N	N	N	N	N	N	T	N	T	T	N	N	N	N	T	N	T	T	N	T	N	T	N	N	N	N	T	N	N	N	N	T	N	N	N	N	N	N	T	T	T	N	N	T
S25539_449	G/T	25539	449	N	G	N	N	N	N	N	N	G	N	G	G	N	N	N	N	G	N	G	G	N	G	N	G	N	N	N	N	G	N	N	N	N	G	N	N	N	N	N	N	G	G	G	N	N	G
S25539_460	T/A	25539	460	N	T	N	N	N	N	N	N	T	N	T	T	N	N	N	N	T	N	T	T	N	T	N	T	N	N	N	N	T	N	N	N	N	T	N	N	N	N	N	N	T	T	T	N	N	T
S27497_91393	A/C	27497	91393	N	N	N	N	N	N	N	N	N	N	N	N	N	N	N	N	N	N	N	N	N	N	N	N	N	N	N	N	N	N	N	N	A	N	N	N	N	N	N	A	N	N	N	N	N	N
S27778_7055	G/A	27778	7055	G	G	N	G	N	N	N	N	N	N	N	N	N	N	N	N	N	G	N	G	G	N	N	N	G	N	N	N	N	N	N	N	N	N	G	G	G	N	N	N	G	G	N	N	N	N
S28072_74056	G/T	28072	74056	N	G	N	N	G	G	N	N	G	N	G	G	G	G	N	G	G	N	G	G	N	G	G	G	G	N	G	N	G	N	N	N	N	G	N	G	N	N	N	N	G	G	G	N	G	G
S28072_74092	G/T	28072	74092	N	G	N	N	G	G	N	N	G	N	G	G	G	G	N	G	G	N	G	G	N	G	G	G	G	N	G	N	G	N	N	N	N	G	N	G	N	N	N	N	G	G	G	N	G	G
S2854_12257	T/G	2854	12257	N	T	N	N	T	T	N	N	T	N	T	N	T	T	N	T	T	N	N	T	N	N	N	T	T	N	T	N	N	N	N	N	N	T	N	T	N	N	N	N	T	T	T	N	T	T
S2854_12261	T/G	2854	12261	N	T	N	N	T	T	N	N	T	N	T	T	T	T	N	T	T	N	T	T	N	N	N	T	T	N	T	N	N	N	N	N	N	T	N	T	N	N	N	N	T	T	T	N	T	T
S2854_12266	A/T	2854	12266	N	A	N	N	A	A	N	N	A	N	A	A	A	A	N	A	A	N	A	A	N	N	N	A	A	N	A	N	N	N	N	N	N	A	N	A	N	N	N	N	A	A	A	N	A	A
S2854_12271	C/G	2854	12271	N	C	N	N	C	C	N	N	C	N	C	C	C	C	N	C	C	N	C	C	N	N	N	C	C	N	C	N	N	N	N	N	N	C	N	C	N	N	N	N	C	C	C	N	C	C
S2854_12274	T/G	2854	12274	N	T	N	N	T	T	N	N	T	N	T	T	T	T	N	T	T	N	T	T	N	N	N	T	T	N	T	N	N	N	N	N	N	T	N	T	N	N	N	N	T	T	T	N	T	T
C2894088_102	C/A	2894088	102	N	N	C	C	N	N	N	N	N	N	N	N	N	N	N	N	N	N	N	N	N	N	N	N	N	N	N	N	N	N	N	N	C	N	N	N	N	N	N	C	N	N	N	N	N	N
S29400_27904	A/G	29400	27904	A	N	A	A	N	N	A	N	N	N	N	N	N	N	A	N	N	A	N	N	N	N	N	N	N	N	N	N	N	N	N	N	N	N	A	N	A	N	N	N	N	N	N	N	N	N
S29510_87924	T/C	29510	87924	N	T	N	T	T	T	N	N	N	N	T	T	T	T	N	T	T	N	T	T	T	N	N	T	T	T	T	T	N	N	N	N	N	T	N	T	N	N	N	N	T	T	T	N	N	T
S29510_87927	C/A	29510	87927	N	C	N	C	C	C	N	N	N	N	C	C	C	C	N	C	C	N	C	C	C	N	N	C	C	C	C	C	N	N	N	N	N	C	N	C	N	N	N	N	C	C	C	N	N	C
S29510_87935	G/A	29510	87935	N	G	N	G	G	G	N	N	N	N	G	G	G	G	N	G	G	N	G	G	G	N	N	G	G	G	G	G	N	N	N	N	N	G	N	G	N	N	N	N	G	G	G	N	N	G
S29510_87941	T/C	29510	87941	N	T	N	T	T	T	N	N	N	N	T	N	T	T	N	T	T	N	T	T	T	N	N	T	T	T	T	T	N	N	N	N	N	T	N	T	N	N	N	N	T	T	T	N	N	T
S29510_87943	T/C	29510	87943	N	T	N	T	T	T	N	N	N	N	T	T	T	T	N	T	T	N	T	T	T	N	N	T	T	T	T	T	N	N	N	N	N	T	N	T	N	N	N	N	T	T	T	N	N	T
C3003369_108	A/T	3003369	108	N	A	N	N	N	A	N	N	N	N	N	N	N	N	N	N	N	N	N	N	N	N	N	N	N	N	N	N	N	N	N	N	N	N	A	N	N	N	N	N	N	N	A	N	N	N
S3033_24438	T/G	3033	24438	T	N	T	T	N	N	T	T	N	N	N	T	T	N	T	N	N	T	N	N	N	T	T	T	N	T	N	N	N	T	T	T	N	N	T	N	T	N	N	N	N	N	N	T	N	N
C3077389_91	T/G	3077389	91	T	T	N	T	T	N	N	T	N	N	N	N	T	T	N	N	N	T	N	N	N	T	T	N	T	N	T	N	N	N	N	N	N	N	N	N	T	N	N	N	N	T	T	T	T	T
C3077389_128	A/C	3077389	128	A	A	N	A	A	N	N	A	N	N	N	N	A	A	N	N	N	A	N	N	N	A	N	N	A	N	A	N	N	N	N	N	N	N	N	N	A	N	N	N	N	A	A	A	A	A
C3093241_110	A/T	3093241	110	N	A	N	A	A	A	N	N	N	A	N	A	A	N	N	A	A	N	N	A	A	N	N	A	N	A	N	N	N	A	A	N	N	N	N	N	N	A	A	N	A	N	A	A	A	N
S31118_30981	T/C	31118	30981	N	N	N	N	N	N	N	N	N	T	N	N	N	N	N	N	N	N	N	N	N	N	N	N	N	N	N	N	N	N	N	N	T	N	N	N	N	N	N	T	N	N	N	N	N	N
C3139797_70	G/C	3139797	70	N	N	N	N	N	N	G	N	G	N	N	N	N	N	N	N	N	N	N	N	N	N	N	N	N	N	N	N	N	N	N	N	N	N	N	N	N	N	N	N	N	N	N	N	G	N
C3139797_98	G/A	3139797	98	N	N	N	N	N	N	G	N	G	G	N	N	N	N	N	N	N	N	N	N	N	N	N	N	N	N	N	N	N	N	N	N	N	N	N	N	N	N	N	N	N	N	N	N	G	N
C3166111_88	G/A	3166111	88	N	N	N	N	N	N	N	N	N	N	N	N	N	N	N	N	N	N	N	N	N	N	N	N	N	N	N	N	N	N	N	N	N	N	N	N	N	N	N	G	N	N	N	N	N	N
S31766_9049	T/G	31766	9049	N	N	T	T	N	N	T	T	N	N	N	N	N	N	T	N	N	N	N	N	N	N	T	N	N	N	N	N	N	N	N	N	N	N	N	N	T	T	T	N	N	N	N	T	N	N
S31766_9050	G/T	31766	9050	N	N	G	G	N	N	G	G	N	N	N	N	N	N	G	N	N	N	N	N	N	N	G	N	N	N	N	N	N	N	N	N	N	N	N	N	G	G	G	N	N	N	N	G	N	N
S31766_9052	G/T	31766	9052	N	N	G	G	N	N	G	G	N	N	N	N	N	N	G	N	N	N	N	N	N	N	G	N	N	N	N	N	N	N	N	N	N	N	N	N	G	G	G	N	N	N	N	G	N	N
C3179525_126	A/C	3179525	126	N	N	N	N	N	N	N	N	A	N	N	N	N	N	N	N	N	N	N	N	N	N	A	A	N	A	N	N	N	N	A	A	A	A	A	N	N	N	A	A	N	N	N	A	N	N
C3179525_129	T/A	3179525	129	N	N	N	N	N	N	N	N	T	N	N	N	N	N	N	N	N	N	N	N	N	N	T	T	N	T	N	N	N	N	T	T	T	T	T	N	N	N	T	T	N	N	N	T	N	N
C3226583_115	G/A	3226583	115	N	N	N	N	N	N	N	N	N	N	N	N	N	N	N	N	N	N	N	N	N	N	N	N	N	N	N	N	N	N	N	N	N	N	N	N	N	N	N	G	N	N	N	N	N	N
C3226583_116	T/A	3226583	116	N	N	N	N	N	N	N	N	N	N	N	N	N	N	N	N	N	N	N	N	N	N	N	N	N	N	N	N	N	N	N	N	N	N	N	N	N	N	N	T	N	N	N	N	N	N
C3228251_45	A/T	3228251	45	N	N	N	N	N	N	N	A	N	N	N	N	N	N	N	A	N	N	N	N	A	N	N	N	N	N	N	N	N	N	N	N	N	N	N	N	A	N	N	N	N	A	N	N	N	N
C3238205_90	A/C	3238205	90	A	A	A	N	A	N	N	N	N	N	A	N	A	N	A	A	N	N	N	N	N	N	A	N	N	N	A	N	N	N	N	N	N	N	A	N	N	A	A	N	N	N	N	A	N	N
C3244667_111	T/C	3244667	111	N	N	N	N	N	N	N	N	N	N	N	N	N	N	N	N	N	N	N	N	N	N	N	N	N	N	N	N	N	N	N	N	N	N	N	N	N	N	N	N	N	N	N	N	N	N
C3283453_107	T/C	3283453	107	N	T	T	N	N	N	N	N	N	N	T	N	N	N	T	N	T	N	N	T	N	N	N	N	N	N	N	N	N	N	N	N	N	T	N	N	N	N	N	N	N	N	T	N	T	T
C3283453_124	T/G	3283453	124	N	T	T	N	N	N	N	N	N	N	T	N	N	N	T	N	T	N	N	T	N	N	N	N	N	N	N	N	N	N	N	N	N	T	N	N	N	N	N	N	N	N	T	N	T	T
S33035_48580	T/A	33035	48580	T	T	T	T	T	T	T	T	N	T	T	T	N	T	T	T	T	T	T	T	T	T	T	T	T	T	T	T	N	T	T	T	N	T	T	T	T	N	N	N	T	T	T	T	N	T
S33037_23855	C/T	33037	23855	N	C	N	N	C	C	N	N	C	C	C	N	C	C	N	C	C	N	C	C	C	N	N	C	C	N	N	C	N	N	N	N	N	C	N	N	N	N	N	N	C	C	C	N	C	C
C3307935_86	C/T	3307935	86	C	C	C	C	C	C	C	C	C	N	C	C	C	C	C	C	C	C	C	C	C	C	C	C	C	C	C	C	N	C	C	C	N	C	C	C	C	N	N	N	C	C	C	C	C	C
S33117_15212	C/A	33117	15212	N	C	N	N	C	C	N	N	N	N	C	C	C	C	N	C	C	N	C	C	N	N	N	C	N	N	C	N	N	N	N	N	N	C	N	N	N	N	N	N	C	C	C	N	N	C
S33117_15220	G/A	33117	15220	N	G	N	N	G	G	N	N	N	N	G	G	G	G	N	G	G	N	G	G	N	N	N	G	N	N	G	N	N	N	N	N	N	G	N	N	N	N	N	N	G	G	G	N	N	G
S33117_15227	C/T	33117	15227	N	C	N	N	C	C	N	N	N	N	C	C	C	C	N	C	C	N	C	C	N	N	N	C	N	N	C	N	N	N	N	N	N	C	N	N	N	N	N	N	C	C	C	N	N	C
S33117_15233	T/G	33117	15233	N	T	N	N	N	T	N	N	N	N	T	T	T	T	N	T	T	N	T	T	N	N	N	T	N	N	T	N	N	N	N	N	N	T	N	N	N	N	N	N	T	T	T	N	N	T
C3313049_117	C/A	3313049	117	N	C	N	N	N	C	N	N	N	N	N	C	N	N	N	N	N	N	N	N	N	N	N	N	N	N	N	N	N	C	N	N	N	C	N	N	N	N	N	C	N	N	N	C	N	N
C3329431_91	C/A	3329431	91	N	C	N	N	N	C	C	N	C	C	C	C	C	N	C	C	N	N	C	N	N	C	N	N	N	N	C	N	N	N	N	N	C	N	C	C	C	N	C	N	N	C	N	N	C	C
C3421223_43	C/A	3421223	43	N	N	N	N	N	N	N	N	N	N	N	N	N	N	C	C	N	N	N	N	N	N	N	N	C	C	N	N	N	N	N	N	C	N	N	N	N	C	N	N	N	N	N	N	N	N
C3558297_113	T/C	3558297	113	N	T	N	N	T	T	N	T	T	N	T	T	T	T	N	T	T	N	T	T	T	T	T	T	T	T	T	T	T	T	N	T	N	T	N	T	N	N	N	N	T	T	T	T	T	T
S35714_41778	G/C	35714	41778	G	G	G	G	G	G	G	N	G	G	G	G	G	G	G	G	G	G	G	G	N	N	N	G	G	G	G	N	N	N	N	N	G	G	G	G	G	N	N	G	G	G	G	G	G	G
S36701_29475	A/G	36701	29475	N	N	N	N	N	N	N	N	N	A	N	N	N	N	N	N	N	N	N	N	N	N	N	N	N	N	N	N	N	N	N	N	N	N	N	N	N	N	N	N	N	N	N	N	N	N
S3693_56917	G/A	3693	56917	N	G	N	N	G	G	N	G	G	N	G	G	G	G	N	G	G	N	G	G	N	N	G	G	G	N	G	G	G	G	G	G	N	G	N	G	N	N	N	N	G	G	G	N	G	G
S3693_56924	G/T	3693	56924	N	G	N	N	G	G	N	G	G	N	G	G	G	G	N	G	G	N	G	G	N	N	G	G	G	N	G	G	G	G	G	G	N	G	N	G	N	N	N	N	G	G	G	N	G	G
S3693_56925	G/A	3693	56925	N	G	N	N	G	G	N	G	G	N	G	G	G	G	N	G	G	N	G	G	N	N	G	G	G	N	G	G	G	G	G	G	N	G	N	G	N	N	N	N	G	G	G	N	G	G
S3693_56926	C/A	3693	56926	N	C	N	N	C	C	N	C	C	N	C	C	C	C	N	C	C	N	C	C	N	N	C	C	C	N	C	C	C	C	C	C	N	C	N	C	N	N	N	N	C	C	C	N	C	C
S3693_56932	C/A	3693	56932	N	C	N	N	C	C	N	C	C	N	C	C	C	C	N	C	C	N	C	C	N	N	C	C	C	N	C	C	C	C	C	C	N	C	N	C	N	N	N	N	C	C	C	N	C	C
S3693_56933	C/A	3693	56933	N	C	N	N	C	C	N	C	C	N	C	C	C	C	N	C	C	N	C	C	N	N	C	C	C	N	C	C	C	C	C	C	N	C	N	C	N	N	N	N	C	C	C	N	C	C
S3693_56944	C/A	3693	56944	N	C	N	N	C	C	N	C	C	N	C	C	C	C	N	C	C	N	C	C	N	N	C	C	C	N	C	C	C	C	C	C	N	C	N	C	N	N	N	N	C	C	C	N	C	C
S3693_56955	G/T	3693	56955	N	G	N	N	G	G	N	G	G	N	G	G	G	G	N	G	G	N	G	G	N	N	G	G	G	N	G	G	G	G	G	G	N	G	N	G	N	N	N	N	G	G	G	N	G	G
S39628_27860	T/A	39628	27860	N	N	N	N	N	N	N	N	N	N	N	N	N	N	N	N	N	N	N	N	N	N	N	N	N	N	N	N	N	N	N	N	T	N	N	N	N	N	N	T	N	N	N	N	N	N
S40530_6774	A/G	40530	6774	A	A	A	A	A	A	A	N	N	N	A	A	A	A	A	A	A	A	A	A	A	A	N	A	A	A	A	A	A	A	A	N	N	A	A	A	A	N	N	N	A	A	A	A	N	A
C4086185_169	A/G	4086185	169	N	A	N	N	A	A	N	N	A	N	A	A	A	A	N	A	A	N	A	A	A	N	N	A	A	N	A	A	N	N	A	N	N	A	N	A	N	N	N	N	A	A	A	N	A	A
C4263634_177	C/G	4263634	177	N	N	N	N	N	N	N	N	N	N	N	N	N	N	N	N	N	N	N	N	N	N	N	N	N	N	N	N	N	N	N	N	C	N	N	N	N	N	N	N	N	N	N	N	N	N
C4263634_218	T/G	4263634	218	N	N	N	N	N	N	N	N	N	N	N	N	N	N	N	N	N	N	N	N	N	N	N	N	N	N	N	N	N	N	N	N	T	N	N	N	N	N	N	N	N	N	N	N	N	N
C4290788_87	C/A	4290788	87	C	C	C	C	C	C	C	C	C	N	C	C	C	C	C	C	C	C	C	C	C	C	C	C	C	C	C	C	C	C	C	C	N	C	C	C	C	C	C	N	C	C	C	C	C	C
S46198_231	G/T	46198	231	N	G	N	N	G	G	N	N	G	N	G	N	G	G	N	G	N	N	G	G	G	N	N	G	G	N	G	N	N	N	N	N	N	G	N	G	N	N	N	N	G	G	G	N	G	G
C4716257_258	A/G	4716257	258	N	N	N	N	N	N	N	N	N	N	N	N	N	N	N	N	N	N	N	N	N	N	N	N	N	N	N	N	N	N	N	N	A	N	N	N	N	N	N	A	N	N	N	N	N	N
C4794906_106	T/C	4794906	106	N	N	N	N	N	N	N	N	N	N	N	N	N	N	N	N	N	N	N	N	N	T	N	N	N	T	N	N	T	T	N	N	N	N	N	N	N	N	N	N	N	N	N	N	N	N
S48329_261	T/A	48329	261	T	N	N	T	N	T	N	N	N	N	N	T	N	N	N	N	T	T	T	N	T	N	N	T	T	N	T	T	T	N	T	T	N	N	T	N	T	N	N	N	N	T	N	T	N	N
S48329_278	C/T	48329	278	C	N	N	C	N	C	N	N	N	N	N	C	N	N	N	N	C	C	C	N	C	N	N	C	C	N	C	C	C	N	C	C	N	N	C	N	C	N	N	N	N	C	N	C	N	N
S48355_31217	T/G	48355	31217	N	N	N	N	N	N	N	N	N	T	N	N	N	N	N	N	N	N	N	N	N	N	N	N	N	N	N	N	N	N	N	N	T	N	N	N	N	N	N	N	N	N	N	N	N	N
S4847_109153	G/T	4847	109153	G	G	G	G	G	G	G	N	G	G	G	G	G	G	G	G	G	G	G	G	G	G	N	G	G	N	G	G	N	G	G	N	G	G	G	G	G	N	N	G	G	G	G	G	G	G
S4847_109171	G/T	4847	109171	G	G	G	G	G	G	G	N	G	G	G	G	G	G	G	G	G	G	G	G	G	G	N	G	G	N	G	G	N	G	G	N	G	G	G	G	G	N	N	G	G	G	G	G	G	G
S5052_17426	A/T	5052	17426	N	N	N	N	N	N	N	N	N	A	N	N	N	N	N	N	N	N	N	N	N	N	N	N	N	N	N	N	N	N	N	N	A	N	N	N	N	N	A	N	N	N	N	N	N	N
C5056780_272	T/A	5056780	272	N	N	N	N	T	N	N	N	N	N	N	T	N	T	N	T	T	N	N	N	T	N	N	N	N	N	N	N	N	N	N	N	N	T	N	N	N	N	N	N	T	T	T	N	T	N
C5056780_273	C/A	5056780	273	N	N	N	N	C	N	N	N	N	N	N	C	N	C	N	C	C	N	N	N	C	N	N	N	N	N	N	N	N	N	N	N	N	C	N	N	N	N	N	N	C	C	C	N	C	N
S5072_36634	A/T	5072	36634	A	A	A	A	A	A	A	A	A	N	A	A	A	A	A	A	A	A	A	A	A	A	A	A	A	A	A	A	A	A	A	A	N	A	A	A	A	N	N	A	A	A	A	A	A	A
S5089_76629	T/C	5089	76629	N	N	N	N	N	N	N	N	N	N	N	N	N	N	N	N	N	N	N	N	N	N	N	N	N	N	N	N	N	N	N	N	T	N	N	N	N	N	N	N	N	N	N	N	N	N
S50924_11413	A/T	50924	11413	N	N	N	N	N	N	N	A	N	A	N	N	N	N	N	N	N	N	N	N	N	N	A	N	N	N	N	N	N	N	A	A	A	N	N	N	N	N	N	N	N	N	N	N	N	N
C5167659_213	A/T	5167659	213	N	N	N	A	N	A	N	N	A	N	N	A	N	N	N	A	N	N	N	N	N	N	N	N	N	N	N	N	N	N	N	N	N	N	N	N	A	N	N	N	N	N	N	A	N	N
S5330_103419	T/G	5330	103419	T	T	T	T	T	T	T	T	T	T	T	T	T	T	T	T	T	T	T	T	T	N	T	T	T	T	T	T	N	N	T	T	N	T	T	T	T	N	N	N	T	T	T	T	T	T
S5330_103451	A/T	5330	103451	A	A	A	A	A	A	A	A	A	A	A	A	A	A	A	A	A	A	A	A	A	N	A	A	A	A	A	A	N	N	A	A	N	A	A	A	A	N	N	N	A	A	A	A	A	A
C5418699_88	T/G	5418699	88	T	N	T	T	N	N	T	N	N	N	N	N	N	N	T	T	N	T	N	N	N	T	N	N	N	T	N	N	N	T	N	N	N	N	T	N	T	N	N	N	N	N	N	T	N	N
C5418699_93	A/G	5418699	93	A	N	A	A	N	N	A	N	N	N	N	N	N	N	A	A	N	A	N	N	N	A	N	N	N	A	N	N	N	A	N	N	N	N	A	N	A	N	N	N	N	N	N	A	N	N
C5418699_94	A/T	5418699	94	A	N	A	A	N	N	A	N	N	N	N	N	N	N	A	A	N	A	N	N	N	A	N	N	N	A	N	N	N	A	N	N	N	N	A	N	A	N	N	N	N	N	N	A	N	N
C5418699_96	A/G	5418699	96	A	N	A	A	N	N	A	N	N	N	N	N	N	N	A	A	N	A	N	N	N	A	N	N	N	A	N	N	N	A	N	N	N	N	A	N	A	N	N	N	N	N	N	A	N	N
C5418699_109	A/C	5418699	109	A	N	A	A	N	N	A	N	N	N	N	N	N	N	A	A	N	A	N	N	N	A	N	N	N	A	N	N	N	A	N	N	N	N	A	N	A	N	N	N	N	N	N	A	N	N
C5418699_138	A/G	5418699	138	A	N	A	A	N	N	A	N	N	N	N	N	N	N	A	A	N	A	N	N	N	A	N	N	N	A	N	N	N	A	N	N	N	N	A	N	A	N	N	N	N	N	N	A	N	N
C5471963_263	A/T	5471963	263	A	A	A	A	A	A	A	A	A	N	A	A	A	A	A	A	A	A	A	A	A	A	A	A	N	A	A	N	N	N	A	A	A	A	A	A	A	N	N	A	A	A	A	A	A	A
C5516679_374	A/T	5516679	374	N	A	N	N	N	A	N	N	N	A	N	N	N	N	N	A	A	N	A	A	A	N	N	A	N	N	A	A	N	N	N	N	N	N	N	A	N	N	N	N	N	N	A	N	A	N
C5516679_386	C/T	5516679	386	N	C	N	N	N	C	N	N	N	C	N	N	N	N	N	C	C	N	C	C	C	N	N	C	N	N	C	C	N	N	N	N	N	N	N	C	N	N	N	N	N	N	C	N	C	N
C5620145_268	A/T	5620145	268	N	A	N	N	A	A	N	N	A	N	A	A	A	A	N	A	A	N	A	A	N	N	N	A	A	N	A	N	N	N	N	N	A	A	N	N	N	N	N	N	A	A	N	N	A	A
C5669575_242	A/C	5669575	242	A	A	A	A	A	A	A	A	A	N	A	A	A	A	A	A	A	A	A	A	A	N	A	A	A	N	A	A	A	N	A	A	A	A	A	A	A	N	N	A	A	A	A	A	A	A
C5678439_417	A/T	5678439	417	N	N	N	A	N	N	N	N	N	N	N	N	N	N	N	N	N	N	N	N	N	N	N	N	N	N	N	N	N	N	N	N	N	N	N	N	N	N	N	N	N	N	N	N	N	N
C5725695_253	A/T	5725695	253	A	A	N	A	A	A	A	A	A	N	A	A	A	A	A	A	A	N	A	A	A	A	A	A	A	N	A	A	N	A	A	A	N	A	N	A	A	N	N	N	A	A	A	A	A	A
C5725695_283	G/T	5725695	283	G	G	N	G	G	G	G	G	G	N	G	G	G	G	G	G	G	N	G	G	G	G	G	G	G	N	G	G	N	G	G	G	N	G	N	G	G	N	N	N	G	G	G	G	G	G
C5725695_285	A/T	5725695	285	A	A	N	A	A	A	A	A	A	N	A	A	A	A	A	A	A	N	A	A	A	A	A	A	A	N	A	A	N	A	A	A	N	A	N	A	A	N	N	N	A	A	A	A	A	A
C5725695_305	A/T	5725695	305	A	A	N	A	A	A	A	A	A	N	A	A	A	A	A	A	A	N	A	A	A	A	A	A	A	N	A	A	N	A	A	A	N	A	N	A	A	N	N	N	A	A	A	A	A	A
S5800_77898	C/A	5800	77898	N	C	N	N	C	C	N	N	N	N	C	C	C	C	N	C	C	N	C	C	C	N	N	C	C	N	C	N	N	N	N	N	N	C	N	C	N	N	N	N	C	C	C	N	N	C
S5800_77901	T/C	5800	77901	N	T	N	N	T	T	N	N	N	N	T	T	T	T	N	T	T	N	T	T	T	N	N	T	T	N	T	N	N	N	N	N	N	T	N	T	N	N	N	N	T	T	T	N	N	T
S5800_77936	T/C	5800	77936	N	T	N	N	T	T	N	N	N	N	T	T	T	T	N	T	T	N	T	T	T	N	N	T	T	N	T	N	N	N	N	N	N	T	N	T	N	N	N	N	T	T	T	N	N	T
S5800_77942	T/C	5800	77942	N	T	N	N	T	T	N	N	N	N	T	T	T	T	N	N	T	N	T	T	T	N	N	T	T	N	T	N	N	N	N	N	N	T	N	T	N	N	N	N	T	T	T	N	N	T
S5800_77945	T/C	5800	77945	N	T	N	N	T	T	N	N	N	N	T	T	T	T	N	T	T	N	T	T	T	N	N	T	T	N	T	N	N	N	N	N	N	T	N	T	N	N	N	N	T	T	T	N	N	T
S5800_77954	G/A	5800	77954	N	G	N	N	G	G	N	N	N	N	G	G	G	G	N	G	G	N	G	G	G	N	N	G	G	N	G	N	N	N	N	N	N	G	N	G	N	N	N	N	G	G	G	N	N	G
C5921933_141	A/G	5921933	141	N	A	A	A	A	A	N	A	A	N	A	A	A	A	A	A	A	A	A	A	N	N	A	A	A	A	A	N	A	N	A	A	N	A	A	A	A	N	N	N	A	A	A	A	A	A
C5924991_243	C/T	5924991	243	C	N	C	C	N	N	N	N	N	C	N	N	N	N	N	N	N	N	N	N	N	N	N	N	N	C	N	N	N	N	N	N	C	N	C	N	C	N	N	N	N	N	N	C	N	N
C5924991_269	A/G	5924991	269	A	N	N	A	N	N	N	N	N	A	N	N	N	N	N	N	N	N	N	N	N	N	N	N	N	A	N	N	N	N	N	N	A	N	A	N	A	N	N	N	N	N	N	A	N	N
S60073_618	T/A	60073	618	N	N	N	N	N	N	N	N	N	N	N	N	N	N	N	N	N	N	N	N	N	N	N	N	N	N	N	N	N	N	N	N	T	N	N	N	N	N	N	N	N	N	N	N	N	N
S61024_5280	T/C	61024	5280	N	T	N	N	T	T	N	N	N	N	T	T	T	T	N	T	T	N	T	T	T	N	N	T	T	N	T	T	N	N	N	N	N	T	N	T	N	N	N	N	T	T	T	N	N	T
S61024_5287	T/G	61024	5287	N	T	N	N	T	T	N	N	N	N	T	T	T	T	N	T	T	N	T	T	T	N	N	T	T	N	T	T	N	N	N	N	N	T	N	T	N	N	N	N	T	T	T	N	N	T
S61024_5295	C/A	61024	5295	N	C	N	N	C	C	N	N	N	N	C	C	C	C	N	C	C	N	C	C	C	N	N	C	C	N	C	C	N	N	N	N	N	C	N	C	N	N	N	N	C	C	C	N	N	C
S61024_5324	G/A	61024	5324	N	G	N	N	G	G	N	N	N	N	G	G	G	G	N	G	G	N	G	G	G	N	N	G	G	N	G	G	N	N	N	N	N	G	N	G	N	N	N	N	G	G	G	N	N	G
S6144_12465	C/T	6144	12465	N	N	N	N	N	N	N	N	N	C	N	N	N	N	N	N	N	N	N	N	N	N	N	N	N	N	N	N	N	N	N	N	N	N	N	N	N	N	N	N	N	N	N	N	N	N
S6144_12494	T/C	6144	12494	N	N	N	N	N	N	N	N	N	T	N	N	N	N	N	N	N	N	N	N	N	N	N	N	N	N	N	N	N	N	N	N	N	N	N	N	N	N	N	N	N	N	N	N	N	N
C6152375_467	T/G	6152375	467	T	T	T	T	T	T	T	T	T	N	T	N	T	T	T	T	T	T	T	T	T	T	T	T	T	N	T	T	T	T	T	T	N	T	T	T	T	N	N	N	T	T	T	T	T	T
C6152375_474	G/A	6152375	474	G	G	G	G	G	G	G	G	G	N	G	G	G	G	G	G	G	G	G	G	G	G	G	G	G	N	G	G	G	G	G	G	N	G	G	G	G	N	N	N	G	G	G	G	G	G
C6152375_480	A/T	6152375	480	A	A	A	A	A	A	A	A	A	N	A	A	A	A	A	A	A	A	A	A	A	A	A	A	A	N	A	A	A	A	A	A	N	A	A	A	A	N	N	N	A	A	A	A	A	A
C6152375_523	G/T	6152375	523	G	G	G	G	G	G	G	G	G	N	G	G	G	G	G	G	G	G	G	G	G	G	G	G	G	N	G	G	G	G	G	G	N	G	G	G	G	N	N	N	G	G	G	G	G	G
C6283203_93	C/A	6283203	93	N	C	N	N	C	C	N	N	C	N	C	C	C	C	N	C	C	N	C	C	C	N	N	C	C	N	C	C	N	C	N	C	N	C	C	C	C	N	N	N	C	C	C	N	C	C
S6295_50238	G/A	6295	50238	N	G	N	N	G	G	N	N	G	G	G	G	N	G	N	G	G	N	G	G	G	N	N	G	G	N	G	G	N	N	G	N	N	G	N	G	N	N	N	N	G	G	G	N	G	G
S6295_50281	T/A	6295	50281	N	T	N	N	T	T	N	N	T	T	T	T	T	T	N	T	T	N	N	T	T	N	N	T	T	N	T	T	N	N	T	N	N	T	N	T	N	N	N	N	T	T	T	N	T	T
C6382279_536	A/T	6382279	536	N	N	N	N	N	N	N	N	N	A	N	N	N	N	N	N	N	N	N	N	N	N	N	N	N	N	N	N	N	N	N	N	N	N	N	N	N	N	N	A	N	N	N	N	N	N
C6519684_909	T/C	6519684	909	N	T	N	N	T	T	N	N	T	N	T	T	T	T	N	T	T	N	T	T	N	N	N	T	T	N	T	N	N	N	N	N	N	T	N	T	N	N	N	N	T	T	T	N	T	T
C6519684_932	A/C	6519684	932	N	A	N	N	A	A	N	N	A	N	A	A	A	A	N	A	A	N	A	A	N	N	N	A	A	N	A	N	N	N	N	N	N	A	N	A	N	N	N	N	A	A	A	N	A	A
C6536568_630	C/A	6536568	630	C	C	C	C	C	C	C	C	C	N	C	C	C	C	C	C	C	C	C	C	C	C	C	C	C	C	C	C	C	C	C	C	N	C	C	N	C	N	N	N	C	C	C	C	C	C
C6552034_323	A/C	6552034	323	N	A	A	A	A	A	A	A	N	N	A	A	A	A	A	A	A	A	A	A	A	A	A	A	A	A	A	A	A	A	A	A	N	A	A	N	A	N	N	N	A	A	A	A	N	A
C6590422_142	C/A	6590422	142	N	C	C	N	C	C	C	N	C	N	C	C	C	C	N	C	C	N	C	C	C	N	N	C	C	C	C	C	N	C	N	N	N	C	C	C	C	N	N	N	C	C	C	N	C	C
C6620714_1297	T/G	6620714	1297	T	T	N	T	T	T	N	N	T	N	T	T	T	T	T	T	T	T	T	T	T	N	N	T	T	N	T	N	N	N	N	N	N	T	T	T	T	N	N	N	T	T	T	N	T	T
C6625550_874	G/T	6625550	874	N	N	N	N	N	N	N	N	N	G	N	N	N	N	N	N	N	N	N	N	N	N	N	N	N	N	N	N	N	N	N	N	N	N	N	N	N	N	N	G	N	N	N	N	N	N
C6629672_185	C/T	6629672	185	N	N	N	N	C	N	N	N	N	N	N	C	N	N	N	C	C	N	N	N	N	N	N	N	N	N	C	C	N	N	N	N	N	N	N	N	N	N	N	N	N	N	N	N	C	N
C6629672_199	G/A	6629672	199	N	N	N	N	G	N	N	N	N	N	N	G	N	N	N	G	G	N	N	N	N	N	N	N	N	N	G	G	N	N	N	N	N	N	N	N	N	N	N	N	N	N	N	N	G	N
C6629672_227	C/T	6629672	227	N	N	N	N	C	N	N	N	N	N	N	C	N	N	N	C	C	N	N	N	N	N	N	N	N	N	C	C	N	N	N	N	N	N	N	N	N	N	N	N	N	N	N	N	C	N
C6634940_939	C/A	6634940	939	N	N	N	N	N	N	N	N	N	N	N	N	N	N	N	N	N	N	N	N	N	N	N	N	N	N	N	N	N	N	N	N	C	N	N	N	N	N	N	N	N	N	N	N	N	N
C6655984_496	C/A	6655984	496	N	N	N	N	N	N	N	N	N	N	N	N	N	N	N	N	N	N	N	N	N	N	N	N	N	N	N	N	N	N	N	N	C	N	N	N	N	N	N	N	N	N	N	N	N	N
S66575_15800	A/T	66575	15800	N	A	N	N	A	A	N	N	A	N	A	A	A	A	N	A	A	N	A	A	N	N	N	A	A	N	A	N	N	N	N	N	N	A	N	A	N	N	N	A	A	A	A	N	A	A
C6662772_149	A/C	6662772	149	N	N	N	N	N	N	N	N	N	A	N	N	N	N	N	N	N	N	N	N	N	N	N	N	N	N	N	N	N	N	N	N	A	N	N	N	N	N	N	A	N	N	N	N	N	N
C6702186_391	A/C	6702186	391	N	A	N	N	A	A	N	N	N	N	A	A	A	A	A	A	A	A	A	A	A	A	N	A	A	N	A	A	A	N	N	N	N	A	A	N	N	N	N	N	A	A	A	N	N	A
C6702186_396	G/A	6702186	396	N	G	N	N	G	G	N	N	N	N	G	G	G	G	G	G	G	G	G	G	G	G	N	G	G	N	G	G	G	N	N	N	N	G	G	N	N	N	N	N	G	G	G	N	N	G
C6702186_399	T/C	6702186	399	N	T	N	N	T	T	N	N	N	N	T	T	T	T	T	T	T	T	T	T	T	T	N	T	T	N	T	T	T	N	N	N	N	N	N	N	N	N	N	N	T	T	T	N	N	T
C6713750_446	C/A	6713750	446	N	C	N	N	C	C	N	N	N	N	C	C	C	C	N	C	C	N	C	C	C	N	N	C	C	N	C	N	N	N	N	N	N	C	N	C	N	N	N	N	C	C	C	N	N	C
C6713750_449	A/C	6713750	449	N	A	N	N	A	A	N	N	N	N	A	A	A	N	N	A	A	N	A	A	A	N	N	A	A	N	A	N	N	N	N	N	N	A	N	A	N	N	N	N	A	A	A	N	N	A
C6713750_452	G/A	6713750	452	N	G	N	N	G	G	N	N	N	N	G	G	G	G	N	G	G	N	G	G	G	N	N	G	G	N	G	N	N	N	N	N	N	G	N	G	N	N	N	N	G	G	G	N	N	G
C6713750_458	T/G	6713750	458	N	T	N	N	T	T	N	N	N	N	T	T	T	T	N	T	T	N	T	T	T	N	N	T	T	N	T	N	N	N	N	N	N	T	N	T	N	N	N	N	T	T	T	N	N	T
C6713750_459	C/G	6713750	459	N	C	N	N	C	C	N	N	N	N	C	C	C	C	N	C	C	N	C	C	C	N	N	C	C	N	C	N	N	N	N	N	N	C	N	C	N	N	N	N	C	C	C	N	N	C
C6713750_486	A/G	6713750	486	N	A	N	N	A	A	N	N	N	N	A	A	A	A	N	A	A	N	A	A	A	N	N	A	A	N	A	N	N	N	N	N	N	A	N	A	N	N	N	N	A	A	A	N	N	A
C6713750_491	C/T	6713750	491	N	C	N	N	C	C	N	N	N	N	C	C	C	C	N	C	C	N	C	C	C	N	N	C	C	N	C	N	N	N	N	N	N	C	N	C	N	N	N	N	C	C	C	N	N	C
C6739305_2583	G/T	6739305	2583	N	N	N	N	N	N	N	N	N	N	N	N	N	N	N	N	N	N	N	N	N	N	N	N	N	N	N	N	N	N	N	N	G	N	N	N	N	N	N	N	N	N	N	N	G	N
C6750177_2574	A/G	6750177	2574	A	A	A	A	A	A	N	N	A	N	A	A	A	A	N	A	A	A	A	A	A	N	N	A	A	N	A	A	N	N	N	N	N	A	N	A	A	N	N	N	A	A	A	N	A	A
C6768643_1202	A/G	6768643	1202	N	N	N	N	N	N	N	N	N	N	N	N	N	N	N	N	N	N	N	N	N	N	N	N	N	N	N	N	N	N	N	N	A	N	N	N	N	N	N	A	N	N	N	N	N	N
C6768643_1230	A/T	6768643	1230	N	N	N	N	N	N	N	N	N	N	N	N	N	N	N	N	N	N	N	N	N	N	N	N	N	N	N	N	N	N	N	N	A	N	N	N	N	N	N	A	N	N	N	N	N	N
C6768643_1231	T/C	6768643	1231	N	N	N	N	N	N	N	N	N	N	N	N	N	N	N	N	N	N	N	N	N	N	N	N	N	N	N	N	N	N	N	N	T	N	N	N	N	N	N	T	N	N	N	N	N	N
C6776899_1056	T/A	6776899	1056	N	N	N	N	N	N	N	N	T	N	T	N	N	N	T	N	N	N	N	N	N	N	N	N	N	N	N	N	N	N	N	N	N	N	N	N	N	N	N	N	N	N	N	T	N	N
C6776933_2552	G/A	6776933	2552	N	N	N	N	N	N	N	N	N	G	N	N	N	N	N	N	N	N	N	N	N	N	N	N	N	G	N	N	N	N	N	N	N	N	N	N	N	G	N	N	N	N	N	N	N	N
C6776933_2576	A/T	6776933	2576	N	N	N	N	N	N	N	N	N	A	N	N	N	N	N	N	N	N	N	N	N	N	N	N	N	A	N	N	N	N	N	N	N	N	N	N	N	A	N	N	N	N	N	N	N	N
C6776933_2582	C/T	6776933	2582	N	N	N	N	N	N	N	N	N	C	N	N	N	N	N	N	N	N	N	N	N	N	N	N	N	C	N	N	N	N	N	N	N	N	N	N	N	C	N	N	N	N	N	N	N	N
C6796033_1392	G/T	6796033	1392	N	G	N	N	G	G	N	N	N	N	G	G	G	G	N	G	G	N	N	G	G	N	N	G	G	N	G	G	N	N	N	N	G	N	G	G	N	N	N	N	G	G	G	N	N	G
C6796033_1410	A/T	6796033	1410	N	A	N	N	A	A	N	N	N	N	A	A	A	A	N	A	A	N	N	A	A	N	N	A	A	N	A	A	N	N	N	N	A	N	A	A	N	N	N	N	A	A	A	N	N	A
C6807445_3778	A/C	6807445	3778	A	A	A	A	A	A	A	A	A	N	A	A	A	A	A	A	A	A	A	A	N	A	A	A	A	N	A	N	A	N	A	A	A	A	A	N	A	N	N	N	A	A	A	A	A	A
S685_348920	T/A	685	348920	N	T	N	N	T	T	T	N	T	N	T	T	T	T	N	T	T	N	T	T	N	N	N	T	T	N	T	T	N	N	N	N	N	T	N	T	N	N	N	N	T	T	T	T	T	T
S712_14925	T/C	712	14925	T	T	T	T	T	T	T	T	T	N	T	T	T	T	T	T	T	T	T	T	N	N	T	T	T	T	T	N	N	N	T	T	N	T	T	T	T	N	N	N	T	T	T	T	T	T
S7146_19687	A/T	7146	19687	N	N	N	N	N	N	N	N	N	N	N	N	N	N	N	N	N	N	N	N	N	N	N	N	N	N	N	N	N	N	N	N	A	N	N	N	N	N	N	A	N	N	N	N	N	N
S9399_118510	C/T	9399	118510	N	N	N	N	N	N	N	N	N	C	N	N	N	N	N	N	N	N	N	N	N	N	N	N	N	N	N	N	N	N	N	N	C	N	N	N	N	N	N	C	N	N	N	N	N	N
S9399_118511	A/G	9399	118511	N	N	N	N	N	N	N	N	N	A	N	N	N	N	N	N	N	N	N	N	N	N	N	N	N	N	N	N	N	N	N	N	A	N	N	N	N	N	N	A	N	N	N	N	N	N
S9399_118513	T/A	9399	118513	N	N	N	N	N	N	N	N	N	T	N	N	N	N	N	N	N	N	N	N	N	N	N	N	N	N	N	N	N	N	N	N	T	N	N	N	N	N	N	T	N	N	N	N	N	N
S9399_118515	C/T	9399	118515	N	N	N	N	N	N	N	N	N	C	N	N	N	N	N	N	N	N	N	N	N	N	N	N	N	N	N	N	N	N	N	N	C	N	N	N	N	N	N	C	N	N	N	N	N	N
S9399_118516	C/A	9399	118516	N	N	N	N	N	N	N	N	N	C	N	N	N	N	N	N	N	N	N	N	N	N	N	N	N	N	N	N	N	N	N	N	C	N	N	N	N	N	N	C	N	N	N	N	N	N
S9956_10912	T/G	9956	10912	N	T	N	N	T	T	N	N	T	N	T	T	T	T	N	T	T	N	T	T	T	T	N	T	T	N	T	T	N	N	N	N	N	T	N	N	N	N	N	N	T	T	T	T	T	T
[truncated: 72 more columns]

## Sheet: appendiculata
Contig_position	alleles	chrom	pos	AC166	AC168	AC167	AC169	AC174	AC176	AC175	AC177	AC170	AC172	AC171	AC173	AC178	AC180	AC179	AC181	AC198	AC200	AC199	AC201	AC206	AC208	AC207	AC209	AC202	AC204	AC203	AC205	AC210	AC212	AC211	AC213	AC182	AC184	AC183	AC185	AC190	AC192	AC191	AC193	AC186	AC188	AC187	AC189	AC194	AC196
S1021_21987	C/T	1021	21987	N	N	N	N	N	N	N	N	N	C	N	N	N	N	N	N	N	N	N	N	N	N	N	N	N	N	N	N	N	N	N	N	C	N	N	N	N	N	N	C	N	N	C	N	N	N
S1021_22010	C/T	1021	22010	N	N	N	N	N	N	N	N	N	C	N	N	N	N	N	N	N	N	N	N	N	N	N	N	N	N	N	N	N	N	N	N	C	N	N	N	N	N	N	C	N	N	C	N	N	N
S10428_18400	T/G	10428	18400	N	N	N	N	N	N	N	N	N	T	N	N	N	N	N	N	N	N	N	N	N	N	N	N	N	N	N	N	N	N	N	N	N	N	N	N	N	N	N	N	N	N	N	N	N	N
S10428_18405	T/G	10428	18405	N	N	N	N	N	N	N	N	N	T	N	N	N	N	N	N	N	N	N	N	N	N	N	N	N	N	N	N	N	N	N	N	N	N	N	N	N	N	N	N	N	N	N	N	N	N
S1056_105690	C/T	1056	105690	C	C	C	C	C	C	C	N	N	N	C	C	C	C	C	C	C	C	C	C	N	N	N	C	C	C	C	N	N	N	N	N	N	C	C	C	C	N	N	N	C	C	C	C	C	C
S10595_59397	G/T	10595	59397	N	N	N	N	N	N	N	N	N	N	N	N	N	N	N	N	N	N	N	N	N	N	N	N	N	N	N	N	N	N	N	N	G	N	N	N	N	N	N	G	N	N	N	N	N	N
S10595_59416	A/G	10595	59416	N	N	N	N	N	N	N	N	N	N	N	N	N	N	N	N	N	N	N	N	N	N	N	N	N	N	N	N	N	N	N	N	A	N	N	N	N	N	N	A	N	N	N	N	N	N
S10924_28060	C/A	10924	28060	N	N	N	N	N	N	N	N	N	C	N	N	N	N	N	N	N	N	N	N	N	N	N	N	N	N	N	N	N	N	N	N	C	N	N	N	N	N	N	C	N	N	N	N	N	N
S10924_28065	T/A	10924	28065	N	N	N	N	N	N	T	N	N	T	N	N	N	N	N	N	N	N	N	N	N	N	N	N	N	N	N	N	N	N	N	N	T	N	N	N	N	N	N	T	N	N	N	N	N	N
S11076_77893	A/G	11076	77893	A	N	A	A	N	N	N	N	N	N	N	N	N	N	N	N	N	A	N	N	N	N	N	N	N	N	N	N	N	N	N	N	N	N	A	N	A	N	N	N	N	N	N	N	N	N
S11173_181055	T/C	11173	181055	T	N	T	T	N	N	T	N	N	N	N	N	N	N	T	N	N	T	N	N	N	N	N	N	N	N	N	N	N	N	N	N	N	N	T	N	T	N	N	N	N	N	N	T	N	N
S11183_3875	A/G	11183	3875	N	N	N	N	N	N	N	N	N	N	A	N	N	N	A	A	N	N	A	N	N	N	A	N	A	N	A	N	N	N	N	N	N	N	N	A	N	N	N	N	N	N	N	N	N	N
S11183_3890	G/A	11183	3890	N	N	N	N	N	N	N	N	N	N	G	N	N	N	G	G	N	N	G	N	N	N	G	N	G	N	G	N	N	N	N	N	N	N	N	G	N	N	N	N	N	N	N	N	N	N
S11343_39587	C/T	11343	39587	N	N	C	N	N	N	N	N	N	C	N	N	N	N	N	C	C	N	C	N	N	C	N	N	N	N	C	N	N	C	N	N	N	N	N	N	C	N	N	N	C	N	C	N	C	C
S11369_57980	G/A	11369	57980	N	N	N	N	N	N	N	N	N	N	N	N	N	N	N	N	N	N	N	N	N	N	N	N	N	N	N	N	N	N	N	N	G	N	N	N	N	N	N	N	N	N	N	N	N	N
S11369_57998	A/T	11369	57998	N	N	N	N	N	N	N	N	N	N	N	N	N	N	N	N	N	N	N	N	N	N	N	N	N	N	N	N	N	N	N	N	A	N	N	N	N	N	N	N	N	N	N	N	N	N
S11471_28568	C/T	11471	28568	N	N	N	N	N	N	N	N	N	C	N	N	N	N	N	N	N	N	N	N	N	N	N	N	N	C	N	N	N	N	N	N	C	N	C	N	N	N	N	C	N	N	N	C	N	N
S11546_165978	A/C	11546	165978	A	N	A	A	N	N	N	N	N	N	N	N	N	N	A	N	N	A	N	N	N	N	N	N	N	N	N	N	N	N	N	N	N	N	A	N	A	N	N	N	N	N	N	N	N	N
S11944_17365	A/T	11944	17365	N	A	N	N	A	N	N	N	A	N	A	A	A	A	N	N	A	N	A	A	N	N	N	N	A	N	A	N	N	N	A	N	N	A	N	A	N	N	N	N	A	A	A	N	A	A
S11944_17367	T/A	11944	17367	N	T	N	N	T	N	N	N	T	N	T	T	T	T	N	N	T	N	T	T	N	N	N	N	T	N	T	N	N	N	T	N	N	T	N	T	N	N	N	N	T	T	T	N	T	T
S1200_122784	A/C	1200	122784	N	A	A	N	A	A	N	A	A	N	A	A	A	A	N	A	A	N	A	A	N	N	A	A	A	N	A	N	N	N	A	A	N	A	N	N	N	N	N	N	A	A	A	A	A	A
S12042_94391	A/G	12042	94391	N	N	N	N	N	N	N	N	N	A	N	N	N	N	N	N	N	N	N	N	N	N	N	N	N	N	N	N	N	N	N	N	A	N	N	N	N	N	N	A	N	N	N	N	N	N
S12429_37225	C/G	12429	37225	N	N	N	N	N	N	N	N	N	N	N	N	N	N	N	N	N	N	N	N	N	N	N	N	N	N	N	N	N	N	N	N	N	N	N	N	N	N	N	C	N	N	N	N	N	N
S12429_37277	C/A	12429	37277	N	N	N	N	N	N	N	N	N	N	N	N	N	N	N	N	N	N	N	N	N	N	N	N	N	N	N	N	N	N	N	N	N	N	N	N	N	N	N	C	N	N	N	N	N	N
S12647_17630	G/T	12647	17630	N	N	N	N	N	N	N	N	N	N	N	N	N	N	N	N	N	N	N	N	N	N	N	N	N	N	N	N	N	N	N	N	G	N	N	N	N	N	N	G	N	N	N	N	N	N
S12647_17637	A/G	12647	17637	N	N	N	N	N	N	N	N	N	N	N	N	N	N	N	N	N	N	N	N	N	N	N	N	N	N	N	N	N	N	N	N	A	N	N	N	N	N	N	A	N	N	N	N	N	N
S12647_17650	C/G	12647	17650	N	N	N	N	N	N	N	N	N	N	N	N	N	N	N	N	N	N	N	N	N	N	N	N	N	N	N	N	N	N	N	N	C	N	N	N	N	N	N	C	N	N	N	N	N	N
S12647_17654	T/A	12647	17654	N	N	N	N	N	N	N	N	N	N	N	N	N	N	N	N	N	N	N	N	N	N	N	N	N	N	N	N	N	N	N	N	T	N	N	N	N	N	N	T	N	N	N	N	N	N
S12685_470	A/C	12685	470	A	A	A	A	A	A	A	A	A	N	A	A	A	A	A	A	A	A	A	A	A	N	A	A	A	A	A	N	N	N	N	A	N	A	A	A	A	N	N	N	A	A	A	A	A	A
S12818_1844	T/A	12818	1844	T	T	T	N	T	T	T	N	T	N	T	T	N	N	N	T	T	N	T	T	T	T	T	T	T	N	T	T	T	T	T	T	N	T	T	T	N	T	T	N	T	T	T	T	N	T
S12844_121	G/A	12844	121	N	G	G	G	G	G	N	N	N	G	G	G	G	G	N	G	G	N	G	G	G	N	N	G	G	N	G	N	N	N	G	N	N	G	N	N	N	N	N	G	G	G	G	N	N	G
S1306_78689	C/A	1306	78689	N	N	N	N	N	N	N	N	C	N	N	N	N	N	N	N	N	N	N	N	N	N	N	N	N	N	N	N	N	N	N	N	N	N	N	N	N	N	N	N	N	N	N	N	N	N
S13189_21781	A/T	13189	21781	A	N	N	A	N	N	A	N	N	N	N	N	N	N	A	N	N	A	N	N	N	N	N	N	N	N	N	N	N	N	N	N	N	N	A	N	A	N	N	N	N	N	N	N	N	N
S13244_253055	T/G	13244	253055	N	N	N	N	N	N	N	N	N	T	N	N	N	N	N	N	N	N	N	N	N	N	N	N	N	N	N	N	N	N	N	N	T	N	N	N	N	N	N	N	N	N	N	N	N	N
S13339_103169	T/A	13339	103169	N	N	N	N	N	N	N	N	N	T	N	N	N	N	N	N	N	N	N	N	N	N	N	N	N	N	N	N	N	N	N	N	T	N	N	N	N	N	N	T	N	N	N	N	N	N
S1341_116707	A/C	1341	116707	A	N	A	A	N	N	N	N	N	N	N	N	N	N	N	N	N	A	N	N	N	N	N	N	N	N	N	N	N	N	N	N	N	N	A	N	A	N	N	N	N	N	N	N	N	N
S1341_116726	C/A	1341	116726	C	N	C	C	N	N	N	N	N	N	N	N	N	N	N	N	N	C	N	N	N	N	N	N	N	C	N	N	N	N	N	N	N	N	C	N	C	N	N	N	N	N	N	N	N	N
S13463_40250	C/T	13463	40250	N	N	N	N	N	N	N	N	N	N	N	N	N	N	N	N	N	N	N	N	N	N	N	N	N	N	N	N	N	N	N	N	C	N	N	N	N	N	N	C	N	N	N	N	N	N
S13463_40266	A/G	13463	40266	N	N	N	N	N	N	N	N	N	N	N	N	N	N	N	N	N	N	N	N	N	N	N	N	N	N	N	N	N	N	N	N	A	N	N	N	N	N	N	A	N	N	N	N	N	N
S13463_40275	A/G	13463	40275	N	N	N	N	N	N	N	N	N	N	N	N	N	N	N	N	N	N	N	N	N	N	N	N	N	N	N	N	N	N	N	N	A	N	N	N	N	N	N	A	N	N	N	N	N	N
S13463_40281	T/C	13463	40281	N	N	N	N	N	N	N	N	N	N	N	N	N	N	N	N	N	N	N	N	N	N	N	N	N	N	N	N	N	N	N	N	T	N	N	N	N	N	N	T	N	N	N	N	N	N
S13463_40283	G/A	13463	40283	N	N	N	N	N	N	N	N	N	N	N	N	N	N	N	N	N	N	N	N	N	N	N	N	N	N	N	N	N	N	N	N	G	N	N	N	N	N	N	G	N	N	N	N	N	N
S13463_40285	A/C	13463	40285	N	N	N	N	N	N	N	N	N	N	N	N	N	N	N	N	N	N	N	N	N	N	N	N	N	N	N	N	N	N	N	N	A	N	N	N	N	N	N	A	N	N	N	N	N	N
S13463_40286	G/A	13463	40286	N	N	N	N	N	N	N	N	N	N	N	N	N	N	N	N	N	N	N	N	N	N	N	N	N	N	N	N	N	N	N	N	G	N	N	N	N	N	N	G	N	N	N	N	N	N
S13463_40292	T/C	13463	40292	N	N	N	N	N	N	N	N	N	N	N	N	N	N	N	N	N	N	N	N	N	N	N	N	N	N	N	N	N	N	N	N	T	N	N	N	N	N	N	T	N	N	N	N	N	N
S13463_40294	G/A	13463	40294	N	N	N	N	N	N	N	N	N	N	N	N	N	N	N	N	N	N	N	N	N	N	N	N	N	N	N	N	N	N	N	N	G	N	N	N	N	N	N	G	N	N	N	N	N	N
S13463_40295	A/G	13463	40295	N	N	N	N	N	N	N	N	N	N	N	N	N	N	N	N	N	N	N	N	N	N	N	N	N	N	N	N	N	N	N	N	A	N	N	N	N	N	N	A	N	N	N	N	N	N
S13463_40298	A/T	13463	40298	N	N	N	N	N	N	N	N	N	N	N	N	N	N	N	N	N	N	N	N	N	N	N	N	N	N	N	N	N	N	N	N	A	N	N	N	N	N	N	A	N	N	N	N	N	N
S13475_110048	G/T	13475	110048	N	N	N	N	G	N	N	N	N	G	N	N	N	N	N	N	N	N	N	N	N	N	N	N	N	N	N	N	N	N	N	N	G	N	N	N	N	N	N	G	N	N	N	N	N	N
S13569_77476	A/G	13569	77476	A	N	A	A	N	N	A	N	N	N	N	N	N	N	N	N	N	A	N	N	N	N	N	N	N	A	N	N	N	N	N	N	N	N	A	N	A	N	N	N	N	N	N	A	N	N
S14184_105356	G/T	14184	105356	G	N	G	G	N	N	G	N	N	N	N	N	N	N	G	N	N	G	N	N	N	N	N	N	N	N	N	N	N	N	N	N	N	N	G	N	G	N	N	N	N	N	N	G	N	N
S14184_105397	C/T	14184	105397	C	N	C	C	N	N	C	N	N	N	N	N	N	N	C	N	N	C	N	N	N	N	N	N	N	N	N	N	N	N	N	N	N	N	C	N	C	N	N	N	N	N	N	C	N	N
S14224_98649	T/C	14224	98649	N	N	N	N	N	N	N	N	N	N	N	N	N	N	N	N	N	N	N	N	N	N	N	N	N	N	N	N	N	N	N	N	T	N	N	N	N	N	N	N	N	N	N	N	N	N
S14224_98698	G/C	14224	98698	N	N	N	N	N	N	N	N	N	N	N	N	N	N	N	N	N	N	N	N	N	N	N	N	N	N	N	N	N	N	N	N	G	N	N	N	N	N	N	N	N	N	N	N	N	N
S14224_98705	C/T	14224	98705	N	N	N	N	N	N	N	N	N	N	N	N	N	N	N	N	N	N	N	N	N	N	N	N	N	N	N	N	N	N	N	N	C	N	N	N	N	N	N	N	N	N	N	N	N	N
S1425_228	G/A	1425	228	N	G	N	N	G	G	G	G	G	N	G	G	G	G	N	G	G	N	G	G	G	G	G	G	G	N	G	G	G	G	N	G	G	G	N	G	N	N	N	N	G	G	G	G	G	G
S14262_644	A/G	14262	644	N	N	N	N	N	N	N	N	A	N	N	N	N	N	N	A	N	N	N	N	N	N	N	N	N	N	N	N	N	N	N	N	A	N	N	N	N	N	N	N	N	N	N	A	A	N
S1440_27084	C/T	1440	27084	C	N	C	C	N	N	C	N	N	N	N	N	N	N	C	N	N	C	N	N	N	N	N	N	N	N	N	N	N	N	N	N	N	N	C	N	C	N	N	N	N	N	N	C	N	N
S14654_20186	A/C	14654	20186	N	A	N	N	N	A	N	N	N	N	N	N	A	N	N	N	N	N	A	N	N	N	N	N	N	N	N	N	N	N	N	N	N	A	N	N	N	N	N	N	N	A	N	N	N	N
S14654_20192	T/A	14654	20192	N	T	N	N	N	T	N	N	N	N	N	N	T	N	N	N	N	N	T	N	N	N	N	N	N	N	N	N	N	N	N	N	N	T	N	N	N	N	N	N	N	T	N	N	N	N
S14654_20216	A/G	14654	20216	N	A	N	N	N	A	N	N	N	N	N	N	A	N	N	N	N	N	A	N	N	N	N	N	N	N	N	N	N	N	N	N	N	A	N	N	N	N	N	N	N	A	N	N	N	N
S14654_20221	T/G	14654	20221	N	T	N	N	N	T	N	N	N	N	N	N	T	N	N	N	N	N	T	N	N	N	N	N	N	N	N	N	N	N	N	N	N	T	N	N	N	N	N	N	N	T	N	N	N	N
S14654_20226	A/G	14654	20226	N	A	N	N	N	A	N	N	N	N	N	N	A	N	N	N	N	N	A	N	N	N	N	N	N	N	N	N	N	N	N	N	N	A	N	N	N	N	N	N	N	A	N	N	N	N
S14654_20238	G/T	14654	20238	N	G	N	N	N	G	N	N	N	N	N	N	G	N	N	N	N	N	G	N	N	N	N	N	N	N	N	N	N	N	N	N	N	G	N	N	N	N	N	N	N	G	N	N	N	N
S14791_19569	G/A	14791	19569	N	N	N	N	N	N	N	N	N	G	N	N	N	N	N	N	N	N	N	N	N	N	N	N	N	G	N	N	N	N	N	N	G	N	N	N	N	N	N	G	N	N	N	N	N	N
S14791_19590	A/T	14791	19590	N	N	N	N	N	N	N	N	N	A	N	N	N	N	N	N	N	N	N	N	N	N	N	N	N	A	N	N	N	N	N	N	A	N	N	N	N	N	N	A	N	N	N	N	N	N
S1503_116094	T/G	1503	116094	T	N	T	T	N	N	T	N	N	N	N	N	N	N	T	N	N	T	N	N	N	N	N	N	N	N	N	N	N	N	N	N	N	N	T	N	T	N	N	N	N	N	N	T	N	N
S15201_61724	G/T	15201	61724	N	N	N	N	N	N	N	N	N	N	N	N	N	N	N	N	N	N	N	N	N	N	N	N	N	N	N	N	N	N	N	N	N	N	N	N	N	N	N	G	N	N	N	N	N	N
S15201_61725	T/C	15201	61725	N	N	N	N	N	N	N	N	N	N	N	N	N	N	N	N	N	N	N	N	N	N	N	N	N	N	N	N	N	N	N	N	N	N	N	N	N	N	N	T	N	N	N	N	N	N
S15201_61757	C/T	15201	61757	N	N	N	N	N	N	N	N	N	N	N	N	N	N	N	N	N	N	N	N	N	N	N	N	N	N	N	N	N	N	N	N	N	N	N	N	N	N	N	C	N	N	N	N	N	N
S15335_47693	C/T	15335	47693	N	N	N	N	N	N	N	N	N	C	N	N	N	N	N	N	N	N	N	N	N	N	N	N	N	N	N	N	N	N	N	N	C	N	N	N	N	N	N	C	N	N	N	N	N	N
S15647_11691	T/A	15647	11691	N	N	N	N	N	N	N	N	N	N	N	N	N	N	N	N	N	N	N	N	N	N	N	N	N	N	N	N	N	N	N	N	T	N	N	N	N	N	N	T	N	N	N	N	N	N
S15647_11704	T/A	15647	11704	N	N	N	N	N	N	N	N	N	N	N	N	N	N	N	N	N	N	N	N	N	N	N	N	N	N	N	N	N	N	N	N	T	N	N	N	N	N	N	T	N	N	N	N	N	N
S15647_11707	G/T	15647	11707	N	N	N	N	N	N	N	N	N	N	N	N	N	N	N	N	N	N	N	N	N	N	N	N	N	N	N	N	N	N	N	N	G	N	N	N	N	N	N	G	N	N	N	N	N	N
S15647_11717	T/G	15647	11717	N	N	N	N	N	N	N	N	N	N	N	N	N	N	N	N	N	N	N	N	N	N	N	N	N	N	N	N	N	N	N	N	T	N	N	N	N	N	N	T	N	N	N	N	N	N
S15647_11722	A/T	15647	11722	N	N	N	N	N	N	N	N	N	N	N	N	N	N	N	N	N	N	N	N	N	N	N	N	N	N	N	N	N	N	N	N	A	N	N	N	N	N	N	A	N	N	N	N	N	N
S15719_66900	A/T	15719	66900	A	N	N	N	N	N	A	N	N	N	N	N	N	N	N	N	N	A	A	A	N	N	N	N	N	A	N	N	N	N	N	N	N	N	N	N	N	N	N	N	N	N	N	A	A	N
S15751_46984	A/C	15751	46984	N	N	N	N	N	N	N	N	N	N	N	N	N	N	N	N	N	N	N	N	N	N	N	N	N	N	N	N	N	N	N	N	A	N	N	N	N	N	N	N	N	N	N	N	A	N
S15751_46986	A/C	15751	46986	N	N	N	N	N	N	N	N	N	N	N	N	N	N	N	N	N	N	N	N	N	N	N	N	N	N	N	N	N	N	N	N	A	N	N	N	N	N	N	N	N	N	N	N	A	N
S15805_28423	T/A	15805	28423	T	T	T	T	T	T	T	T	T	N	T	T	T	T	T	T	T	T	T	T	N	N	T	T	T	N	T	N	N	N	T	T	N	T	T	T	T	N	N	N	T	T	T	T	T	T
S15808_58937	C/T	15808	58937	C	N	C	C	N	N	C	N	N	N	N	N	N	N	C	N	N	C	N	N	N	N	N	N	N	N	N	N	N	N	N	N	N	N	C	N	C	N	N	N	N	N	N	C	N	N
S16166_56275	C/T	16166	56275	C	N	C	C	N	N	N	N	N	N	N	N	N	N	N	N	N	C	N	N	N	N	N	N	N	N	N	N	N	N	N	N	N	N	N	N	C	N	N	N	N	N	N	C	N	N
S1649_266350	A/T	1649	266350	N	A	N	N	A	A	N	N	A	N	A	A	A	A	N	A	A	A	A	A	N	N	A	A	A	A	A	N	N	N	N	A	N	A	N	A	N	N	N	N	A	A	A	N	A	A
S16670_80037	C/A	16670	80037	C	N	C	C	N	N	N	N	N	N	N	N	N	N	N	N	N	C	N	N	N	N	N	N	N	N	N	N	N	N	N	N	N	N	C	N	C	N	N	N	N	N	N	N	N	N
S16970_4939	A/T	16970	4939	N	A	N	N	A	A	N	N	A	N	A	A	A	A	N	A	A	N	A	A	N	N	N	A	A	N	A	N	N	N	N	N	A	A	N	N	N	N	N	N	A	A	A	A	A	A
S17078_5719	A/C	17078	5719	N	N	N	N	N	N	N	N	N	N	N	N	N	A	N	A	N	N	N	N	N	N	N	A	N	N	A	N	N	N	N	N	A	A	N	N	N	N	N	N	N	N	N	A	N	N
S17174_8955	G/T	17174	8955	N	N	N	N	N	N	N	N	N	G	N	N	N	N	N	N	N	N	N	N	N	N	N	N	N	N	N	N	N	N	N	N	G	N	N	N	N	N	N	G	N	N	N	N	N	N
S17459_31216	G/C	17459	31216	N	G	N	N	G	G	N	N	G	N	G	G	G	G	N	G	G	N	G	G	N	N	N	G	G	N	G	N	N	N	N	N	N	G	N	N	N	N	N	N	G	G	G	N	G	G
S17459_31218	T/A	17459	31218	N	T	N	N	T	T	N	N	T	N	T	T	T	T	N	T	T	N	T	T	N	N	N	T	T	N	T	N	N	N	N	N	N	T	N	N	N	N	N	N	T	T	T	N	T	T
S17459_31228	C/A	17459	31228	N	C	N	N	C	C	N	N	C	N	C	C	C	C	N	C	C	N	C	C	N	N	N	C	C	N	C	N	N	N	N	N	N	C	N	N	N	N	N	N	C	C	C	N	C	C
S17459_31247	T/A	17459	31247	N	T	N	N	T	T	N	N	T	N	T	T	T	T	N	T	T	N	T	T	N	N	N	T	T	N	T	N	N	N	N	N	N	T	N	N	N	N	N	N	T	T	T	N	T	T
S17459_31250	C/A	17459	31250	N	C	N	N	C	C	N	N	C	N	C	C	C	C	N	C	C	N	C	C	N	N	N	C	C	N	C	N	N	N	N	N	N	C	N	N	N	N	N	N	C	C	C	N	C	C
S17589_7392	A/C	17589	7392	N	N	N	N	N	N	N	N	A	A	N	N	N	N	N	N	N	N	N	N	N	N	N	N	N	N	N	N	N	N	N	N	N	N	N	N	N	A	A	N	N	N	N	A	N	N
S18440_36664	G/C	18440	36664	N	G	N	N	G	G	N	G	N	G	G	N	G	G	N	G	G	N	G	G	G	G	G	G	N	G	G	G	G	G	G	G	N	G	N	G	N	N	N	N	G	G	G	N	G	G
S1854_59499	G/C	1854	59499	N	G	N	N	G	G	N	N	G	N	G	G	G	G	N	G	G	N	G	G	N	N	N	G	G	N	G	N	N	N	N	N	N	G	N	G	N	N	N	N	G	G	G	N	G	G
S1854_59502	C/A	1854	59502	N	C	N	N	C	C	N	N	C	N	C	C	C	C	N	C	C	N	C	C	N	N	N	C	C	N	C	N	N	N	N	N	N	C	N	C	N	N	N	N	C	C	C	N	C	C
S1854_59503	T/C	1854	59503	N	T	N	N	T	T	N	N	T	N	T	T	T	T	N	T	T	N	T	T	N	N	N	T	T	N	T	N	N	N	N	N	N	T	N	T	N	N	N	N	T	T	T	N	T	T
S1854_59520	C/A	1854	59520	N	C	N	N	C	C	N	N	C	N	C	C	C	C	N	C	C	N	C	C	N	N	N	C	C	N	C	N	N	N	N	N	N	C	N	C	N	N	N	N	C	C	C	N	C	C
S18635_1377	G/A	18635	1377	N	N	N	N	N	N	N	N	N	N	N	N	N	N	N	N	N	N	N	N	N	N	N	N	N	N	N	N	N	N	N	N	G	N	N	N	G	N	N	G	N	N	N	N	N	N
S18635_1379	C/A	18635	1379	N	N	N	N	N	N	N	N	N	N	N	N	N	N	N	N	N	N	N	N	N	N	N	N	N	N	N	N	N	N	N	N	C	N	N	N	C	N	N	C	N	N	N	N	N	N
S18635_1412	C/T	18635	1412	N	N	N	N	N	N	N	N	N	N	N	N	N	N	N	N	N	N	N	N	N	N	N	N	N	N	N	N	N	N	N	N	C	N	N	N	C	N	N	C	N	N	N	N	N	N
S18647_50737	G/A	18647	50737	N	N	N	N	N	N	N	N	G	N	N	N	N	N	G	G	N	N	N	N	N	N	N	N	N	N	N	N	N	N	N	N	N	N	G	N	N	N	N	N	N	N	N	G	G	N
S1865_130153	A/C	1865	130153	A	A	A	A	A	A	A	N	A	N	A	A	A	A	A	A	A	N	A	A	A	N	N	A	A	A	A	A	A	N	A	A	N	A	A	A	A	N	N	N	A	A	A	A	A	A
S18760_216	C/T	18760	216	N	N	N	N	N	N	N	N	N	N	N	N	N	N	N	N	N	N	N	N	N	N	N	N	N	N	N	N	N	N	N	N	C	N	N	N	N	N	N	C	N	N	N	N	N	N
S19172_32478	G/A	19172	32478	N	N	N	N	N	N	N	N	N	G	N	N	N	N	N	N	N	N	N	N	N	N	N	N	N	N	N	N	N	N	N	N	G	N	N	N	N	N	N	N	N	N	N	N	N	N
S19807_25512	C/A	19807	25512	N	N	N	N	N	N	N	N	C	C	N	N	N	N	N	N	N	N	N	N	N	C	N	N	N	N	N	N	C	C	N	N	N	N	N	N	N	N	N	N	N	N	N	N	C	N
S19807_25559	A/C	19807	25559	N	N	N	N	N	N	N	N	A	A	N	N	N	N	N	N	N	N	N	N	N	A	N	N	N	N	N	N	N	A	N	N	N	N	N	N	N	N	N	N	N	N	N	N	A	N
S20277_165588	T/A	20277	165588	N	T	N	N	T	T	N	N	N	T	T	T	T	T	N	T	T	N	T	T	T	N	T	T	T	N	T	T	N	N	T	T	T	T	N	T	N	N	N	N	T	T	T	N	N	T
S202_125855	T/C	202	125855	T	T	T	T	T	T	T	T	N	N	T	T	T	T	T	N	T	T	T	T	T	T	T	T	T	T	T	T	T	T	T	T	N	T	T	T	T	N	N	N	T	T	T	T	N	T
S202_125868	T/C	202	125868	T	T	T	T	T	T	T	T	N	N	T	T	T	T	T	T	T	T	T	T	T	T	T	T	T	T	T	T	T	T	T	T	N	T	T	T	T	N	N	N	T	T	T	T	N	T
S202_125876	A/G	202	125876	A	A	A	A	A	A	A	A	N	N	A	A	A	A	A	A	A	A	A	A	A	A	A	A	A	A	A	A	A	A	A	A	N	A	A	A	A	N	N	N	A	A	A	A	N	A
S20507_14373	T/C	20507	14373	T	N	T	T	N	N	T	T	T	N	N	N	N	N	N	N	N	T	N	N	N	T	T	N	N	T	N	N	N	T	T	T	T	N	T	N	T	N	N	N	N	N	N	T	T	N
S20692_508	C/A	20692	508	N	N	N	N	N	N	N	C	N	N	N	N	N	N	C	N	N	N	N	N	N	C	C	N	N	N	N	N	C	C	N	C	N	N	N	N	N	N	N	N	N	N	N	C	N	N
S20768_50529	C/T	20768	50529	N	C	N	N	C	C	C	N	C	N	C	C	C	C	N	C	C	N	C	C	C	C	N	C	C	C	C	C	N	C	N	N	N	C	N	C	N	N	N	C	C	C	C	C	C	C
S21102_162197	T/G	21102	162197	T	N	T	N	N	N	T	N	N	N	N	N	N	N	T	N	N	T	N	N	N	N	N	N	N	N	N	N	N	N	N	N	N	N	T	N	N	N	N	N	N	N	N	N	N	N
S21102_162229	G/T	21102	162229	G	N	G	N	N	N	G	N	N	N	N	N	N	N	G	N	N	G	N	N	N	N	N	N	N	N	N	N	N	N	N	N	N	N	G	N	N	N	N	N	N	N	N	N	N	N
S21164_6657	T/G	21164	6657	N	N	N	N	N	N	N	N	T	T	N	N	N	N	N	N	N	N	N	N	N	T	N	N	N	T	N	N	N	T	N	N	N	N	N	N	N	N	N	N	N	N	N	N	T	N
S21164_6658	C/T	21164	6658	N	N	N	N	N	N	N	N	C	C	N	N	N	N	N	N	N	N	N	N	N	C	N	N	N	C	N	N	N	C	N	N	N	N	N	N	N	N	N	N	N	N	N	N	C	N
S21164_6730	C/A	21164	6730	N	N	N	N	N	N	N	N	N	N	N	N	N	N	N	N	N	N	N	N	N	N	N	N	N	N	N	N	N	N	N	N	C	N	N	N	N	N	N	C	N	N	N	N	N	N
C2121899_64	T/A	2121899	64	T	N	T	T	N	N	N	N	N	N	N	T	N	T	T	N	T	T	N	N	N	N	N	N	T	N	T	N	N	N	T	N	N	N	T	N	T	N	N	N	N	N	N	T	N	T
S214_88496	C/T	214	88496	N	N	N	N	N	N	N	N	N	N	N	N	N	N	N	N	N	N	N	N	N	N	N	N	N	C	N	N	N	N	N	N	C	N	N	N	N	N	N	C	N	N	N	N	N	N
S214_88509	T/C	214	88509	N	N	N	N	N	N	N	N	N	N	N	N	N	N	N	N	N	N	N	N	N	N	N	N	N	T	N	N	N	N	N	N	T	N	N	N	N	N	N	T	N	N	N	N	N	N
S21531_10554	A/T	21531	10554	A	A	A	A	A	A	A	A	A	N	A	A	A	A	A	A	A	A	A	A	N	A	A	A	A	A	A	N	A	A	N	A	N	A	A	A	A	N	N	N	A	A	A	A	A	A
S21531_10603	A/T	21531	10603	A	A	A	A	A	A	A	A	A	N	A	A	A	A	A	A	A	A	A	A	N	A	A	A	A	A	A	N	A	A	N	A	N	A	A	A	A	N	N	N	A	A	A	A	A	A
S21934_18846	T/A	21934	18846	N	T	T	N	T	T	N	N	T	N	T	T	T	T	N	T	T	N	T	T	N	N	N	T	T	T	T	N	N	N	N	N	N	T	N	N	N	N	N	N	T	T	T	N	N	T
S21934_18847	G/A	21934	18847	N	G	G	N	G	G	N	N	G	N	G	G	G	G	N	G	G	N	G	G	N	N	N	G	G	G	G	N	N	N	N	N	N	G	N	N	N	N	N	N	G	G	G	N	N	G
S21934_18877	T/A	21934	18877	N	T	T	N	T	T	N	N	T	N	T	T	T	T	N	T	T	N	T	T	N	N	N	T	T	T	T	N	N	N	N	N	N	T	N	N	N	N	N	N	T	T	T	N	N	T
S21934_81576	A/C	21934	81576	A	N	A	A	N	N	A	A	N	N	N	N	N	N	A	N	N	A	N	N	N	N	A	N	N	N	N	N	A	N	A	A	N	N	A	N	A	N	N	N	N	N	N	A	N	N
S21942_34291	T/G	21942	34291	T	N	T	T	N	N	T	N	N	N	N	N	N	N	T	N	N	T	N	N	N	N	T	N	N	T	N	N	T	N	T	T	N	N	T	N	T	N	N	N	N	N	N	T	N	N
S2253_282456	C/T	2253	282456	C	C	C	C	C	C	C	C	C	N	C	C	C	C	C	C	C	C	C	C	C	C	C	C	C	C	C	C	C	C	C	C	N	C	C	C	C	N	N	N	C	C	C	C	C	C
S22825_29584	C/T	22825	29584	N	N	N	N	N	N	N	N	N	C	N	N	N	N	N	N	N	N	N	N	N	N	N	N	N	N	N	N	N	N	N	N	C	N	N	N	N	N	N	C	N	N	N	N	N	N
S23646_434	A/G	23646	434	N	A	N	N	A	A	N	N	A	N	A	A	A	A	N	A	A	N	A	A	N	N	N	A	A	N	A	N	N	N	N	N	N	A	N	N	N	N	N	N	A	A	A	N	A	A
S23646_450	T/C	23646	450	N	T	N	N	T	T	N	N	T	N	T	T	T	T	N	T	T	N	T	T	N	N	N	T	T	N	T	N	N	N	N	N	N	T	N	N	N	N	N	N	T	T	T	N	T	T
S23646_453	C/T	23646	453	N	C	N	N	C	C	N	N	C	N	C	C	C	C	N	C	C	N	C	C	N	N	N	C	C	N	C	N	N	N	N	N	N	C	N	N	N	N	N	N	C	C	C	N	C	C
S2364_84870	A/G	2364	84870	N	N	N	N	N	N	N	N	N	N	N	N	N	N	N	N	N	N	N	N	N	N	N	N	N	N	N	N	N	N	N	N	N	N	N	N	N	N	N	N	N	N	N	N	N	N
C2387822_70	C/G	2387822	70	C	N	C	C	N	N	C	N	N	N	N	N	N	N	N	C	N	C	N	N	N	N	N	N	N	N	N	N	N	N	N	N	N	N	C	N	C	N	N	N	N	N	N	C	N	N
S24046_35517	G/C	24046	35517	N	N	N	N	N	N	N	N	N	N	N	N	N	N	N	N	N	N	N	N	N	N	N	N	N	N	N	N	N	N	N	N	G	N	N	N	N	N	N	G	N	N	N	N	N	N
S2408_41632	A/G	2408	41632	N	N	N	N	N	N	N	N	N	A	N	N	N	N	N	N	N	N	N	N	N	N	N	N	N	N	N	N	N	N	N	N	A	N	N	N	N	N	N	A	N	N	N	N	N	N
C2410960_167	A/T	2410960	167	A	N	N	N	N	N	A	N	N	N	N	N	N	N	A	N	N	A	N	N	N	N	N	N	N	N	N	N	N	N	N	N	N	N	A	N	N	N	N	N	N	N	N	A	A	N
S24617_22920	G/C	24617	22920	G	N	N	N	N	N	N	N	N	N	N	N	N	N	N	N	N	N	G	N	N	G	N	N	N	G	N	N	N	G	N	N	N	N	N	N	N	N	N	N	G	N	N	N	N	G
S24617_22929	C/T	24617	22929	C	N	N	N	N	N	N	N	N	N	N	N	N	N	N	N	N	N	C	N	N	C	N	N	N	C	N	N	N	C	N	N	N	N	N	N	N	N	N	N	C	N	N	N	N	C
S24617_22963	C/T	24617	22963	C	N	N	N	N	N	N	N	N	N	N	N	N	N	N	N	N	N	C	N	N	C	N	N	N	C	N	N	N	C	N	N	N	N	N	N	N	N	N	N	C	N	N	N	N	C
S24990_2743	A/G	24990	2743	N	N	N	N	N	N	N	N	N	N	N	N	N	N	N	N	N	N	N	N	N	N	N	N	N	N	N	N	N	N	N	N	A	N	N	N	N	N	N	N	N	N	N	N	N	N
S24990_2747	T/C	24990	2747	N	N	N	N	N	N	N	N	N	N	N	N	N	N	N	N	N	N	N	N	N	N	N	N	N	N	N	N	N	N	N	N	T	N	N	N	N	N	N	N	N	N	N	N	N	N
S24990_2748	A/C	24990	2748	N	N	N	N	N	N	N	N	N	N	N	N	N	N	N	N	N	N	N	N	N	N	N	N	N	N	N	N	N	N	N	N	A	N	N	N	N	N	N	N	N	N	N	N	N	N
S24990_2751	T/A	24990	2751	N	N	N	N	N	N	N	N	N	N	N	N	N	N	N	N	N	N	N	N	N	N	N	N	N	N	N	N	N	N	N	N	T	N	N	N	N	N	N	N	N	N	N	N	N	N
S24990_2755	A/G	24990	2755	N	N	N	N	N	N	N	N	N	N	N	N	N	N	N	N	N	N	N	N	N	N	N	N	N	N	N	N	N	N	N	N	A	N	N	N	N	N	N	N	N	N	N	N	N	N
S24990_2760	T/C	24990	2760	N	N	N	N	N	N	N	N	N	N	N	N	N	N	N	N	N	N	N	N	N	N	N	N	N	N	N	N	N	N	N	N	T	N	N	N	N	N	N	N	N	N	N	N	N	N
S24990_2761	G/A	24990	2761	N	N	N	N	N	N	N	N	N	N	N	N	N	N	N	N	N	N	N	N	N	N	N	N	N	N	N	N	N	N	N	N	G	N	N	N	N	N	N	N	N	N	N	N	N	N
S24990_2762	G/A	24990	2762	N	N	N	N	N	N	N	N	N	N	N	N	N	N	N	N	N	N	N	N	N	N	N	N	N	N	N	N	N	N	N	N	G	N	N	N	N	N	N	N	N	N	N	N	N	N
S24990_2787	A/C	24990	2787	N	N	N	N	N	N	N	N	N	N	N	N	N	N	N	N	N	N	N	N	N	N	N	N	N	N	N	N	N	N	N	N	A	N	N	N	N	N	N	N	N	N	N	N	N	N
S24990_2792	T/C	24990	2792	N	N	N	N	N	N	N	N	N	N	N	N	N	N	N	N	N	N	N	N	N	N	N	N	N	N	N	N	N	N	N	N	T	N	N	N	N	N	N	N	N	N	N	N	N	N
S24990_2794	C/T	24990	2794	N	N	N	N	N	N	N	N	N	N	N	N	N	N	N	N	N	N	N	N	N	N	N	N	N	N	N	N	N	N	N	N	C	N	N	N	N	N	N	N	N	N	N	N	N	N
S24990_2795	A/G	24990	2795	N	N	N	N	N	N	N	N	N	N	N	N	N	N	N	N	N	N	N	N	N	N	N	N	N	N	N	N	N	N	N	N	A	N	N	N	N	N	N	N	N	N	N	N	N	N
S2538_131245	T/A	2538	131245	T	N	T	T	N	N	T	N	N	N	N	N	N	N	T	N	N	T	N	N	N	N	N	N	N	N	N	N	N	N	N	N	N	N	T	N	T	N	N	N	N	N	N	N	N	N
S2618_41007	T/C	2618	41007	N	N	N	N	N	N	T	N	N	N	N	N	N	N	N	T	N	N	N	N	N	N	N	N	N	N	N	N	N	N	N	N	N	N	N	N	N	N	N	N	N	N	N	T	N	N
S2618_41030	A/G	2618	41030	N	N	N	N	N	N	A	N	N	N	N	N	N	N	N	A	N	N	N	N	N	N	N	N	N	N	N	N	N	N	N	N	N	N	N	N	N	N	N	N	N	N	N	A	N	N
S2618_41043	C/T	2618	41043	N	N	N	N	N	N	C	N	N	N	N	N	N	N	N	C	N	N	N	N	N	N	N	N	N	N	N	N	N	N	N	N	N	N	N	N	N	N	N	N	N	N	N	C	N	N
S2618_41045	C/T	2618	41045	N	N	N	N	N	N	C	N	N	N	N	N	N	N	N	C	N	N	N	N	N	N	N	N	N	N	N	N	N	N	N	N	N	N	N	N	N	N	N	N	N	N	N	C	N	N
S2618_41048	G/T	2618	41048	N	N	N	N	N	N	G	N	N	N	N	N	N	N	N	G	N	N	N	N	N	N	N	N	N	N	N	N	N	N	N	N	N	N	N	N	N	N	N	N	N	N	N	G	N	N
S2618_41055	C/G	2618	41055	N	N	N	N	N	N	C	N	N	N	N	N	N	N	N	C	N	N	N	N	N	N	N	N	N	N	N	N	N	N	N	N	N	N	N	N	N	N	N	N	N	N	N	C	N	N
S26245_24918	A/G	26245	24918	N	N	N	N	N	N	N	N	N	N	N	N	N	N	N	N	N	N	N	N	N	N	N	N	N	N	N	N	N	N	N	N	A	N	N	N	N	N	N	A	N	N	N	N	N	N
C2650626_102	C/T	2650626	102	N	N	N	N	N	N	N	N	N	N	N	N	N	N	N	N	N	N	N	N	N	N	N	N	N	N	N	N	N	N	N	N	C	N	N	N	N	N	N	C	N	N	N	N	N	N
C2650626_122	T/A	2650626	122	N	N	N	N	N	N	N	N	N	N	N	N	N	N	N	N	N	N	N	N	N	N	N	N	N	N	N	N	N	N	N	N	T	N	N	N	N	N	N	T	N	N	N	N	N	N
C2659700_81	A/C	2659700	81	A	A	A	A	A	A	A	N	A	N	A	A	A	A	A	A	A	A	A	A	A	A	N	A	A	A	A	A	N	A	N	N	N	A	A	A	A	N	N	N	A	A	A	A	A	A
C2660242_93	A/G	2660242	93	A	A	A	A	A	A	N	N	N	N	A	A	A	A	N	A	A	N	A	A	A	A	N	A	A	N	A	A	N	N	N	N	N	A	A	N	N	N	N	N	A	A	A	N	N	A
S2674_255453	T/C	2674	255453	N	N	N	N	N	T	N	N	N	N	T	N	N	N	T	N	N	N	N	N	N	N	N	T	T	N	N	N	N	N	N	N	N	N	N	N	N	N	N	N	N	N	N	N	N	N
S26834_34581	C/T	26834	34581	N	N	N	N	N	N	N	N	N	C	N	N	N	N	N	N	N	N	N	N	N	N	N	N	N	N	N	N	N	N	N	N	C	N	N	N	N	N	N	C	N	N	N	N	N	N
C2733103_85	G/T	2733103	85	G	N	G	G	N	N	G	N	N	N	N	N	N	N	G	N	N	G	N	N	N	N	N	N	N	N	N	N	N	N	N	N	N	N	G	N	G	N	N	N	N	N	N	G	N	N
S2749_114353	A/G	2749	114353	A	N	A	A	N	N	A	A	N	N	N	N	N	N	A	N	N	A	N	N	N	N	A	N	N	N	N	N	A	N	A	A	N	N	A	N	A	N	N	N	N	N	N	A	N	N
C2758116_89	T/G	2758116	89	T	T	T	T	T	T	T	T	T	N	T	T	T	T	T	T	T	T	T	T	T	T	T	T	T	T	T	T	T	T	T	T	N	T	T	T	T	N	N	N	T	T	T	T	T	T
S27708_30483	A/G	27708	30483	A	N	A	A	N	N	A	A	N	N	N	N	N	N	A	A	N	A	N	N	N	N	A	N	N	N	N	N	N	N	A	A	N	N	A	N	A	N	N	N	N	N	N	A	N	N
C2818445_108	C/A	2818445	108	C	N	C	C	N	N	N	N	N	N	N	N	N	N	C	N	N	C	N	N	N	C	N	N	N	N	N	N	N	C	N	N	N	N	C	N	C	N	N	N	N	N	N	C	N	N
S28237_121	C/A	28237	121	N	C	N	N	C	C	N	N	C	N	C	C	C	C	N	C	C	N	C	C	N	N	N	C	C	N	C	N	N	N	N	N	N	C	N	N	N	N	N	N	C	C	C	N	C	C
S28237_168	A/T	28237	168	N	A	N	N	A	A	N	N	A	N	A	A	A	A	N	A	A	N	A	A	N	N	N	A	A	N	A	N	N	N	N	N	N	A	N	N	N	N	N	N	A	A	A	N	A	A
S28353_20785	T/A	28353	20785	N	T	N	N	T	T	N	N	N	N	T	T	T	T	N	T	T	N	T	T	N	N	N	T	T	T	T	N	N	N	T	N	N	T	N	T	N	N	N	N	T	T	T	N	N	T
S28353_20786	G/T	28353	20786	N	G	N	N	G	G	N	N	N	N	G	G	G	G	N	G	G	N	G	G	N	N	N	G	G	G	G	N	N	N	G	N	N	G	N	G	N	N	N	N	G	G	G	N	N	G
S28353_20789	C/A	28353	20789	N	C	N	N	C	C	N	N	N	N	C	C	C	C	N	C	C	N	C	C	N	N	N	C	C	C	C	N	N	N	C	N	N	C	N	C	N	N	N	N	C	C	C	N	N	C
S28353_20842	A/G	28353	20842	N	A	N	N	A	A	N	N	N	N	A	A	A	A	N	A	A	N	A	A	N	N	N	A	A	A	A	N	N	N	N	N	N	A	N	A	N	N	N	N	A	A	A	N	N	A
C2838549_58	C/A	2838549	58	N	N	N	N	N	N	N	N	N	N	N	N	N	C	N	N	N	N	N	N	C	N	N	C	N	N	N	N	N	N	N	N	N	N	N	N	N	N	N	N	N	N	N	N	N	N
S28560_95488	G/A	28560	95488	N	G	N	N	G	G	N	G	N	N	N	N	G	G	N	G	G	N	N	N	N	N	N	G	G	N	G	N	N	N	N	N	N	G	N	G	N	N	N	N	N	G	G	N	N	G
S28636_12540	C/G	28636	12540	C	N	C	C	N	N	C	C	N	N	N	N	N	N	C	C	N	C	N	N	N	N	N	N	N	N	N	N	N	N	N	N	N	N	N	N	C	N	N	N	N	N	N	C	C	N
S28636_12551	A/G	28636	12551	A	N	A	A	N	N	A	A	N	N	N	N	N	N	A	A	N	A	N	N	N	N	N	N	N	N	N	N	N	N	N	N	N	N	N	N	A	N	N	N	N	N	N	A	A	N
S28636_12560	C/A	28636	12560	C	N	C	C	N	N	C	C	N	N	N	N	N	N	C	C	N	C	N	N	N	N	N	N	N	N	N	N	N	N	N	N	N	N	N	N	C	N	N	N	N	N	N	C	C	N
S28636_12563	A/T	28636	12563	A	N	A	A	N	N	A	A	N	N	N	N	N	N	A	A	N	A	N	N	N	N	N	N	N	N	N	N	N	N	N	N	N	N	N	N	A	N	N	N	N	N	N	A	A	N
S2884_206625	T/C	2884	206625	N	T	N	N	T	T	N	N	T	N	T	N	T	T	T	T	T	N	T	T	T	T	N	T	T	N	T	N	N	N	N	N	N	T	N	T	N	N	N	N	T	T	T	N	T	T
S28864_44604	T/C	28864	44604	N	N	N	N	N	N	N	N	N	N	N	N	N	N	N	N	N	N	N	N	N	N	N	N	N	N	N	N	N	N	N	N	N	N	N	N	N	N	N	T	N	N	N	N	N	N
S29254_115151	C/T	29254	115151	N	N	N	N	N	N	N	N	N	N	N	N	N	N	N	N	N	N	N	N	N	N	N	N	N	N	N	N	N	N	N	N	C	N	N	N	N	N	N	N	N	N	N	N	N	N
S29254_115152	A/G	29254	115152	N	N	N	N	N	N	N	N	N	N	N	N	N	N	N	N	N	N	N	N	N	N	N	N	N	N	N	N	N	N	N	N	A	N	N	N	N	N	N	N	N	N	N	N	N	N
S29254_115155	A/C	29254	115155	N	N	N	N	N	N	N	N	N	N	N	N	N	N	N	N	N	N	N	N	N	N	N	N	N	N	N	N	N	N	N	N	A	N	N	N	N	N	N	N	N	N	N	N	N	N
S29254_115159	A/G	29254	115159	N	N	N	N	N	N	N	N	N	N	N	N	N	N	N	N	N	N	N	N	N	N	N	N	N	N	N	N	N	N	N	N	A	N	N	N	N	N	N	N	N	N	N	N	N	N
S29510_85636	C/T	29510	85636	N	N	N	N	N	N	N	N	N	N	N	N	N	N	N	N	N	N	N	N	N	N	N	N	N	N	N	N	N	N	N	N	C	N	N	N	N	N	N	N	N	N	N	N	N	N
S29510_85638	G/A	29510	85638	N	N	N	N	N	N	N	N	N	N	N	N	N	N	N	N	N	N	N	N	N	N	N	N	N	N	N	N	N	N	N	N	G	N	N	N	N	N	N	N	N	N	N	N	N	N
S29510_85650	T/C	29510	85650	N	N	N	N	N	N	N	N	N	N	N	N	N	N	N	N	N	N	N	N	N	N	N	N	N	N	N	N	N	N	N	N	T	N	N	N	N	N	N	N	N	N	N	N	N	N
S29510_85651	C/A	29510	85651	N	N	N	N	N	N	N	N	N	N	N	N	N	N	N	N	N	N	N	N	N	N	N	N	N	N	N	N	N	N	N	N	C	N	N	N	N	N	N	N	N	N	N	N	N	N
S29510_85653	G/A	29510	85653	N	N	N	N	N	N	N	N	N	N	N	N	N	N	N	N	N	N	N	N	N	N	N	N	N	N	N	N	N	N	N	N	G	N	N	N	N	N	N	N	N	N	N	N	N	N
S29510_85660	T/C	29510	85660	N	N	N	N	N	N	N	N	N	N	N	N	N	N	N	N	N	N	N	N	N	N	N	N	N	N	N	N	N	N	N	N	T	N	N	N	N	N	N	N	N	N	N	N	N	N
S29510_85667	C/T	29510	85667	N	N	N	N	N	N	N	N	N	N	N	N	N	N	N	N	N	N	N	N	N	N	N	N	N	N	N	N	N	N	N	N	C	N	N	N	N	N	N	N	N	N	N	N	N	N
S29510_85672	C/T	29510	85672	N	N	N	N	N	N	N	N	N	N	N	N	N	N	N	N	N	N	N	N	N	N	N	N	N	N	N	N	N	N	N	N	C	N	N	N	N	N	N	N	N	N	N	N	N	N
S29570_1506	T/A	29570	1506	N	N	N	N	N	N	N	N	N	T	N	N	N	N	N	N	N	N	N	N	N	N	N	N	N	N	N	N	N	N	N	N	T	N	N	N	N	N	N	N	N	N	N	N	N	N
S30165_6710	C/A	30165	6710	C	C	C	C	N	N	C	C	N	C	N	N	N	C	C	N	N	C	N	C	N	C	C	N	N	C	N	N	C	C	C	C	C	N	C	N	C	N	N	C	N	N	N	C	N	N
C3018061_64	C/A	3018061	64	N	N	N	N	N	N	N	N	N	N	N	N	N	N	N	N	N	N	N	N	N	N	N	N	N	N	N	N	N	N	N	N	C	N	N	N	N	N	N	C	N	N	N	N	N	N
C3018061_76	G/T	3018061	76	N	N	N	N	N	N	N	N	N	N	N	N	N	N	N	N	N	N	N	N	N	N	N	N	N	N	N	N	N	N	N	N	G	N	N	N	N	N	N	G	N	N	N	N	N	N
C3018061_104	C/A	3018061	104	N	N	N	N	N	N	N	N	N	N	N	N	N	N	N	N	N	N	N	N	N	N	N	N	N	N	N	N	N	N	N	N	C	N	N	N	N	N	N	C	N	N	N	N	N	N
C3047117_73	G/T	3047117	73	N	N	N	N	N	N	N	N	N	N	N	N	N	N	N	N	N	N	N	N	N	N	N	N	N	N	N	N	N	N	N	N	N	N	N	N	N	N	N	N	N	N	N	N	N	N
C3047117_82	A/T	3047117	82	N	N	N	N	N	N	N	N	N	A	N	N	N	N	N	N	N	N	N	N	N	N	N	N	N	N	N	N	N	N	N	N	N	N	N	N	N	N	N	N	N	N	N	N	N	N
S30604_1056	A/C	30604	1056	N	N	N	N	N	N	N	N	N	N	N	N	N	N	N	N	N	N	N	N	N	N	N	N	N	N	N	N	N	N	N	N	A	N	N	N	N	N	N	A	N	N	N	N	N	N
C3082087_83	G/C	3082087	83	G	N	G	G	N	N	G	N	G	N	N	N	N	N	G	N	N	G	N	N	N	N	N	N	N	N	N	N	N	N	N	N	N	N	G	N	G	N	N	N	N	N	N	G	N	N
S309_94183	G/A	309	94183	G	N	N	N	N	N	N	N	N	N	N	N	N	N	N	N	N	N	N	N	N	N	N	N	N	N	N	N	N	N	N	N	G	N	N	N	G	N	N	G	N	N	N	N	N	N
S31100_397	T/G	31100	397	N	N	N	N	N	N	N	N	N	T	N	N	N	N	N	N	N	N	N	N	N	N	N	N	N	T	N	N	N	N	N	N	T	N	N	N	N	N	N	T	N	N	N	N	N	N
S31118_58805	T/C	31118	58805	T	T	T	T	N	N	N	N	N	N	T	N	N	T	N	T	T	T	T	N	T	T	N	N	N	N	N	N	T	T	T	T	N	T	N	T	T	N	N	N	T	N	N	T	T	T
S31118_58821	G/C	31118	58821	G	G	G	G	N	N	N	N	N	N	G	N	N	G	N	G	G	G	G	N	G	G	N	N	N	N	N	N	G	G	G	G	N	G	N	G	G	N	N	N	G	N	N	G	G	G
S31118_58825	T/C	31118	58825	T	T	T	T	N	N	N	N	N	N	T	N	N	T	N	T	T	T	T	N	T	T	N	N	N	N	N	N	T	T	T	T	N	T	N	T	T	N	N	N	T	N	N	T	T	T
S3121_160270	C/A	3121	160270	C	C	N	N	C	C	N	N	N	N	C	C	C	C	C	C	C	N	C	C	C	N	N	C	C	C	C	C	N	N	N	C	C	C	N	N	C	N	N	N	C	C	C	N	C	C
S3121_160284	C/A	3121	160284	C	C	N	N	C	C	N	N	N	N	C	C	C	C	C	C	C	N	C	C	C	N	N	C	C	C	C	C	N	N	N	C	C	C	N	N	C	N	N	N	C	C	C	N	C	C
S3121_160285	G/T	3121	160285	G	G	N	N	G	G	N	N	N	N	G	G	G	G	G	G	G	N	G	G	G	N	N	G	G	G	G	G	N	N	N	G	G	G	N	N	G	N	N	N	G	G	G	N	G	G
S3121_160296	G/T	3121	160296	G	G	N	N	G	G	N	N	N	N	G	G	G	G	G	G	G	N	G	G	G	N	N	G	G	G	G	G	N	N	N	N	G	G	N	N	G	N	N	N	G	G	G	N	G	G
S3121_160298	C/A	3121	160298	C	C	N	N	C	C	N	N	N	N	C	C	C	C	C	C	C	N	C	C	C	N	N	C	C	C	C	C	N	N	N	C	C	C	N	N	C	N	N	N	C	C	C	N	C	C
C3152477_80	G/T	3152477	80	G	G	G	N	N	N	N	N	N	N	N	N	N	N	N	N	N	G	N	N	G	N	N	N	N	N	G	N	N	G	N	N	N	N	N	N	N	N	N	N	N	N	G	N	N	N
C3152477_82	T/A	3152477	82	T	T	T	N	N	N	N	N	N	N	N	N	N	N	N	N	N	T	N	N	T	N	N	N	N	N	T	N	N	T	N	N	N	N	N	N	T	N	N	N	N	N	T	N	N	N
C3152477_92	G/T	3152477	92	G	G	G	N	N	N	N	N	N	N	N	N	N	N	N	N	N	G	N	N	G	N	N	N	N	N	G	N	N	G	N	N	N	N	N	N	G	N	N	N	N	N	G	N	N	N
S31673_15404	A/T	31673	15404	N	A	N	A	A	A	N	N	A	N	A	A	A	A	N	A	A	N	A	A	A	N	N	A	A	A	A	N	N	N	A	N	A	A	N	A	N	N	N	N	A	A	A	A	A	A
S31673_15437	T/C	31673	15437	N	T	N	T	T	T	N	N	T	N	T	T	T	T	N	T	T	N	T	T	T	N	N	T	T	T	T	N	N	N	T	N	T	T	N	T	N	N	N	N	T	T	T	T	T	T
S31673_15450	T/A	31673	15450	N	T	N	T	T	T	N	N	T	N	T	T	T	T	N	T	T	N	T	T	T	N	N	T	T	T	T	N	N	N	T	N	T	T	N	T	N	N	N	N	T	T	T	T	T	T
S31673_15451	A/G	31673	15451	N	A	N	A	A	A	N	N	A	N	A	A	A	A	N	A	A	N	A	A	A	N	N	A	A	A	A	N	N	N	N	N	A	A	N	A	N	N	N	N	A	A	A	A	A	A
S31755_91698	T/C	31755	91698	N	T	N	N	T	T	N	N	T	N	T	T	T	T	N	T	T	N	T	T	N	N	N	T	T	N	T	N	N	N	N	N	N	T	N	T	N	N	N	N	T	T	T	N	T	T
S3177_29134	C/T	3177	29134	N	N	N	N	N	N	N	N	C	C	N	N	N	N	N	N	N	N	N	N	N	C	C	N	N	N	N	N	N	N	N	N	N	N	N	N	N	N	N	N	N	N	N	N	N	N
S3177_29137	A/G	3177	29137	N	N	N	N	N	N	N	N	A	A	N	N	N	N	N	N	N	N	N	N	N	A	A	N	N	N	N	A	N	N	N	N	N	N	N	N	N	N	N	N	N	N	N	N	N	N
S3177_29139	A/T	3177	29139	N	N	N	N	N	N	N	N	A	A	N	N	N	N	N	N	N	N	N	N	N	A	A	N	N	N	N	A	N	N	N	N	N	N	N	N	N	N	N	N	N	N	N	N	N	N
S31891_28229	C/A	31891	28229	N	N	N	N	N	N	N	N	N	C	N	N	N	N	N	N	N	N	N	N	N	N	N	N	N	N	N	N	N	N	N	N	C	N	N	N	N	N	N	N	N	N	N	N	N	N
C3216567_62	A/T	3216567	62	N	N	N	A	N	A	A	N	N	N	N	N	N	N	N	A	A	A	N	N	N	N	N	A	N	N	A	N	N	A	N	N	A	N	A	N	A	N	N	N	N	A	N	N	N	N
C3224973_93	C/A	3224973	93	N	N	N	N	C	C	N	N	N	N	N	N	N	N	N	N	N	N	N	C	N	N	N	N	C	N	N	N	N	N	N	N	N	N	N	N	N	N	N	N	N	C	N	N	N	N
C3226583_108	T/A	3226583	108	N	N	N	N	N	N	N	N	N	N	N	N	N	N	N	N	N	N	N	N	N	N	N	N	N	N	N	N	N	N	N	N	N	N	N	N	N	N	N	T	N	N	N	N	N	N
C3267857_58	G/A	3267857	58	N	N	N	N	G	N	N	N	N	G	N	N	N	N	N	N	N	N	N	N	N	N	N	N	N	N	N	N	N	N	N	N	N	N	N	N	N	G	G	G	N	N	N	N	N	N
C3294229_72	C/A	3294229	72	N	N	N	N	N	N	C	N	N	N	N	N	N	N	N	N	N	C	N	N	C	N	N	C	C	N	N	C	N	N	N	N	N	N	N	N	N	N	N	N	N	N	N	N	C	C
C3294229_74	C/G	3294229	74	N	N	N	N	N	N	N	N	N	N	N	N	N	N	N	N	N	C	N	N	C	N	N	C	C	N	N	C	N	N	N	N	N	N	N	N	N	N	N	N	N	N	N	N	C	C
C3294229_76	C/G	3294229	76	N	N	N	N	N	N	C	N	N	N	N	N	N	N	N	N	N	C	N	N	C	N	N	C	C	N	N	C	N	N	N	N	N	N	N	N	N	N	N	N	N	N	N	N	C	C
C3294229_83	C/A	3294229	83	N	N	N	N	N	N	C	N	N	N	N	N	N	N	N	N	N	C	N	N	C	N	N	C	C	N	N	C	N	N	N	N	N	N	N	N	N	N	N	N	N	N	N	N	C	C
C3295679_114	T/A	3295679	114	N	T	N	N	N	N	N	N	N	T	N	T	N	N	N	N	N	N	N	T	N	N	N	N	N	N	N	N	N	N	N	N	N	N	N	N	N	N	N	N	N	T	N	N	T	N
C3295679_125	A/G	3295679	125	N	A	N	N	N	N	N	N	N	A	N	A	N	N	N	N	N	N	N	A	N	N	N	N	N	N	N	N	N	N	N	N	N	N	N	N	N	N	N	N	N	A	N	N	A	N
C3295679_127	C/T	3295679	127	N	C	N	N	N	N	N	N	N	C	N	C	N	N	N	N	N	N	N	C	N	N	N	N	N	N	N	N	N	N	N	N	N	N	N	N	N	N	N	N	N	C	N	N	C	N
C3295739_88	C/G	3295739	88	N	N	N	N	N	N	N	N	N	C	N	N	N	N	N	N	N	N	N	N	N	N	N	N	N	N	N	N	N	N	C	N	N	N	N	N	N	N	N	N	N	N	N	N	N	N
C3295739_118	C/G	3295739	118	N	N	N	N	N	N	N	N	N	C	N	N	N	N	N	N	N	N	N	N	N	N	N	N	N	N	N	N	N	N	C	N	N	N	N	N	N	N	N	N	N	N	N	N	N	N
C3295751_113	T/G	3295751	113	T	T	T	N	N	N	T	N	N	T	T	N	N	N	N	N	N	T	N	N	N	N	N	T	N	N	N	T	N	N	N	N	T	N	N	N	T	N	N	T	N	N	N	N	N	N
S33037_23815	A/T	33037	23815	N	A	N	N	A	A	N	N	A	A	A	N	A	A	N	A	A	N	A	A	A	N	N	A	A	N	N	A	N	N	N	N	N	A	N	N	N	N	N	N	A	A	A	N	A	A
S33037_23818	T/C	33037	23818	N	T	N	N	T	T	N	N	T	T	T	N	T	T	N	T	T	N	T	T	T	N	N	T	T	N	N	T	N	N	N	N	N	T	N	N	N	N	N	N	T	T	T	N	T	T
S33037_23851	A/G	33037	23851	N	A	N	N	A	A	N	N	A	A	A	N	A	A	N	A	A	N	A	A	A	N	N	A	A	N	N	A	N	N	N	N	N	A	N	N	N	N	N	N	A	A	A	N	A	A
S33037_23856	T/C	33037	23856	N	T	N	N	T	T	N	N	T	T	T	N	T	T	N	T	T	N	T	T	T	N	N	T	T	N	N	T	N	N	N	N	N	T	N	N	N	N	N	N	T	T	T	N	T	T
C3304399_114	T/A	3304399	114	N	N	N	T	N	N	T	N	T	N	N	N	N	N	T	N	N	T	N	N	N	N	N	N	N	N	N	N	N	N	N	N	N	N	T	N	N	N	N	N	N	N	N	T	T	N
C3310523_77	A/G	3310523	77	A	A	N	A	A	N	N	N	N	A	N	N	A	A	N	N	N	N	N	N	N	N	N	N	A	N	N	N	N	N	N	N	N	N	N	N	A	N	N	N	N	A	N	N	A	N
C3398471_137	C/A	3398471	137	C	N	C	C	N	N	C	N	N	N	N	N	N	N	C	C	C	C	N	N	N	N	N	N	N	N	N	N	N	N	N	N	N	N	C	N	C	N	N	N	N	N	N	N	N	N
C3398679_106	T/G	3398679	106	N	T	N	T	N	N	N	T	N	T	N	N	T	N	N	N	N	N	N	N	T	T	T	N	N	N	N	N	N	N	N	N	N	N	N	N	N	N	N	N	N	T	N	T	T	T
C3399283_118	C/A	3399283	118	N	N	N	C	N	N	N	N	N	C	N	N	N	N	N	N	N	N	N	N	N	N	C	N	N	N	N	N	N	N	N	N	N	N	N	C	N	N	C	N	N	N	N	N	N	N
C3399283_131	A/C	3399283	131	N	N	A	A	N	N	N	N	N	A	N	N	N	N	N	N	N	N	N	N	N	N	A	N	N	N	N	N	N	N	N	N	N	N	N	A	N	N	A	N	N	N	N	N	N	N
C3402535_75	G/A	3402535	75	N	N	N	N	N	N	N	N	N	N	N	N	N	N	N	N	N	G	N	N	N	N	N	N	N	N	N	N	N	N	N	N	G	N	N	N	N	N	N	N	N	N	N	N	N	N
C3403773_125	C/A	3403773	125	N	N	N	N	N	N	N	N	C	C	N	N	N	N	N	N	N	N	N	N	C	N	N	N	N	N	N	C	N	N	N	N	N	N	N	N	N	N	N	N	N	N	N	C	N	N
C3420849_91	A/C	3420849	91	N	N	N	N	N	N	N	N	N	N	N	N	N	N	N	N	N	N	N	N	N	N	N	N	N	N	N	N	N	N	N	N	N	N	N	N	N	N	N	A	N	N	N	N	N	N
C3420849_132	G/T	3420849	132	N	N	N	N	N	N	N	N	N	N	N	N	N	N	N	N	N	N	N	N	N	N	N	N	N	N	N	N	N	N	N	N	N	N	N	N	N	N	N	G	N	N	N	N	N	N
C3420849_142	G/T	3420849	142	N	N	N	N	N	N	N	N	N	N	N	N	N	N	N	N	N	N	N	N	N	N	N	N	N	N	N	N	N	N	N	N	N	N	N	N	N	N	N	G	N	N	N	N	N	N
C3427865_115	A/G	3427865	115	A	A	A	A	A	A	A	A	A	N	A	A	A	A	A	A	A	A	A	A	N	N	A	A	A	A	A	N	A	N	N	N	N	A	A	A	A	A	A	N	A	A	A	A	A	A
C3444625_72	C/T	3444625	72	N	N	N	N	N	N	N	N	N	C	N	N	N	N	N	N	N	N	N	N	N	N	N	N	N	N	N	N	N	N	N	N	N	N	N	N	N	N	C	C	N	N	N	N	N	N
C3444625_79	C/T	3444625	79	N	N	N	N	N	N	N	N	N	C	N	N	N	N	N	N	N	N	N	N	N	N	N	N	N	N	N	N	N	N	N	N	N	N	N	N	N	N	C	C	N	N	N	N	N	N
C3444625_80	C/T	3444625	80	N	N	N	N	N	N	N	N	N	C	N	N	N	N	N	N	N	N	N	N	N	N	N	N	N	N	N	N	N	N	N	N	N	N	N	N	N	N	C	C	N	N	N	N	N	N
S34810_52632	C/T	34810	52632	N	N	N	N	N	N	N	N	N	N	N	N	N	N	N	N	N	N	N	N	N	N	N	N	N	N	N	N	N	N	N	N	C	N	N	N	N	N	N	N	N	N	N	N	N	N
S34810_52634	C/T	34810	52634	N	N	N	N	N	N	N	N	N	N	N	N	N	N	N	N	N	N	N	N	N	N	N	N	N	N	N	N	N	N	N	N	C	N	N	N	N	N	N	N	N	N	N	N	N	N
S34810_52638	G/A	34810	52638	N	N	N	N	N	N	N	N	N	N	N	N	N	N	N	N	N	N	N	N	N	N	N	N	N	N	N	N	N	N	N	N	N	N	N	N	N	N	N	N	N	N	N	N	N	N
S34810_52645	C/A	34810	52645	N	N	N	N	N	N	N	N	N	N	N	N	N	N	N	N	N	N	N	N	N	N	N	N	N	N	N	N	N	N	N	N	C	N	N	N	N	N	N	N	N	N	N	N	N	N
S34810_52649	A/T	34810	52649	N	N	N	N	N	N	N	N	N	N	N	N	N	N	N	N	N	N	N	N	N	N	N	N	N	N	N	N	N	N	N	N	A	N	N	N	N	N	N	N	N	N	N	N	N	N
S34810_52650	A/C	34810	52650	N	N	N	N	N	N	N	N	N	N	N	N	N	N	N	N	N	N	N	N	N	N	N	N	N	N	N	N	N	N	N	N	A	N	N	N	N	N	N	N	N	N	N	N	N	N
S34810_52674	T/C	34810	52674	N	N	N	N	N	N	N	N	N	N	N	N	N	N	N	N	N	N	N	N	N	N	N	N	N	N	N	N	N	N	N	N	T	N	N	N	N	N	N	N	N	N	N	N	N	N
S34810_52681	C/A	34810	52681	N	N	N	N	N	N	N	N	N	N	N	N	N	N	N	N	N	N	N	N	N	N	N	N	N	N	N	N	N	N	N	N	C	N	N	N	N	N	N	N	N	N	N	N	N	N
S3482_116509	T/A	3482	116509	T	T	T	T	T	T	N	N	T	N	T	T	T	T	N	T	T	T	T	T	N	N	N	T	T	T	T	N	N	N	T	N	N	T	T	T	T	N	N	N	T	T	T	T	T	T
S35522_2731	T/C	35522	2731	N	N	N	N	N	N	N	N	T	N	N	N	N	N	N	T	N	N	N	N	N	N	N	N	N	T	N	N	N	N	T	N	N	N	N	N	N	N	N	N	N	N	N	T	T	N
S3566_48710	G/T	3566	48710	N	N	N	N	N	N	N	N	N	G	N	N	N	N	N	N	N	N	N	N	N	N	N	N	N	N	N	N	N	N	N	N	N	N	N	N	N	N	N	N	N	N	N	N	N	N
C3588501_57	G/A	3588501	57	G	G	N	N	G	G	G	N	G	N	G	G	G	G	N	G	G	N	G	G	G	N	G	G	G	N	G	G	N	G	N	N	N	G	G	G	N	N	N	N	G	G	G	N	G	G
C3588501_60	C/T	3588501	60	C	C	N	N	C	C	N	N	C	N	C	C	C	C	N	C	C	N	C	C	C	N	C	C	C	N	C	C	N	C	N	N	N	C	C	C	N	N	N	N	C	C	C	N	C	C
C3588501_74	T/G	3588501	74	T	T	N	N	T	T	T	N	T	N	T	T	T	T	N	T	T	N	T	T	T	N	T	T	T	N	T	T	N	T	N	N	N	T	T	T	N	N	N	N	T	T	T	N	T	T
C3588501_98	G/A	3588501	98	G	G	N	N	G	G	G	N	G	N	G	G	G	G	N	G	G	N	G	G	G	N	G	G	G	N	G	G	N	G	N	N	N	G	G	G	N	N	N	N	G	G	G	N	G	G
S35968_26011	C/T	35968	26011	N	N	N	N	N	N	N	N	N	C	N	N	N	N	N	N	N	N	N	N	N	N	N	N	N	N	N	N	N	N	N	N	C	N	N	N	N	N	N	N	N	N	N	N	N	N
C3631197_145	C/G	3631197	145	C	C	C	C	N	C	C	N	C	N	C	N	C	C	C	C	C	C	C	C	C	C	N	N	C	C	C	C	C	C	C	C	N	C	C	C	C	N	N	N	C	C	C	C	C	C
S36814_1289	T/C	36814	1289	T	T	T	T	T	T	T	T	T	N	T	T	T	T	T	T	T	T	T	T	N	T	T	T	T	T	T	T	T	T	T	T	N	T	T	N	T	N	N	T	T	T	T	T	T	T
C3688574_82	C/A	3688574	82	N	N	N	N	N	N	N	N	C	N	N	N	N	N	N	N	N	N	N	N	N	N	N	N	N	N	N	N	N	N	N	N	N	N	N	N	N	N	N	N	N	N	N	C	C	C
S36921_80917	G/T	36921	80917	G	G	G	G	G	G	G	N	G	N	G	G	G	G	G	G	G	G	G	G	G	G	G	G	G	G	G	N	N	G	N	N	G	G	G	G	G	N	N	N	G	G	G	G	G	G
S37314_91	C/A	37314	91	C	C	C	C	C	C	C	N	C	N	C	C	C	C	N	C	C	C	C	C	C	N	N	C	C	N	C	N	N	N	C	C	N	C	C	C	C	N	N	N	C	C	C	C	C	C
S37787_9819	G/A	37787	9819	N	N	N	N	N	N	N	G	N	N	N	N	N	N	N	N	N	N	N	N	N	N	G	N	N	G	N	N	G	N	G	G	G	N	G	N	N	N	N	G	N	N	N	N	N	N
S37787_9828	C/T	37787	9828	N	N	N	N	N	N	N	C	N	N	N	N	N	N	N	N	N	N	N	N	N	N	C	N	N	C	N	N	C	N	C	C	C	N	C	N	N	N	N	C	N	N	N	N	N	N
S3780_93968	A/T	3780	93968	A	N	A	N	N	N	N	N	N	N	N	N	N	N	A	N	N	A	N	N	N	N	N	N	N	N	N	N	N	N	N	N	N	N	A	N	N	N	N	N	N	N	N	A	N	N
S3780_93977	T/A	3780	93977	T	N	T	N	N	N	N	N	N	N	N	N	N	N	T	N	N	T	N	N	N	N	N	N	N	N	N	N	N	N	N	N	N	N	T	N	N	N	N	N	N	N	N	T	N	N
S3877_31952	T/C	3877	31952	N	N	N	N	N	N	N	N	N	T	N	N	N	N	T	N	N	N	N	N	N	N	N	N	N	N	N	N	N	N	N	N	N	N	N	N	N	N	N	N	N	N	N	N	N	N
S3877_31957	G/A	3877	31957	N	N	N	N	N	N	N	N	N	G	N	N	N	N	G	N	N	N	N	N	N	N	N	N	N	N	N	N	N	N	N	N	N	N	N	N	N	N	N	N	N	N	N	N	N	N
S3877_31958	A/G	3877	31958	N	N	N	N	N	N	N	N	N	A	N	N	N	N	A	N	N	N	N	N	N	N	N	N	N	N	N	N	N	N	N	N	N	N	N	N	N	N	N	N	N	N	N	N	N	N
S3877_32001	A/G	3877	32001	N	N	N	N	N	N	N	N	N	A	N	N	N	N	A	N	N	N	N	N	N	N	N	N	N	N	N	N	N	N	N	N	N	N	N	N	N	N	N	N	N	N	N	N	N	N
S3877_32007	G/T	3877	32007	N	N	N	N	N	N	N	N	N	G	N	N	N	N	G	N	N	N	N	N	N	N	N	N	N	N	N	N	N	N	N	N	N	N	N	N	N	N	N	N	N	N	N	N	N	N
S3886_52340	A/G	3886	52340	N	N	A	N	N	N	N	N	N	N	N	N	N	N	A	N	N	N	N	N	N	N	N	N	N	N	N	N	N	N	N	N	N	N	N	N	N	N	N	N	N	N	N	A	N	N
C3889856_86	T/C	3889856	86	T	T	T	N	T	T	N	T	N	N	T	T	T	T	N	T	T	N	T	T	T	N	N	T	T	N	T	N	T	N	N	T	N	T	N	T	T	N	N	N	T	T	T	T	N	T
S3922_26683	A/T	3922	26683	N	N	N	N	N	N	N	N	N	N	N	N	N	N	N	N	N	N	N	N	N	N	N	N	N	N	N	N	N	N	N	N	N	N	N	N	N	N	N	N	A	N	N	N	N	N
S3922_26692	T/C	3922	26692	N	N	N	N	N	N	N	N	N	T	N	N	N	N	N	N	N	N	N	N	N	N	N	N	N	N	N	N	N	N	N	N	N	N	N	N	N	N	N	N	T	N	N	N	N	N
S3922_26698	A/T	3922	26698	N	N	N	N	N	N	N	N	N	A	N	N	N	N	N	N	N	N	N	N	N	N	N	N	N	N	N	N	N	N	N	N	N	N	N	N	N	N	N	N	A	N	N	N	N	N
C3925118_104	G/C	3925118	104	N	G	N	N	N	N	N	N	N	N	N	N	N	N	N	N	N	N	N	N	N	N	N	N	N	N	N	N	N	N	N	N	G	N	N	N	N	N	N	G	N	N	N	N	N	N
C4013098_122	G/C	4013098	122	G	G	G	G	G	G	G	G	G	N	G	G	G	G	G	G	G	G	G	G	G	G	G	G	G	G	G	G	G	G	G	G	N	G	G	G	G	N	N	N	G	G	G	G	G	G
C4040624_190	T/C	4040624	190	T	N	N	N	N	N	N	N	N	N	N	N	N	N	N	N	N	N	N	T	N	N	N	N	N	N	T	N	N	T	N	T	N	N	T	N	T	N	N	N	N	N	N	N	N	T
S40587_6813	T/A	40587	6813	N	T	N	N	T	T	N	N	T	T	T	T	T	T	N	T	T	N	T	T	N	N	N	T	T	N	T	N	N	N	N	N	T	T	N	T	N	N	N	T	T	T	T	N	N	T
S4064_8567	T/G	4064	8567	T	N	T	T	N	N	T	N	N	N	N	N	T	N	T	N	N	T	N	N	N	N	N	N	N	N	N	N	N	N	N	T	N	N	T	N	T	N	N	N	N	N	N	T	N	N
S4064_8614	T/A	4064	8614	T	N	T	T	N	N	T	N	N	N	N	N	T	N	T	N	N	T	N	N	N	N	N	N	N	N	N	N	N	N	N	T	N	N	T	N	T	N	N	N	N	N	N	T	N	N
S4064_8617	T/A	4064	8617	T	N	T	T	N	N	T	N	N	N	N	N	T	N	T	N	N	T	N	N	N	N	N	N	N	N	N	N	N	N	N	T	N	N	T	N	T	N	N	N	N	N	N	T	N	N
C4069388_137	C/T	4069388	137	N	N	N	N	N	N	N	N	N	C	N	N	N	N	N	N	N	N	N	N	N	N	N	N	N	N	N	N	N	N	N	N	N	N	N	N	N	N	N	N	N	N	N	N	N	N
S40701_560	C/G	40701	560	N	N	N	N	N	N	N	N	N	N	N	N	N	N	N	N	N	N	N	N	N	N	N	N	N	N	N	N	N	N	N	N	C	N	N	N	N	N	N	N	N	N	N	N	N	N
S40701_561	A/C	40701	561	N	N	N	N	N	N	N	N	N	N	N	N	N	N	N	N	N	N	N	N	N	N	N	N	N	N	N	N	N	N	N	N	A	N	N	N	N	N	N	N	N	N	N	N	N	N
S40701_596	C/A	40701	596	N	N	N	N	N	N	N	N	N	N	N	N	N	N	N	N	N	N	N	N	N	N	N	N	N	N	N	N	N	N	N	N	C	N	N	N	N	N	N	N	N	N	N	N	N	N
C4071770_78	A/G	4071770	78	N	A	N	N	A	A	A	A	A	N	A	A	A	A	N	A	A	N	A	A	A	N	A	A	A	N	A	A	A	N	A	A	N	A	N	A	N	N	N	N	A	A	A	A	A	A
C4071770_92	C/A	4071770	92	N	C	N	N	C	C	C	C	C	N	C	C	C	C	N	C	C	N	C	C	C	N	C	C	C	N	C	C	C	N	C	C	N	C	N	C	N	N	N	N	C	C	C	C	C	C
C4071770_93	C/T	4071770	93	N	C	N	N	C	C	C	C	C	N	C	C	C	C	N	C	C	N	C	C	C	N	C	C	C	N	C	C	C	N	C	C	N	C	N	C	N	N	N	N	C	C	C	C	C	C
C4071770_95	C/A	4071770	95	N	C	N	N	C	C	C	C	C	N	C	C	C	C	N	C	C	N	C	C	C	N	C	C	C	N	C	C	C	N	C	C	N	C	N	C	N	N	N	N	C	C	C	C	C	C
C4071770_107	A/T	4071770	107	N	A	N	N	A	A	A	A	A	N	A	A	A	A	N	A	A	N	A	A	A	N	A	A	A	N	A	A	A	N	A	A	N	A	N	A	N	N	N	N	A	A	A	A	A	A
S40976_38954	C/A	40976	38954	C	C	N	N	C	C	N	N	N	N	C	C	C	C	N	C	C	C	C	C	C	N	N	C	C	C	C	C	C	N	N	N	N	C	C	N	N	N	N	N	C	C	C	N	N	C
C4107471_56	C/G	4107471	56	N	C	N	N	N	N	N	N	N	C	N	N	N	N	N	N	N	N	N	N	N	N	N	N	N	N	N	N	N	N	N	N	N	N	N	N	N	C	C	N	N	N	N	N	C	N
C4109667_148	C/T	4109667	148	C	C	C	C	C	C	C	C	C	N	C	C	C	C	C	C	C	C	C	C	C	C	N	C	C	C	C	C	C	C	C	C	N	C	C	C	C	N	N	N	C	C	C	C	C	C
C4127991_143	G/A	4127991	143	N	N	N	N	N	N	N	N	N	N	N	N	N	N	G	N	N	N	N	N	N	N	N	N	N	N	N	N	N	N	N	N	G	N	N	N	N	N	N	G	N	N	N	N	N	N
C4127991_147	A/T	4127991	147	N	N	N	N	N	N	N	N	N	N	N	N	N	N	A	N	N	N	N	N	N	N	N	N	N	N	N	N	N	N	N	N	A	N	N	N	N	N	N	A	N	N	N	N	N	N
C4128535_158	T/A	4128535	158	N	N	N	N	N	N	N	N	N	N	N	N	N	N	N	N	N	N	N	N	N	N	N	N	N	N	N	N	N	T	N	N	N	N	N	N	N	N	N	N	N	N	N	T	N	N
C4128535_159	G/T	4128535	159	N	N	N	N	N	N	N	N	N	N	N	N	N	N	N	N	N	N	N	N	N	N	N	N	N	N	N	N	N	G	N	N	N	N	N	N	N	N	N	N	N	N	N	G	N	N
C4173117_214	A/G	4173117	214	N	N	N	N	N	N	N	N	N	A	N	N	N	N	N	N	N	N	N	N	N	N	N	N	N	N	N	N	N	N	N	N	A	N	N	N	N	N	N	A	N	N	N	N	N	N
S418_438	G/T	418	438	N	G	G	G	G	G	G	N	N	N	G	G	G	G	G	G	G	N	G	G	N	N	N	G	G	N	G	N	N	N	G	N	N	G	G	N	G	N	N	N	G	G	G	G	N	G
C4193105_121	A/T	4193105	121	N	A	N	A	A	A	A	N	N	N	A	A	A	A	N	A	A	A	A	A	N	A	N	A	A	N	A	N	N	N	N	N	N	A	N	A	N	N	N	N	A	A	A	N	N	A
C4193105_156	C/A	4193105	156	N	C	N	C	C	C	C	N	N	N	C	C	C	C	N	C	C	C	C	C	N	C	N	C	C	N	C	N	N	N	N	N	N	C	N	C	N	N	N	N	C	C	C	N	N	C
C4193105_162	C/T	4193105	162	N	C	N	C	C	C	C	N	N	N	C	C	C	C	N	C	C	C	C	C	N	C	N	C	C	N	C	N	N	N	N	N	N	C	N	C	N	N	N	N	C	C	C	N	N	C
C4193105_171	A/C	4193105	171	N	A	N	A	A	A	A	N	N	N	A	A	A	A	N	A	A	A	A	A	N	A	N	A	A	N	A	N	N	N	N	N	N	A	N	A	N	N	N	N	A	A	A	N	N	A
S42018_101130	C/T	42018	101130	N	N	N	N	N	N	N	N	N	N	N	N	N	N	N	N	N	N	N	N	N	N	N	N	N	N	N	N	N	N	N	N	C	N	N	N	N	N	N	C	N	N	N	N	N	N
S42018_101133	C/A	42018	101133	N	N	N	N	N	N	N	N	N	N	N	N	N	N	N	N	N	N	N	N	N	N	N	N	N	N	N	N	N	N	N	N	C	N	N	N	N	N	N	C	N	N	N	N	N	N
S42018_101151	G/C	42018	101151	N	N	N	N	N	N	N	N	N	N	N	N	N	N	N	N	N	N	N	N	N	N	N	N	N	N	N	N	N	N	N	N	G	N	N	N	N	N	N	G	N	N	N	N	N	N
S4203_12275	A/G	4203	12275	A	N	A	A	N	N	A	A	A	N	N	N	N	N	A	A	N	A	N	N	N	A	A	N	N	A	N	N	A	A	A	A	N	N	A	N	A	N	N	N	N	N	N	A	A	N
S4214_116950	T/C	4214	116950	N	T	N	N	T	T	N	T	T	T	T	T	T	T	N	T	T	N	T	T	N	T	T	T	T	T	T	N	T	T	N	T	N	N	N	N	N	N	N	N	T	T	T	N	N	T
C4274480_113	A/G	4274480	113	N	N	N	N	N	N	N	N	N	N	N	N	N	N	N	N	N	N	N	N	N	N	N	N	N	N	N	N	N	N	N	N	A	N	N	N	N	N	N	A	N	N	N	N	N	N
S43108_26342	A/G	43108	26342	A	A	N	N	A	A	N	N	N	N	A	A	A	A	N	A	A	N	A	A	A	N	N	A	A	N	A	A	N	N	N	N	N	A	N	A	N	N	N	N	A	A	A	N	N	A
S43108_26345	G/A	43108	26345	G	G	N	N	G	G	N	N	N	N	G	G	G	G	N	G	G	N	G	G	G	N	N	G	G	N	G	G	N	N	N	N	N	G	N	G	N	N	N	N	G	G	G	N	N	G
S43108_26348	A/G	43108	26348	A	A	N	N	A	A	N	N	N	N	A	A	A	A	N	A	A	N	A	A	A	N	N	A	A	N	A	A	N	N	N	N	N	A	N	A	N	N	N	N	A	A	A	N	N	A
S43108_26357	A/T	43108	26357	A	A	N	N	A	A	N	N	N	N	A	A	A	A	N	A	A	N	A	A	A	N	N	A	A	N	A	A	N	N	N	N	N	A	N	A	N	N	N	N	A	A	A	N	N	A
S43108_26364	G/A	43108	26364	G	G	N	N	G	G	N	N	N	N	G	G	G	G	N	G	G	N	G	G	G	N	N	G	G	N	G	G	N	N	N	N	N	G	N	G	N	N	N	N	G	G	G	N	N	G
S43108_26370	T/C	43108	26370	T	T	N	N	T	T	N	N	N	N	T	T	T	T	N	T	T	N	T	T	T	N	N	T	T	N	T	T	N	N	N	N	N	T	N	T	N	N	N	N	T	T	T	N	N	T
S43108_26372	A/T	43108	26372	A	A	N	N	A	A	N	N	N	N	A	A	A	A	N	A	A	N	A	A	A	N	N	A	A	N	A	A	N	N	N	N	N	A	N	A	N	N	N	N	A	A	A	N	N	A
C4311176_143	C/A	4311176	143	C	C	C	C	C	C	C	C	C	N	C	C	C	C	C	C	C	C	C	C	C	C	C	C	C	C	C	C	C	C	C	C	N	C	C	C	C	C	C	N	C	C	C	C	C	C
C4311176_155	G/C	4311176	155	G	G	G	G	G	G	G	G	G	N	G	G	G	G	G	G	G	G	G	G	G	G	G	G	G	G	G	G	G	G	G	G	N	G	G	G	G	G	G	N	G	G	G	G	G	G
C4311176_156	T/A	4311176	156	T	T	T	T	T	T	T	T	T	N	T	T	T	T	T	T	T	T	T	T	T	T	T	T	T	T	T	T	T	T	T	T	N	T	T	T	T	T	T	N	T	T	T	T	T	T
C4311176_161	G/C	4311176	161	G	G	G	G	G	G	G	G	G	N	G	G	G	G	G	G	G	G	G	G	G	G	G	G	G	G	G	G	G	G	G	G	N	G	G	G	G	G	G	N	G	G	G	G	G	G
C4311176_184	A/C	4311176	184	A	A	A	A	A	A	A	A	A	N	A	A	A	A	A	A	A	A	A	A	A	A	A	A	A	A	A	A	A	A	A	A	N	A	A	A	A	A	A	N	A	A	A	A	A	A
S43420_8318	G/A	43420	8318	G	G	G	G	G	G	G	N	N	N	G	G	G	G	G	G	G	G	G	G	N	G	N	G	G	G	G	N	N	G	G	N	N	G	G	N	G	N	N	N	G	G	G	G	N	G
S4397_22270	T/C	4397	22270	T	N	N	T	N	N	N	N	T	N	N	N	N	N	N	N	N	T	N	T	N	N	T	N	N	N	N	N	T	N	N	T	N	N	N	N	T	N	N	N	N	N	N	N	N	N
C4426853_126	C/T	4426853	126	N	C	N	N	N	N	N	N	N	N	C	N	N	N	N	N	C	N	C	N	C	C	C	N	N	C	N	N	C	C	N	N	N	C	C	N	C	N	N	N	C	N	N	C	N	N
C4426853_134	T/C	4426853	134	N	T	N	N	N	N	N	N	N	N	T	N	N	N	N	N	T	N	T	N	T	T	T	N	N	T	N	N	T	T	N	N	N	T	T	N	T	N	N	N	T	N	N	T	N	N
S44454_49601	A/G	44454	49601	N	A	A	A	A	A	A	A	A	N	A	A	A	A	N	A	A	A	A	A	A	A	A	A	A	N	A	A	N	N	A	A	N	A	A	A	A	N	N	N	A	A	A	N	A	A
S44454_49603	G/A	44454	49603	N	G	G	G	G	G	G	G	G	N	G	G	G	G	N	G	G	G	G	G	G	G	G	G	G	N	G	G	N	N	G	G	N	G	G	G	G	N	N	N	G	G	G	N	G	G
S44454_49606	A/G	44454	49606	N	A	A	A	A	A	A	A	A	N	A	A	A	A	N	A	A	A	A	A	A	A	A	A	A	N	A	A	N	N	A	A	N	A	A	A	A	N	N	N	A	A	A	N	A	A
S44454_49608	G/A	44454	49608	N	G	G	G	G	G	G	G	G	N	G	G	G	G	N	G	G	G	G	G	G	G	G	G	G	N	G	G	N	N	G	G	N	G	G	G	G	N	N	N	G	G	G	N	G	G
S44454_49612	T/C	44454	49612	N	T	T	T	T	T	T	T	T	N	T	T	T	T	N	T	T	T	T	T	T	T	T	T	T	N	T	T	N	N	T	T	N	T	T	T	T	N	N	N	T	T	T	N	T	T
S44454_49621	G/A	44454	49621	N	G	G	G	G	G	G	G	G	N	G	G	G	G	N	G	G	G	G	G	G	G	G	G	G	N	G	G	N	N	G	G	N	G	G	G	G	N	N	N	G	G	G	N	G	G
C4455687_198	A/C	4455687	198	A	A	A	A	A	A	A	A	A	N	A	A	A	A	A	A	A	A	A	A	A	N	A	A	A	A	A	A	N	N	N	A	A	A	A	A	A	N	N	N	A	A	A	A	A	A
C4479619_116	C/A	4479619	116	N	N	N	N	N	N	N	N	N	C	N	N	N	N	N	N	N	N	N	N	N	N	N	N	N	N	N	N	N	N	N	N	C	N	N	N	N	C	C	C	N	N	N	N	N	N
C4491163_198	A/T	4491163	198	N	A	N	N	A	A	N	A	A	N	A	A	A	A	N	A	A	N	A	A	A	N	N	A	A	N	A	A	A	N	N	N	N	A	N	A	N	N	N	N	A	A	A	N	A	A
C4491163_200	A/G	4491163	200	N	A	N	N	A	A	N	A	A	N	A	A	A	A	N	A	A	N	A	A	A	N	N	A	A	N	A	A	A	N	N	N	N	A	N	A	N	N	N	N	A	A	A	N	A	A
C4517327_146	G/C	4517327	146	N	N	N	N	N	N	N	N	N	N	N	N	N	N	N	N	N	N	N	N	N	N	N	N	N	N	N	N	N	N	N	N	G	N	N	N	N	N	N	N	N	N	N	N	N	N
C4517327_155	T/C	4517327	155	N	N	N	N	N	N	N	N	N	N	N	N	N	N	N	N	N	N	N	N	N	N	N	N	N	N	N	N	N	N	N	N	T	N	N	N	N	N	N	N	N	N	N	N	N	N
C4517327_160	G/A	4517327	160	N	N	N	N	N	N	N	N	N	N	N	N	N	N	N	N	N	N	N	N	N	N	N	N	N	N	N	N	N	N	N	N	G	N	N	N	N	N	N	N	N	N	N	N	N	N
S4564_118765	G/A	4564	118765	N	G	N	N	G	G	N	N	G	N	G	G	G	G	N	G	G	N	G	G	G	N	N	G	G	N	G	N	N	G	N	N	N	G	N	G	N	N	N	N	G	G	G	N	G	G
S4564_118768	A/G	4564	118768	N	A	N	N	A	A	N	N	A	N	A	A	A	A	N	A	A	N	A	A	A	N	N	A	A	N	A	N	N	A	N	N	N	A	N	A	N	N	N	N	A	A	A	N	A	A
C4607301_219	T/A	4607301	219	T	T	T	T	T	T	T	T	T	N	T	T	T	T	T	T	T	T	T	T	T	T	T	T	T	T	T	T	T	T	T	T	N	T	T	T	T	N	N	N	T	T	T	T	T	T
C4742638_120	C/T	4742638	120	N	N	N	N	N	N	C	N	C	N	N	N	N	N	N	N	N	N	N	N	N	N	N	N	N	N	N	N	N	N	N	N	C	N	N	N	N	N	N	N	N	N	N	C	C	N
C4743858_234	C/A	4743858	234	C	N	C	C	N	N	C	N	C	N	N	N	N	N	C	N	N	C	N	N	N	N	N	N	N	N	N	N	N	N	N	N	N	C	C	N	C	C	C	N	N	N	N	C	C	N
C4743858_241	C/A	4743858	241	C	N	C	C	N	N	C	N	C	N	N	N	N	N	C	N	N	C	N	N	N	N	N	N	N	N	N	N	N	N	N	N	N	C	C	N	C	C	C	N	N	N	N	C	C	N
S4838_11702	T/A	4838	11702	N	N	N	N	N	N	N	N	N	T	N	N	N	N	N	N	N	N	N	N	N	N	N	N	N	N	N	N	N	N	N	N	T	N	N	N	N	N	N	T	N	N	N	N	N	N
S4857_355335	A/C	4857	355335	A	N	A	A	N	N	A	A	N	N	N	N	N	N	A	N	N	A	N	N	N	A	A	N	N	A	N	N	A	A	N	A	N	N	A	N	A	N	N	N	N	N	N	A	N	N
S48588_11758	G/T	48588	11758	N	N	N	N	N	N	N	N	N	N	N	N	N	N	N	N	N	N	N	N	N	N	N	N	N	N	N	N	N	N	N	N	G	N	N	N	N	N	N	G	N	N	N	N	N	N
S48588_11793	A/T	48588	11793	N	N	N	N	N	N	N	N	N	N	N	N	N	N	N	N	N	N	N	N	N	N	N	N	N	N	N	N	N	N	N	N	A	N	N	N	N	N	N	A	N	N	N	N	N	N
S48588_11797	A/G	48588	11797	N	N	N	N	N	N	N	N	N	N	N	N	N	N	N	N	N	N	N	N	N	N	N	N	N	N	N	N	N	N	N	N	A	N	N	N	N	N	N	A	N	N	N	N	N	N
S48588_11805	A/T	48588	11805	N	N	N	N	N	N	N	N	N	N	N	N	N	N	N	N	N	N	N	N	N	N	N	N	N	N	N	N	N	N	N	N	A	N	N	N	N	N	N	A	N	N	N	N	N	N
S4926_17862	G/T	4926	17862	N	N	N	N	N	N	N	N	N	G	N	N	N	N	N	N	N	N	N	N	N	N	N	N	N	N	N	N	N	N	N	N	G	N	N	N	N	N	N	G	N	N	N	N	N	N
C4935526_240	T/G	4935526	240	N	N	N	N	N	N	N	N	N	N	N	N	N	N	N	N	N	N	N	N	T	T	N	N	N	T	N	N	N	T	N	N	N	N	N	N	N	N	N	N	N	N	N	N	N	N
C4935526_268	T/C	4935526	268	N	N	N	N	N	N	N	N	N	N	N	N	N	N	N	N	N	N	N	N	T	T	N	N	N	T	N	N	N	T	N	N	N	N	N	N	N	N	N	N	N	N	N	N	N	N
S49929_5357	G/C	49929	5357	G	G	G	G	G	G	G	N	G	N	N	N	N	G	G	N	G	G	G	G	N	G	G	G	N	N	N	N	N	G	G	N	N	G	G	G	G	N	N	N	G	G	G	G	G	N
S49929_5362	T/A	49929	5362	T	T	T	T	T	T	T	N	T	N	N	N	N	T	T	N	T	T	T	T	N	T	T	T	N	N	N	N	N	T	T	N	N	T	T	T	T	N	N	N	T	T	T	T	T	N
C5017014_119	C/A	5017014	119	N	N	N	N	N	N	N	C	N	N	N	N	N	N	N	N	N	N	N	N	N	N	C	N	C	N	N	N	N	N	C	C	N	N	N	N	N	N	N	N	N	N	N	N	N	N
S5029_57719	A/T	5029	57719	N	N	N	N	N	N	N	N	N	N	N	N	N	N	N	N	N	N	N	N	N	N	N	N	N	N	N	N	N	N	N	N	A	N	N	N	N	N	N	A	N	N	N	N	N	N
S5029_57720	A/C	5029	57720	N	N	N	N	N	N	N	N	N	N	N	N	N	N	N	N	N	N	N	N	N	N	N	N	N	N	N	N	N	N	N	N	A	N	N	N	N	N	N	A	N	N	N	N	N	N
S5029_57753	A/G	5029	57753	N	N	N	N	N	N	N	N	N	N	N	N	N	N	N	N	N	N	N	N	N	N	N	N	N	N	N	N	N	N	N	N	A	N	N	N	N	N	N	A	N	N	N	N	N	N
S5029_57758	C/A	5029	57758	N	N	N	N	N	N	N	N	N	N	N	N	N	N	N	N	N	N	N	N	N	N	N	N	N	N	N	N	N	N	N	N	C	N	N	N	N	N	N	C	N	N	N	N	N	N
S5029_57763	A/G	5029	57763	N	N	N	N	N	N	N	N	N	N	N	N	N	N	N	N	N	N	N	N	N	N	N	N	N	N	N	N	N	N	N	N	A	N	N	N	N	N	N	A	N	N	N	N	N	N
S5029_57768	G/A	5029	57768	N	N	N	N	N	N	N	N	N	N	N	N	N	N	N	N	N	N	N	N	N	N	N	N	N	N	N	N	N	N	N	N	G	N	N	N	N	N	N	G	N	N	N	N	N	N
C5031712_119	G/A	5031712	119	N	N	N	N	N	N	N	N	N	G	N	N	N	N	N	N	N	N	N	N	N	N	N	N	N	N	N	G	N	N	N	N	G	N	N	N	N	N	N	G	N	N	N	N	N	N
C5101823_68	G/T	5101823	68	G	N	G	G	N	N	G	N	N	N	N	N	N	N	G	N	N	G	N	N	N	N	N	N	N	N	N	N	N	N	N	N	N	N	G	N	G	N	N	N	N	N	N	G	N	N
S5119_1492	C/T	5119	1492	N	N	N	N	N	N	N	N	N	N	N	N	N	N	N	N	N	N	N	N	N	N	N	N	N	N	N	N	N	N	N	N	C	N	N	N	N	N	N	N	N	N	N	N	N	N
C5159113_61	T/C	5159113	61	T	T	T	T	T	T	T	T	T	N	T	T	T	T	T	T	T	T	T	T	T	T	T	T	T	T	T	T	T	T	T	T	T	T	T	T	T	T	T	N	T	T	T	T	T	T
C5170109_194	T/A	5170109	194	T	T	T	T	T	T	T	T	T	N	T	T	T	T	T	T	T	T	T	T	T	T	T	T	T	T	T	T	N	T	T	T	N	T	T	T	T	N	N	N	T	T	T	T	T	T
C5179405_211	A/C	5179405	211	N	A	N	N	N	N	N	N	N	A	A	N	N	N	N	N	A	N	N	N	N	N	N	N	N	N	N	N	N	A	A	N	N	A	N	N	N	N	N	N	N	N	N	N	N	N
C5197955_307	C/A	5197955	307	N	N	N	N	N	N	N	N	N	N	N	N	N	N	N	N	N	N	N	N	N	N	N	N	N	N	N	N	N	N	N	N	N	N	N	N	N	N	N	C	N	N	N	N	N	N
C5263875_185	C/A	5263875	185	C	C	C	C	C	C	C	C	C	N	C	C	C	C	C	C	C	C	C	C	C	C	C	C	C	C	C	C	N	C	C	C	C	C	C	C	C	N	N	N	C	C	C	C	C	C
C5263875_215	T/A	5263875	215	T	T	T	T	T	T	T	T	T	N	T	T	T	T	T	T	T	T	T	T	T	T	T	T	T	T	T	T	N	T	T	T	T	T	T	T	T	N	N	N	T	T	T	T	T	T
C5263875_219	T/A	5263875	219	T	T	T	T	T	T	T	T	T	N	T	T	T	T	T	T	T	T	T	T	T	T	T	T	T	T	T	T	N	T	T	T	T	T	T	T	T	N	N	N	T	T	T	T	T	T
C5289877_137	A/T	5289877	137	N	N	N	N	N	N	N	N	N	A	N	N	N	N	N	N	N	N	N	N	N	N	N	N	N	N	N	N	N	N	N	N	A	N	N	N	N	N	N	A	N	N	N	N	N	N
S5317_65634	A/C	5317	65634	A	A	A	A	A	A	A	A	A	N	A	A	A	A	A	A	A	A	A	A	N	A	A	A	A	A	A	N	A	A	N	A	N	A	A	N	A	N	N	N	N	A	A	A	A	A
C5408781_158	A/G	5408781	158	A	N	A	A	N	N	N	N	N	N	N	N	N	N	A	N	N	A	N	N	N	N	N	N	N	N	N	N	N	N	N	N	N	N	A	N	A	N	N	N	N	N	N	A	N	N
C5433257_137	A/G	5433257	137	A	A	A	N	A	A	N	N	N	N	A	A	A	A	A	A	A	N	A	A	N	N	N	A	A	N	A	N	N	N	N	N	N	A	A	A	A	N	N	N	A	A	A	N	A	A
C5516679_233	A/C	5516679	233	N	A	N	N	A	A	A	A	A	N	A	A	A	A	N	A	A	N	A	A	A	A	A	A	A	A	A	A	A	A	A	A	N	A	N	A	N	N	N	N	A	A	A	A	A	A
C5516679_248	T/C	5516679	248	N	T	N	N	T	T	T	T	T	N	T	T	T	T	N	T	T	N	T	T	T	T	T	T	T	T	T	T	T	T	T	T	N	T	N	T	N	N	N	N	T	T	T	T	T	T
C5532797_100	G/T	5532797	100	G	G	G	G	G	G	G	N	G	N	G	G	N	G	G	G	G	G	G	G	N	G	N	G	G	G	G	N	N	G	N	N	N	G	G	G	G	N	N	N	G	G	G	G	G	G
C5532797_111	A/G	5532797	111	A	A	A	A	A	A	A	N	A	N	A	A	N	A	A	A	A	A	A	A	N	A	N	A	A	A	A	N	N	A	N	N	N	A	A	A	A	N	N	N	A	A	A	A	A	A
C5540773_143	A/G	5540773	143	A	N	A	A	N	N	A	N	N	N	N	N	N	N	A	N	N	A	N	N	N	N	N	N	N	N	N	N	N	N	N	N	N	N	A	N	A	N	N	N	N	N	N	A	N	N
C5549437_189	C/A	5549437	189	N	N	N	N	N	N	N	N	N	C	N	N	N	N	N	N	N	N	N	N	N	N	N	N	N	N	N	N	N	N	N	N	N	N	N	N	N	N	N	N	N	N	N	N	N	N
C5557737_390	T/G	5557737	390	T	N	T	T	N	N	T	T	T	N	N	N	N	N	T	N	N	T	N	N	N	T	T	N	N	N	N	N	T	T	N	T	N	N	T	N	T	N	N	N	N	N	N	T	T	N
C5561453_277	A/C	5561453	277	A	A	A	A	A	A	A	N	A	N	A	A	A	A	N	A	A	A	A	A	A	A	N	A	A	A	A	A	N	A	N	N	N	A	A	A	A	N	N	N	A	A	A	A	A	A
C5562713_173	A/G	5562713	173	N	N	N	N	N	N	N	N	N	N	N	N	N	N	N	N	N	N	N	N	N	N	N	N	N	N	N	N	N	N	N	N	A	N	N	N	N	N	N	A	N	N	N	N	N	N
C5610291_170	C/G	5610291	170	N	N	C	N	N	N	N	N	N	N	N	N	N	N	N	N	N	C	N	N	N	N	C	N	N	N	N	N	N	N	C	N	N	N	C	N	C	N	N	N	N	N	N	N	N	N
C5641669_253	A/G	5641669	253	A	N	A	A	N	N	A	N	N	N	N	N	N	N	N	N	N	A	N	N	N	N	N	N	N	N	N	N	N	N	N	N	N	N	A	N	A	N	N	N	N	N	N	N	N	N
C5644415_319	G/A	5644415	319	N	N	N	N	N	N	N	N	N	G	N	N	N	N	N	N	N	N	N	N	N	N	N	N	N	N	N	N	N	N	N	N	N	N	N	N	N	N	N	N	N	N	N	N	N	N
C5689153_106	C/T	5689153	106	C	C	C	C	C	C	C	C	C	C	C	C	C	C	C	C	C	C	C	C	C	C	C	C	C	C	C	N	N	C	C	C	N	C	C	C	C	N	N	C	C	C	C	C	C	C
C5704379_428	C/A	5704379	428	N	C	N	N	C	C	N	N	C	N	C	C	C	C	N	C	C	N	C	C	C	N	N	C	C	N	C	C	N	N	N	N	N	C	N	C	N	N	N	N	C	C	C	N	C	C
C5721215_207	T/G	5721215	207	T	T	T	T	T	T	T	T	T	N	T	T	T	T	T	T	T	T	T	T	T	T	T	T	T	T	T	T	T	T	T	T	N	T	T	T	T	N	N	N	T	T	T	T	T	T
S5743_5521	A/T	5743	5521	A	N	A	N	N	N	A	N	N	N	N	N	N	N	N	N	N	A	N	N	N	N	N	N	N	N	N	N	N	N	N	N	N	N	A	N	N	N	N	N	N	N	N	A	N	N
C5756249_316	A/T	5756249	316	A	A	A	A	N	N	N	N	A	N	N	N	N	N	N	N	A	A	A	N	A	N	N	A	A	A	N	N	A	N	N	N	N	A	A	A	A	N	N	N	A	A	N	N	N	N
C5756249_317	A/T	5756249	317	A	A	A	A	N	N	N	N	A	N	N	N	N	N	N	N	A	A	A	N	A	N	N	A	A	A	N	N	A	N	N	N	N	A	A	A	A	N	N	N	A	A	N	N	N	N
C5756249_327	A/T	5756249	327	A	A	A	A	N	N	N	N	A	N	N	N	N	N	N	N	A	A	A	N	A	N	N	A	A	A	N	N	A	N	N	N	N	A	A	A	A	N	N	N	A	A	N	N	N	N
C5758239_181	T/C	5758239	181	T	T	T	T	T	T	T	N	T	N	T	T	T	T	T	T	T	T	T	T	T	T	N	T	T	T	T	N	N	T	N	N	N	T	T	T	T	N	N	N	T	T	T	T	T	T
S57595_9534	A/C	57595	9534	A	A	A	A	A	A	A	N	A	N	A	A	A	A	A	A	A	A	A	A	N	N	N	A	A	A	A	N	N	N	A	N	N	A	A	A	A	N	N	N	A	A	A	A	A	A
C5791483_130	T/G	5791483	130	N	N	N	T	N	T	T	N	N	N	N	N	N	N	N	N	N	T	N	N	N	N	T	N	N	T	N	N	T	N	N	N	N	N	N	N	T	N	N	N	N	N	N	T	N	N
C5792977_332	T/A	5792977	332	T	T	T	T	T	N	T	N	T	N	N	N	N	N	T	T	N	T	N	N	N	N	N	N	N	N	N	N	N	N	N	N	N	N	N	N	T	N	N	N	N	N	N	T	T	N
C5840195_464	G/T	5840195	464	N	N	N	N	N	N	N	N	N	G	N	N	N	N	N	N	N	N	N	N	N	N	N	N	N	N	N	N	N	N	N	N	G	N	N	N	N	N	N	G	N	N	N	N	N	N
C5862817_226	T/G	5862817	226	T	N	T	T	N	N	T	T	T	N	N	N	N	N	T	N	N	T	N	N	N	T	T	N	N	T	N	N	T	T	T	T	N	N	T	N	T	N	N	N	N	N	N	T	T	N
C5888727_72	A/G	5888727	72	N	N	N	N	A	N	N	N	A	A	N	N	N	N	A	N	N	N	N	N	N	N	N	N	N	N	N	N	A	A	N	N	A	N	N	N	A	N	N	A	A	N	N	A	A	N
C5888727_77	A/C	5888727	77	N	N	N	N	A	N	N	N	A	A	N	N	N	N	A	N	N	N	N	N	N	N	N	N	N	N	N	N	A	A	N	N	A	N	N	N	A	N	N	A	A	N	N	A	A	N
C5888727_78	T/A	5888727	78	N	N	N	N	T	N	N	N	T	T	N	N	N	N	T	N	N	N	N	N	N	N	N	N	N	N	N	N	T	T	N	N	T	N	N	N	T	N	N	T	T	N	N	T	T	N
C5888727_86	C/T	5888727	86	N	N	N	N	C	N	N	N	C	C	N	N	N	N	C	N	N	N	N	N	N	N	N	N	N	N	N	N	C	C	N	N	C	N	N	N	C	N	N	C	C	N	N	C	C	N
C5889835_528	C/T	5889835	528	C	C	C	C	C	C	C	N	C	N	C	C	C	C	C	C	C	C	C	C	C	N	N	C	C	N	C	C	N	N	N	N	C	C	C	C	C	N	N	N	C	C	C	C	C	C
C5905449_101	T/C	5905449	101	T	N	T	T	N	N	T	N	N	N	N	N	N	N	T	N	N	T	N	N	N	N	N	N	N	N	N	N	N	N	N	N	N	N	T	N	T	N	N	N	N	N	N	T	N	N
C5929637_361	G/A	5929637	361	N	N	N	N	N	N	N	N	N	N	N	N	N	N	N	N	N	N	N	N	N	N	N	N	N	N	N	N	N	N	N	N	G	N	N	N	N	N	N	G	N	N	N	N	N	N
S59431_459	A/T	59431	459	N	N	N	N	N	N	N	N	N	A	N	N	N	N	N	N	N	N	N	N	N	N	A	N	N	N	N	N	N	N	N	N	N	A	N	N	N	N	N	N	A	N	A	N	N	N
S5956_225347	C/T	5956	225347	C	C	C	C	C	C	C	C	N	N	C	C	C	C	N	C	C	N	C	C	N	N	C	C	C	N	C	N	N	N	C	N	N	C	N	C	C	N	N	N	C	C	C	C	C	C
S5956_225364	T/C	5956	225364	T	T	T	T	T	T	T	T	N	N	T	T	T	T	N	T	T	N	T	T	N	N	T	T	T	N	T	N	N	N	T	N	N	T	N	T	T	N	N	N	T	T	T	T	T	T
C5963109_562	A/T	5963109	562	N	N	N	N	N	N	N	N	N	A	N	N	N	N	N	N	N	N	N	N	N	N	N	N	N	N	N	N	N	N	N	N	N	N	N	N	N	N	N	N	N	N	N	N	N	N
C5977951_163	G/C	5977951	163	N	G	G	N	G	G	N	G	G	G	G	N	G	G	N	G	G	G	G	G	G	G	G	G	G	G	G	G	G	G	G	G	G	G	G	G	N	N	N	G	G	G	G	G	G	G
S5987_171887	T/C	5987	171887	N	T	N	N	N	T	N	N	T	N	T	T	N	T	N	N	T	N	T	T	N	N	N	N	T	N	N	N	N	N	N	N	N	T	N	N	N	N	N	N	T	T	N	N	T	N
S5987_171898	A/C	5987	171898	N	A	N	N	N	A	N	N	A	N	A	A	N	A	N	N	A	N	A	A	N	N	N	N	A	N	N	N	N	N	N	N	N	A	N	N	N	N	N	N	A	A	N	N	A	N
S5987_171900	T/C	5987	171900	N	T	N	N	N	T	N	N	T	N	T	T	N	T	N	N	T	N	T	T	N	N	N	N	T	N	N	N	N	N	N	N	N	T	N	N	N	N	N	N	T	T	N	N	T	N
S5987_171924	T/A	5987	171924	N	T	N	N	N	T	N	N	T	N	T	T	N	T	N	N	T	N	T	T	N	N	N	N	T	N	N	N	N	N	N	N	N	T	N	N	N	N	N	N	T	T	N	N	T	N
S5987_171933	T/C	5987	171933	N	T	N	N	N	T	N	N	T	N	T	T	N	T	N	N	T	N	T	T	N	N	N	N	T	N	N	N	N	N	N	N	N	T	N	N	N	N	N	N	T	T	N	N	T	N
S5987_171940	T/C	5987	171940	N	T	N	N	N	T	N	N	T	N	T	T	N	T	N	N	T	N	T	T	N	N	N	N	T	N	N	N	N	N	N	N	N	T	N	N	N	N	N	N	T	T	N	N	T	N
C5988145_193	T/C	5988145	193	N	N	N	N	N	N	N	N	N	N	N	N	N	N	N	N	N	N	N	N	N	N	N	N	N	N	N	N	N	N	N	N	T	N	N	N	N	N	N	T	N	N	N	N	N	N
C5994247_270	C/T	5994247	270	N	N	N	N	N	N	N	N	C	N	N	N	N	N	N	N	N	N	N	N	N	N	N	N	N	N	N	N	N	N	N	N	N	N	N	N	N	N	N	N	N	N	N	C	C	N
C5994247_277	T/G	5994247	277	N	N	N	N	N	N	N	N	T	N	N	N	N	N	N	N	N	N	N	N	N	N	N	N	N	N	N	N	N	N	N	N	N	N	N	N	N	N	N	N	N	N	N	T	T	N
S6009_107350	G/A	6009	107350	N	G	N	G	G	G	N	N	N	N	G	G	G	G	N	G	G	N	G	G	N	G	N	G	G	N	G	N	N	G	G	G	N	G	N	G	N	N	N	N	G	G	G	N	N	G
S6020_17870	T/C	6020	17870	T	T	T	T	T	T	T	T	T	N	T	T	T	T	T	T	T	T	T	T	N	N	T	T	T	N	T	N	T	N	T	T	T	T	T	N	T	N	N	N	T	T	T	T	T	T
S60485_10118	A/C	60485	10118	N	A	N	N	A	A	N	A	A	N	A	A	A	A	N	A	A	A	A	A	A	N	A	A	A	N	A	A	A	N	A	A	A	A	N	N	N	N	N	N	A	N	A	A	A	A
S60485_10119	G/A	60485	10119	N	G	N	N	G	G	N	G	G	N	G	G	G	G	N	G	G	G	G	G	G	N	G	G	G	N	N	G	G	N	G	G	G	G	N	N	N	N	N	N	G	G	G	G	G	G
S60485_10124	T/A	60485	10124	N	T	N	N	T	T	N	T	T	N	T	T	T	T	N	T	T	T	T	T	T	N	T	T	T	N	T	T	T	N	T	T	T	T	N	N	N	N	N	N	T	T	T	T	T	T
C6077525_529	T/A	6077525	529	T	N	T	T	N	N	T	N	N	N	N	N	N	N	T	N	N	T	N	N	N	T	N	N	N	N	N	N	N	T	T	N	N	N	T	N	T	N	N	N	N	N	N	T	N	N
C6078791_300	G/T	6078791	300	G	G	G	G	G	G	N	N	G	N	G	G	G	G	N	G	G	G	G	G	G	G	N	G	G	G	G	G	N	G	N	N	N	G	G	G	G	N	N	N	G	G	G	G	G	G
C6119859_106	T/C	6119859	106	T	T	T	T	T	T	T	T	T	N	T	T	T	T	T	T	T	T	T	T	T	T	T	T	T	T	T	T	T	T	T	T	N	T	T	T	T	N	N	N	T	T	T	T	T	T
C6130105_542	G/A	6130105	542	N	N	N	N	N	N	N	N	N	G	N	N	N	N	N	N	N	N	N	N	N	N	N	N	N	N	N	N	G	N	N	N	G	N	N	N	N	N	N	G	N	N	N	N	N	N
C6143397_309	T/C	6143397	309	N	T	N	T	T	N	N	N	N	N	T	N	T	N	N	T	T	N	T	T	T	N	N	T	T	N	T	N	N	N	N	N	N	T	N	T	N	N	N	N	T	T	T	N	N	T
C6143397_310	G/A	6143397	310	N	G	N	G	G	N	N	N	N	N	G	N	G	N	N	G	G	N	G	G	G	N	N	G	G	N	G	N	N	N	N	N	N	G	N	G	N	N	N	N	G	G	G	N	N	G
C6143397_315	C/T	6143397	315	N	C	N	C	C	N	N	N	N	N	C	N	C	N	N	C	C	N	C	C	C	N	N	C	C	N	C	N	N	N	N	N	N	C	N	C	N	N	N	N	C	N	C	N	N	C
S61579_7860	G/A	61579	7860	N	N	N	N	N	N	N	N	N	N	N	N	N	N	N	N	G	N	N	N	N	N	N	N	N	N	N	N	N	N	N	N	G	N	N	N	N	N	N	G	N	N	N	N	N	N
C6163715_117	G/T	6163715	117	G	N	N	N	N	N	N	G	G	G	N	N	N	N	N	N	N	N	N	N	N	N	N	N	N	G	N	N	N	N	N	N	G	N	N	N	N	N	N	N	N	N	N	G	G	N
C6163715_129	G/A	6163715	129	G	N	N	N	N	N	N	G	G	G	N	N	N	N	N	N	N	N	N	N	N	N	N	N	N	G	N	N	N	N	N	N	G	N	N	N	N	N	N	N	N	N	N	G	G	N
C6173789_8	A/G	6173789	8	N	N	N	N	N	N	N	N	A	N	N	N	N	N	N	N	N	N	N	N	N	A	A	N	N	A	N	N	N	A	A	N	N	N	N	N	N	N	N	N	N	N	N	N	N	N
C6173789_16	G/A	6173789	16	N	N	N	N	N	N	N	N	G	N	N	N	N	N	N	N	N	N	N	N	N	G	G	N	N	G	N	N	N	G	G	N	N	N	N	N	N	N	N	N	N	N	N	N	N	N
C6173789_49	C/T	6173789	49	N	N	N	N	N	N	N	N	C	N	N	N	N	N	N	N	N	N	N	N	N	C	C	N	N	C	N	N	N	C	C	N	N	N	N	N	N	N	N	N	N	N	N	N	N	N
C6173789_60	G/A	6173789	60	N	N	N	N	N	N	N	N	G	N	N	N	N	N	N	N	N	N	N	N	N	G	G	N	N	G	N	N	N	G	G	N	N	N	N	N	N	N	N	N	N	N	N	N	N	N
C6174573_239	A/C	6174573	239	N	N	N	N	N	N	N	N	N	N	N	N	N	N	N	N	N	N	N	N	N	N	N	N	N	N	N	N	N	N	N	N	N	N	N	N	N	N	N	N	N	N	N	N	N	N
C6179243_271	T/A	6179243	271	T	T	T	T	T	T	T	N	T	N	T	T	T	T	T	T	T	T	T	T	T	T	T	T	T	T	T	T	T	T	T	T	N	T	T	T	T	N	N	N	T	T	T	T	T	T
C6179243_277	T/A	6179243	277	T	T	T	T	T	T	T	T	T	N	T	T	T	T	T	T	T	T	T	T	T	T	T	T	T	T	T	T	T	T	T	T	N	T	T	T	T	N	N	N	T	T	T	T	T	T
C6205847_694	G/A	6205847	694	G	G	G	G	G	G	G	G	G	N	G	G	G	G	G	G	G	G	G	G	G	G	G	G	G	N	G	G	G	G	N	G	N	G	G	G	G	N	N	N	G	G	G	G	N	G
C6216605_574	C/A	6216605	574	C	N	C	C	N	N	N	N	N	N	N	N	N	N	N	N	N	C	N	N	N	N	N	N	N	N	N	N	N	N	N	N	N	N	C	N	C	N	N	N	N	N	N	C	N	N
C6263233_639	A/T	6263233	639	A	N	A	A	N	N	N	N	N	N	N	N	N	N	A	N	N	A	N	N	N	N	N	N	N	N	N	N	N	N	N	N	N	N	A	N	A	N	N	N	N	N	N	A	N	N
C6273025_654	A/G	6273025	654	A	A	A	A	A	A	A	A	A	N	A	A	A	A	A	A	A	A	A	A	A	A	A	A	A	A	A	A	A	A	A	A	N	A	A	A	A	N	N	N	A	A	A	A	A	A
C6281227_554	T/C	6281227	554	N	N	N	N	N	N	N	N	N	T	N	N	N	N	N	N	N	N	N	N	N	N	N	N	N	N	N	N	N	N	N	N	T	N	N	N	N	N	N	N	N	N	N	N	N	N
C6298887_607	A/C	6298887	607	A	N	A	N	N	N	N	A	N	N	N	N	N	N	N	N	N	A	N	N	N	A	A	N	N	A	N	N	A	A	A	A	N	N	A	N	A	N	N	N	N	N	N	A	N	N
C6302885_50	T/A	6302885	50	N	N	N	N	N	N	N	N	N	N	T	T	N	T	N	T	N	N	T	N	N	N	N	N	T	N	N	T	N	N	N	N	N	T	N	N	N	N	N	N	N	N	T	N	N	N
C6302885_51	A/G	6302885	51	N	N	N	N	N	N	N	N	N	N	A	A	N	A	N	A	N	N	A	N	N	N	N	N	A	N	N	A	N	N	N	N	N	A	N	N	N	N	N	N	N	N	A	N	N	N
C6302885_54	C/A	6302885	54	N	N	N	N	N	N	N	N	N	N	C	C	N	C	N	C	N	N	C	N	N	N	N	N	C	N	N	C	N	N	N	N	N	C	N	N	N	N	N	N	N	N	C	N	N	N
C6302885_56	A/C	6302885	56	N	N	N	N	N	N	N	N	N	N	A	A	N	A	N	A	N	N	A	N	N	N	N	N	A	N	N	A	N	N	N	N	N	A	N	N	N	N	N	N	N	N	A	N	N	N
C6302885_65	C/A	6302885	65	N	N	N	N	N	N	N	N	N	N	C	C	N	C	N	C	N	N	C	N	N	N	N	N	C	N	N	C	N	N	N	N	N	C	N	N	N	N	N	N	N	N	C	N	N	N
C6302885_87	T/C	6302885	87	N	N	N	N	N	N	N	N	N	N	T	T	N	T	N	T	N	N	T	N	N	N	N	N	T	N	N	T	N	N	N	N	N	T	N	N	N	N	N	N	N	N	T	N	N	N
C6302885_93	G/T	6302885	93	N	N	N	N	N	N	N	N	N	N	G	G	N	G	N	G	N	N	G	N	N	N	N	N	G	N	N	G	N	N	N	N	N	G	N	N	N	N	N	N	N	N	G	N	N	N
C6303357_248	A/T	6303357	248	N	N	N	N	N	N	N	N	N	N	N	N	N	N	N	N	N	N	N	N	N	N	N	N	N	N	N	N	N	N	N	N	A	N	N	N	N	N	N	A	N	N	N	N	N	N
C6303357_260	G/A	6303357	260	N	N	N	N	N	N	N	N	N	N	N	N	N	N	N	N	N	N	N	N	N	N	N	N	N	N	N	N	N	N	N	N	G	N	N	N	N	N	N	G	N	N	N	N	N	N
C6303357_263	T/G	6303357	263	N	N	N	N	N	N	N	N	N	N	N	N	N	N	N	N	N	N	N	N	N	N	N	N	N	N	N	N	N	N	N	N	T	N	N	N	N	N	N	T	N	N	N	N	N	N
S6307_59344	C/G	6307	59344	N	N	N	N	N	N	N	N	N	N	N	N	N	N	N	N	N	N	N	N	N	N	N	N	N	N	N	N	N	N	N	N	C	N	N	N	N	N	N	C	N	N	N	N	N	N
S6307_59353	A/G	6307	59353	N	N	N	N	N	N	N	N	N	N	N	N	N	N	N	N	N	N	N	N	N	N	N	N	N	N	N	N	N	N	N	N	A	N	N	N	N	N	N	A	N	N	N	N	N	N
S6307_59355	A/G	6307	59355	N	N	N	N	N	N	N	N	N	N	N	N	N	N	N	N	N	N	N	N	N	N	N	N	N	N	N	N	N	N	N	N	A	N	N	N	N	N	N	A	N	N	N	N	N	N
S6307_59356	G/A	6307	59356	N	N	N	N	N	N	N	N	N	N	N	N	N	N	N	N	N	N	N	N	N	N	N	N	N	N	N	N	N	N	N	N	G	N	N	N	N	N	N	G	N	N	N	N	N	N
S6307_59357	G/A	6307	59357	N	N	N	N	N	N	N	N	N	N	N	N	N	N	N	N	N	N	N	N	N	N	N	N	N	N	N	N	N	N	N	N	G	N	N	N	N	N	N	G	N	N	N	N	N	N
C6358933_830	T/C	6358933	830	T	N	T	T	N	N	T	N	N	N	N	N	N	N	T	N	N	T	N	N	N	N	N	N	N	N	N	N	N	N	N	N	N	N	T	N	T	N	N	N	N	N	N	T	N	N
C6376055_780	A/G	6376055	780	N	N	N	N	N	N	N	N	N	A	N	N	N	N	N	N	N	N	N	N	N	N	N	N	N	N	N	N	N	N	N	N	A	N	N	N	N	N	N	N	N	N	N	N	N	N
C6376055_785	C/A	6376055	785	N	N	N	N	N	N	N	N	N	C	N	N	N	N	N	N	N	N	N	N	N	N	N	N	N	N	N	N	N	N	N	N	C	N	N	N	N	N	N	N	N	N	N	N	N	N
C6376055_792	A/G	6376055	792	N	N	N	N	N	N	N	N	N	A	N	N	N	N	N	N	N	N	N	N	N	N	N	N	N	N	N	N	N	N	N	N	A	N	N	N	N	N	N	N	N	N	N	N	N	N
C6376055_818	A/G	6376055	818	N	N	N	N	N	N	N	N	N	A	N	N	N	N	N	N	N	N	N	N	N	N	N	N	N	N	N	N	N	N	N	N	A	N	N	N	N	N	N	N	N	N	N	N	N	N
C6376055_829	T/A	6376055	829	N	N	N	N	N	N	N	N	N	T	N	N	N	N	N	N	N	N	N	N	N	N	N	N	N	N	N	N	N	N	N	N	T	N	N	N	N	N	N	N	N	N	N	N	N	N
C6406371_719	A/G	6406371	719	A	A	A	A	A	A	A	A	A	N	A	A	A	A	A	A	A	A	A	A	N	A	A	A	A	N	A	N	A	A	A	A	N	A	A	A	A	N	N	N	A	A	A	A	A	A
C6416023_154	C/A	6416023	154	C	C	C	C	C	C	C	C	C	N	C	C	C	C	C	C	C	C	C	C	C	C	C	C	C	C	C	C	C	C	C	C	N	C	C	C	C	C	C	N	C	C	C	C	C	C
C6416023_162	C/A	6416023	162	C	C	C	C	C	C	C	C	C	N	C	C	C	C	C	C	C	C	C	C	C	C	C	C	C	C	C	C	C	C	C	C	N	C	C	C	C	C	C	N	C	C	C	C	C	C
C6416023_165	C/A	6416023	165	C	C	C	C	C	C	C	C	C	N	C	C	C	C	C	C	C	C	C	C	C	C	C	C	C	C	C	C	C	C	C	C	N	C	C	C	C	C	C	N	C	C	C	C	C	C
C6416023_175	C/A	6416023	175	C	C	C	C	C	C	C	C	C	N	C	C	C	C	C	C	C	C	C	C	C	C	C	C	C	C	C	C	C	C	C	C	N	C	C	C	C	C	C	N	C	C	C	C	C	C
C6434101_406	G/T	6434101	406	N	N	N	N	N	N	N	N	N	N	N	N	N	N	N	N	N	N	N	N	N	N	N	N	N	N	N	N	N	N	N	N	G	N	N	N	N	N	N	G	N	N	N	N	N	N
C6434101_409	C/T	6434101	409	N	N	N	N	N	N	N	N	N	N	N	N	N	N	N	N	N	N	N	N	N	N	N	N	N	N	N	N	N	N	N	N	C	N	N	N	N	N	N	C	N	N	N	N	N	N
C6434101_410	A/T	6434101	410	N	N	N	N	N	N	N	N	N	N	N	N	N	N	N	N	N	N	N	N	N	N	N	N	N	N	N	N	N	N	N	N	N	N	N	N	N	N	N	A	N	N	N	N	N	N
C6434101_411	C/T	6434101	411	N	N	N	N	N	N	N	N	N	N	N	N	N	N	N	N	N	N	N	N	N	N	N	N	N	N	N	N	N	N	N	N	C	N	N	N	N	N	N	C	N	N	N	N	N	N
C6434101_416	T/C	6434101	416	N	N	N	N	N	N	N	N	N	N	N	N	N	N	N	N	N	N	N	N	N	N	N	N	N	N	N	N	N	N	N	N	T	N	N	N	N	N	N	T	N	N	N	N	N	N
C6453585_173	C/T	6453585	173	N	N	N	N	N	N	N	N	N	C	N	N	N	N	N	N	N	N	N	N	N	N	N	N	N	N	N	N	N	N	N	N	C	N	N	N	N	N	N	C	N	N	N	N	N	N
C6489508_695	T/C	6489508	695	N	T	N	N	T	T	N	N	N	N	T	T	T	T	N	T	T	N	T	T	T	N	N	T	T	N	T	T	N	T	N	N	N	T	N	T	N	N	N	N	T	T	T	N	N	T
C6489508_722	C/T	6489508	722	N	C	N	N	C	C	N	N	N	N	C	C	C	C	N	C	C	N	C	C	C	N	N	C	C	N	C	C	N	C	N	N	N	C	N	C	N	N	N	N	C	C	C	N	N	C
C6520554_914	A/C	6520554	914	A	N	A	A	N	N	A	N	N	N	N	N	N	N	A	N	N	A	N	N	N	N	N	N	N	N	N	N	N	N	N	N	N	N	A	N	A	N	N	N	N	N	N	A	N	N
S6521_95217	G/A	6521	95217	N	N	N	N	N	N	N	N	N	G	N	N	N	N	N	N	N	N	N	N	N	N	N	N	N	N	N	N	N	N	N	N	N	N	N	N	N	N	N	N	N	N	N	N	N	N
C6552034_318	A/T	6552034	318	N	A	A	A	A	A	A	A	N	N	A	A	A	A	A	A	A	A	A	A	A	A	A	A	A	A	A	A	A	A	A	A	N	A	A	N	A	N	N	N	A	A	A	A	N	A
C6552334_118	T/G	6552334	118	N	N	N	N	N	N	N	N	N	N	N	N	N	N	N	N	N	N	N	N	N	N	N	N	N	N	N	N	N	N	N	N	T	N	N	N	N	N	N	N	N	N	N	N	N	N
C6552334_119	G/A	6552334	119	N	N	N	N	N	N	N	N	N	N	N	N	N	N	N	N	N	N	N	N	N	N	N	N	N	N	N	N	N	N	N	N	G	N	N	N	N	N	N	N	N	N	N	N	N	N
C6552334_123	A/C	6552334	123	N	N	N	N	N	N	N	N	N	N	N	N	N	N	N	N	N	N	N	N	N	N	N	N	N	N	N	N	N	N	N	N	A	N	N	N	N	N	N	N	N	N	N	N	N	N
C6552334_128	T/A	6552334	128	N	N	N	N	N	N	N	N	N	N	N	N	N	N	N	N	N	N	N	N	N	N	N	N	N	N	N	N	N	N	N	N	T	N	N	N	N	N	N	N	N	N	N	N	N	N
C6552334_136	C/G	6552334	136	N	N	N	N	N	N	N	N	N	N	N	N	N	N	N	N	N	N	N	N	N	N	N	N	N	N	N	N	N	N	N	N	C	N	N	N	N	N	N	N	N	N	N	N	N	N
C6582726_584	G/T	6582726	584	N	N	N	N	G	N	N	N	N	N	G	N	N	N	N	N	N	N	N	N	N	N	N	N	N	N	N	N	N	N	N	N	N	N	N	N	N	N	N	N	N	N	N	N	N	N
C6586604_356	C/A	6586604	356	N	N	N	N	N	C	N	N	C	N	N	N	N	N	N	N	N	N	N	N	N	N	N	C	N	N	N	N	N	N	N	N	N	N	N	N	N	N	N	C	N	N	N	N	N	N
C6586604_357	G/C	6586604	357	N	N	N	N	N	G	N	N	G	N	N	N	N	N	N	N	N	N	N	N	N	N	N	G	N	N	N	N	N	N	N	N	N	N	N	N	N	N	N	G	N	N	N	N	N	N
C6586604_358	G/T	6586604	358	N	N	N	N	N	G	N	N	G	N	N	N	N	N	N	N	N	N	N	N	N	N	N	G	N	N	N	N	N	N	N	N	N	N	N	N	N	N	N	G	N	N	N	N	N	N
S65964_48308	T/A	65964	48308	N	N	N	N	N	N	N	N	N	T	N	N	N	N	N	N	N	N	N	N	N	N	N	N	N	N	N	N	N	N	N	N	T	N	N	N	N	N	N	T	N	N	N	N	N	N
C6629672_107	G/T	6629672	107	N	N	N	N	N	N	N	N	G	G	G	N	N	N	N	N	N	N	N	N	N	N	N	N	N	N	N	N	N	N	N	N	N	N	N	N	N	N	N	N	N	N	N	N	N	N
C6629672_111	T/G	6629672	111	N	N	N	N	N	N	N	N	T	T	T	N	N	N	N	N	N	N	N	N	N	N	N	N	N	N	N	N	N	N	N	N	N	N	N	N	N	N	N	N	N	N	N	N	N	N
S662_1766	T/G	662	1766	T	T	T	T	T	T	T	T	T	N	T	T	T	T	T	T	T	T	T	T	T	N	T	T	T	T	T	T	N	N	T	T	T	T	T	T	T	N	N	T	T	T	T	N	T	T
C6633028_507	T/G	6633028	507	N	T	N	N	T	N	N	N	T	N	N	N	N	N	N	N	N	N	N	N	N	N	N	N	N	N	N	N	N	T	N	N	T	N	N	N	N	N	N	T	N	N	N	N	N	N
S6640_57057	T/C	6640	57057	T	N	T	T	N	N	T	T	T	N	N	N	N	N	T	N	N	T	N	N	N	N	T	N	N	T	N	N	T	N	N	T	N	N	T	N	T	N	N	N	N	N	N	T	T	N
C6662772_121	G/A	6662772	121	N	N	N	N	N	N	N	N	N	G	N	N	N	N	N	N	N	N	N	N	N	N	N	N	N	N	N	N	N	N	N	N	G	N	N	N	N	N	N	G	N	N	N	N	N	N
C6682946_1276	C/A	6682946	1276	N	N	N	N	N	N	N	N	N	C	N	N	N	N	N	N	N	N	N	N	N	N	N	N	N	N	N	N	N	N	N	N	C	N	N	N	N	N	N	C	N	N	N	N	N	N
C6689526_452	T/A	6689526	452	T	N	T	T	N	N	T	T	N	N	N	N	N	N	T	T	N	T	N	N	N	T	N	N	N	N	N	N	N	T	N	N	N	N	T	N	T	N	N	N	N	N	N	T	N	N
C6689526_464	T/A	6689526	464	T	N	T	T	N	N	T	T	N	N	N	N	N	N	T	T	N	T	N	N	N	T	N	N	N	N	N	N	N	T	N	N	N	N	T	N	T	N	N	N	N	N	N	T	N	N
C6689526_472	G/C	6689526	472	G	N	G	G	N	N	G	G	N	N	N	N	N	N	G	G	N	G	N	N	N	G	N	N	N	N	N	N	N	G	N	N	N	N	G	N	G	N	N	N	N	N	N	G	N	N
C6691194_378	C/A	6691194	378	C	C	C	C	N	N	C	N	N	N	N	N	N	C	C	N	N	N	N	C	N	N	C	N	C	N	N	N	N	C	N	N	N	N	C	C	N	C	N	N	N	C	N	C	N	N
S6716_89072	G/A	6716	89072	N	N	N	N	N	N	N	N	N	N	N	N	N	N	N	N	N	N	N	N	N	N	N	N	N	N	N	N	N	N	N	N	G	N	N	N	N	N	N	G	N	N	N	N	N	N
C6717892_207	C/T	6717892	207	N	N	N	N	N	N	N	N	N	N	N	N	N	N	N	N	N	N	N	N	N	C	N	N	N	C	N	N	N	C	N	N	C	N	N	N	N	N	N	C	N	N	N	C	N	N
S67275_1028	A/G	67275	1028	A	A	A	A	A	A	A	A	A	N	A	A	A	A	A	A	A	A	A	A	A	A	A	A	A	A	A	A	N	A	A	A	A	A	A	A	A	N	N	N	A	A	A	A	A	A
C6735529_1349	A/C	6735529	1349	N	A	N	N	A	A	A	A	A	N	A	A	A	A	N	A	A	N	A	A	A	A	A	A	A	N	A	A	N	A	A	A	N	A	N	A	N	N	N	N	A	A	A	N	A	A
C6737639_630	G/C	6737639	630	G	N	G	G	N	N	G	N	N	N	N	N	N	N	G	N	N	G	N	N	N	G	N	N	N	N	N	N	N	G	N	N	G	N	G	N	G	N	N	N	N	N	N	G	N	N
C6749885_862	G/T	6749885	862	G	G	G	G	G	G	G	G	G	N	G	G	G	G	G	G	G	G	G	G	G	N	G	G	G	N	G	G	G	G	G	N	G	G	G	N	G	N	N	N	G	G	G	G	G	G
S67504_85	A/C	67504	85	A	N	A	A	N	N	A	N	N	N	N	N	N	N	A	N	N	A	N	N	N	A	A	N	N	A	N	N	N	A	N	A	N	N	A	N	A	N	N	N	N	N	N	A	N	N
S67504_91	T/A	67504	91	T	N	T	T	N	N	T	N	N	N	N	N	N	N	T	N	N	T	N	N	N	T	T	N	N	T	N	N	N	T	N	T	N	N	T	N	T	N	N	N	N	N	N	T	N	N
S67504_95	T/A	67504	95	T	N	T	T	N	N	T	N	N	N	N	N	N	N	T	N	N	T	N	N	N	T	T	N	N	N	N	N	N	T	N	T	N	N	T	N	T	N	N	N	N	N	N	T	N	N
S67504_112	G/C	67504	112	G	N	G	G	N	N	G	N	N	N	N	N	N	N	G	N	N	G	N	N	N	G	G	N	N	G	N	N	N	G	N	G	N	N	G	N	G	N	N	N	N	N	N	G	N	N
S67504_113	T/G	67504	113	T	N	T	T	N	N	T	N	N	N	N	N	N	N	T	N	N	T	N	N	N	T	T	N	N	N	N	N	N	T	N	T	N	N	T	N	T	N	N	N	N	N	N	T	N	N
C6756839_1858	G/T	6756839	1858	G	G	G	G	G	G	G	G	N	N	G	G	G	G	G	G	G	G	G	G	G	G	G	G	G	N	G	G	G	G	N	G	N	G	G	G	G	N	N	N	G	G	G	G	N	G
C6756839_1873	T/A	6756839	1873	T	T	T	T	T	T	T	T	N	N	T	T	T	T	T	T	T	T	T	T	T	T	T	T	T	N	T	T	T	T	N	T	N	T	T	T	T	N	N	N	T	T	T	T	N	T
C6756839_1903	G/T	6756839	1903	G	G	G	G	G	G	G	G	N	N	G	G	G	G	G	G	G	G	G	G	G	G	G	G	G	N	G	G	G	G	N	G	N	G	G	G	G	N	N	N	G	G	G	G	N	G
C6772605_1377	C/G	6772605	1377	C	N	C	C	N	N	N	N	N	N	N	N	N	N	N	N	N	C	N	N	N	N	N	N	N	N	N	N	N	N	N	N	N	N	C	N	C	N	N	N	N	N	N	N	N	N
C6776899_1054	G/A	6776899	1054	N	N	N	N	N	N	N	N	G	N	G	N	N	N	G	N	N	N	N	N	N	N	N	N	N	N	N	N	N	N	N	N	N	N	N	N	N	N	N	N	N	N	N	G	N	N
C6776899_1079	T/A	6776899	1079	N	N	N	N	N	N	N	N	T	N	T	N	N	N	T	N	N	N	N	N	N	N	N	N	N	N	N	N	N	N	N	N	N	N	N	N	N	N	N	N	N	N	N	T	N	N
C6776899_1096	G/A	6776899	1096	N	N	N	N	N	N	N	N	G	N	G	N	N	N	G	N	N	N	N	N	N	N	N	N	N	N	N	N	N	N	N	N	N	N	N	N	N	N	N	N	N	N	N	G	N	N
C6776933_2537	G/T	6776933	2537	N	N	N	N	N	N	N	N	N	G	N	N	N	N	N	N	N	N	N	N	N	N	N	N	N	G	N	N	N	N	N	N	N	N	N	N	N	G	N	N	N	N	N	N	N	N
C6776933_2542	C/A	6776933	2542	N	N	N	N	N	N	N	N	N	C	N	N	N	N	N	N	N	N	N	N	N	N	N	N	N	C	N	N	N	N	N	N	N	N	N	N	N	C	N	N	N	N	N	N	N	N
C6776933_2558	C/T	6776933	2558	N	N	N	N	N	N	N	N	N	C	N	N	N	N	N	N	N	N	N	N	N	N	N	N	N	C	N	N	N	N	N	N	N	N	N	N	N	C	N	N	N	N	N	N	N	N
C6778733_3519	T/A	6778733	3519	T	N	N	N	N	N	N	T	N	N	N	N	N	N	N	N	N	N	N	N	N	N	T	N	N	N	N	N	T	N	N	T	N	N	N	N	N	N	N	N	N	N	N	N	N	T
C6779389_2085	G/A	6779389	2085	N	N	N	N	N	N	N	N	N	N	N	N	N	N	N	N	N	N	N	N	N	N	N	N	N	N	N	N	N	N	N	N	G	N	N	N	N	N	N	G	N	N	N	N	N	N
C6779389_2115	G/T	6779389	2115	N	N	N	N	N	N	N	N	N	N	N	N	N	N	N	N	N	N	N	N	N	N	N	N	N	N	N	N	N	N	N	N	G	N	N	N	N	N	N	G	N	N	N	N	N	N
C6779389_2141	A/G	6779389	2141	N	N	N	N	N	N	N	N	N	N	N	N	N	N	N	N	N	N	N	N	N	N	N	N	N	N	N	N	N	N	N	N	A	N	N	N	N	N	N	A	N	N	N	N	N	N
C6781057_2144	T/C	6781057	2144	N	T	N	N	T	T	N	N	T	N	T	T	T	T	N	T	T	N	T	T	N	N	N	T	T	N	T	N	N	N	N	N	N	T	N	T	N	N	N	N	T	T	T	T	T	T
C6784561_2194	T/C	6784561	2194	T	N	T	T	N	N	T	N	N	N	N	N	N	N	T	N	N	T	N	N	N	T	N	N	N	N	N	N	N	T	N	N	N	N	T	N	T	N	N	N	N	N	N	T	N	N
C6785529_1438	T/G	6785529	1438	N	T	N	T	T	T	T	T	T	T	T	N	T	T	T	T	T	N	T	T	T	T	T	T	T	T	T	T	T	T	T	N	T	T	N	T	T	T	T	T	T	T	T	T	T	N
C6791229_1404	T/A	6791229	1404	N	N	N	N	N	N	N	N	N	T	N	N	N	N	N	N	N	N	N	N	N	N	N	N	N	N	N	N	N	N	N	N	N	N	N	N	N	T	T	N	N	N	N	N	N	N
C6795587_4083	T/G	6795587	4083	T	T	N	N	N	N	N	T	T	N	T	T	N	N	T	T	N	N	N	T	N	T	N	N	N	T	N	T	N	T	T	N	T	N	T	N	N	N	N	N	N	T	N	N	N	N
C6809771_3574	T/C	6809771	3574	T	T	T	T	T	T	N	N	N	N	T	T	T	T	T	T	T	T	T	T	T	T	N	T	T	T	T	T	N	N	T	N	N	T	T	T	T	N	N	N	T	T	T	T	N	T
C6809771_3600	A/G	6809771	3600	A	A	A	A	A	A	N	N	N	N	A	A	A	A	A	A	A	A	A	A	A	A	N	A	A	A	A	A	N	N	A	N	N	A	A	A	A	N	N	N	A	A	A	A	N	A
C6812165_10830	G/T	6812165	10830	N	G	N	N	N	N	N	N	G	N	G	G	N	N	N	G	G	N	G	N	N	N	N	N	N	N	G	N	N	N	N	N	N	G	N	N	N	N	N	N	N	G	G	N	N	N
C6813329_5761	A/G	6813329	5761	A	N	A	N	N	N	A	N	A	N	N	N	N	N	A	N	N	A	N	N	A	A	N	N	N	N	N	A	N	A	A	N	N	N	A	N	A	N	N	N	N	N	N	A	A	N
S6818_124225	T/A	6818	124225	T	N	T	T	N	N	N	T	N	N	N	N	N	N	N	N	N	T	N	T	N	N	N	N	N	N	N	N	N	N	N	N	N	N	T	N	T	N	N	N	N	N	N	N	N	N
S68806_10017	G/A	68806	10017	N	N	N	N	N	N	G	G	N	N	N	N	N	N	N	N	N	N	N	N	N	N	G	N	N	G	N	N	N	N	N	G	N	N	N	N	N	N	N	N	N	N	N	G	N	N
S6886_45098	A/C	6886	45098	A	N	A	A	N	N	N	N	N	A	N	N	N	N	A	N	N	A	N	N	N	N	N	N	N	N	N	N	N	N	N	N	N	N	A	N	A	N	N	N	N	N	N	N	A	N
S68921_5729	G/A	68921	5729	N	N	N	N	N	N	N	N	N	G	N	N	N	N	N	N	N	N	N	N	N	N	N	N	N	N	N	N	N	N	N	N	G	N	N	N	N	N	N	N	N	N	N	N	N	N
S68921_5749	G/T	68921	5749	N	N	N	N	N	N	N	N	N	G	N	N	N	N	N	N	N	N	N	N	N	N	N	N	N	N	N	N	N	N	N	N	G	N	N	N	N	N	N	N	N	N	N	N	N	N
S68921_5765	T/G	68921	5765	N	N	N	N	N	N	N	N	N	N	N	N	N	N	N	N	N	N	N	N	N	N	N	N	N	N	N	N	N	N	N	N	T	N	N	N	N	N	N	N	N	N	N	N	N	N
S68921_5779	C/A	68921	5779	N	N	N	N	N	N	N	N	N	C	N	N	N	N	N	N	N	N	N	N	N	N	N	N	N	N	N	N	N	N	N	N	C	N	N	N	N	N	N	N	N	N	N	N	N	N
S6945_126008	T/C	6945	126008	N	T	T	N	T	T	N	N	T	T	N	N	N	N	N	T	T	N	T	T	T	N	N	T	N	N	T	T	N	T	N	N	T	T	N	T	T	N	N	T	T	T	T	N	T	T
S69827_737	C/T	69827	737	N	C	N	N	C	C	N	C	C	N	C	C	C	C	N	C	C	N	C	C	C	N	C	C	C	C	C	N	C	N	N	N	N	C	N	C	N	N	N	N	C	C	C	N	C	C
S70614_4067	G/A	70614	4067	G	G	G	G	G	N	N	N	N	G	G	N	N	N	G	N	G	G	G	G	N	N	N	G	N	N	N	N	N	N	G	N	N	G	G	N	G	N	N	N	G	G	G	G	N	G
S7065_61266	C/T	7065	61266	N	N	N	N	N	N	N	N	N	C	N	N	N	N	N	N	N	N	N	N	N	N	N	N	N	N	N	N	N	N	N	N	C	N	N	N	N	N	N	N	N	N	N	N	N	N
S7094_136755	T/C	7094	136755	N	N	N	N	T	N	N	N	N	N	N	N	N	T	N	N	N	N	N	N	N	N	T	N	N	N	N	N	N	N	N	N	T	N	N	T	N	T	T	T	T	T	N	T	T	N
S723_173389	T/C	723	173389	N	N	N	N	N	N	N	N	N	T	N	N	N	N	N	N	N	N	N	N	N	N	N	N	N	N	N	N	N	N	N	N	T	N	N	N	N	N	N	N	N	N	N	N	N	N
S723_246545	A/C	723	246545	A	A	A	A	A	A	A	A	A	N	A	A	A	A	A	A	A	A	A	A	A	A	A	A	A	A	A	N	N	A	A	A	N	A	A	N	A	N	N	N	A	A	A	A	A	A
S723_246559	T/C	723	246559	T	T	T	T	T	T	T	T	T	N	T	T	T	T	T	T	T	T	T	T	T	T	T	T	T	T	T	N	N	T	T	T	N	T	T	N	T	N	N	N	T	T	T	T	T	T
S7279_46524	T/A	7279	46524	T	T	T	T	T	T	T	N	N	N	T	T	T	T	T	T	T	T	T	T	T	N	N	T	T	T	T	T	N	N	N	N	N	T	T	N	T	N	N	N	T	T	T	T	N	T
S7383_18414	A/C	7383	18414	N	A	N	N	A	A	N	N	A	N	N	N	A	A	N	A	A	N	A	A	A	N	N	A	A	N	A	A	N	N	N	N	N	A	N	A	N	N	N	N	A	A	A	N	A	A
S7383_18415	T/C	7383	18415	N	T	N	N	T	T	N	N	T	N	N	N	T	T	N	T	T	N	T	T	T	N	N	T	T	N	T	T	N	N	N	N	N	T	N	T	N	N	N	N	T	T	T	N	T	T
S76245_2264	T/A	76245	2264	N	N	N	N	N	N	N	N	N	T	N	N	N	N	N	N	N	N	N	N	N	N	N	N	N	N	N	N	N	N	N	N	T	N	N	N	N	N	N	N	N	N	N	N	N	N
S76245_2276	C/T	76245	2276	N	N	N	N	N	N	N	N	N	C	N	N	N	N	N	N	N	N	N	N	N	N	N	N	N	N	N	N	N	N	N	N	C	N	N	N	N	N	N	N	N	N	N	N	N	N
S76245_2283	T/A	76245	2283	N	N	N	N	N	N	N	N	N	T	N	N	N	N	N	N	N	N	N	N	N	N	N	N	N	N	N	N	N	N	N	N	T	N	N	N	N	N	N	N	N	N	N	N	N	N
S7840_410621	G/T	7840	410621	G	N	N	N	N	N	G	N	G	N	N	N	N	G	N	G	G	G	G	G	G	N	N	N	G	N	G	G	N	N	N	N	N	G	G	G	G	N	N	N	G	N	N	G	G	N
S7840_410626	C/T	7840	410626	C	N	N	N	N	N	C	N	C	N	N	N	N	C	N	C	C	C	C	C	C	N	N	N	C	N	C	C	N	N	N	N	N	C	C	C	C	N	N	N	C	N	N	C	C	N
S7840_410627	T/G	7840	410627	T	N	N	N	N	N	T	N	T	N	N	N	N	T	N	T	T	T	T	T	T	N	N	N	T	N	T	T	N	N	N	N	N	T	T	T	T	N	N	N	T	N	N	T	T	N
S7840_410631	T/C	7840	410631	T	N	N	N	N	N	T	N	T	N	N	N	N	T	N	T	T	T	T	T	T	N	N	N	T	N	T	T	N	N	N	N	N	T	T	T	T	N	N	N	T	N	N	T	T	N
S7840_410632	T/A	7840	410632	T	N	N	N	N	N	T	N	T	N	N	N	N	T	N	T	T	T	T	T	T	N	N	N	T	N	T	T	N	N	N	N	N	T	T	T	T	N	N	N	T	N	N	T	T	N
S7840_410634	A/T	7840	410634	A	N	N	N	N	N	A	N	A	N	N	N	N	A	N	A	A	A	A	A	A	N	N	N	A	N	A	A	N	N	N	N	N	A	A	A	A	N	N	N	A	N	N	A	A	N
S7840_410635	A/G	7840	410635	A	N	N	N	N	N	A	N	A	N	N	N	N	A	N	A	A	A	A	A	A	N	N	N	A	N	A	A	N	N	N	N	N	A	A	A	A	N	N	N	A	N	N	A	A	N
S7840_410657	A/C	7840	410657	A	N	N	N	N	N	A	N	A	N	N	N	N	A	N	A	A	A	A	A	A	N	N	N	A	N	A	A	N	N	N	N	N	A	A	A	A	N	N	N	A	N	N	A	A	N
S7840_410660	A/G	7840	410660	A	N	N	N	N	N	A	N	A	N	N	N	N	A	N	A	A	A	A	A	A	N	N	N	A	N	A	A	N	N	N	N	N	A	A	A	A	N	N	N	A	N	N	A	A	N
S7840_410669	G/A	7840	410669	G	N	N	N	N	N	G	N	G	N	N	N	N	G	N	G	G	G	G	G	G	N	N	N	G	N	G	G	N	N	N	N	N	G	G	G	G	N	N	N	G	N	N	G	G	N
S7986_119246	T/G	7986	119246	T	T	T	T	T	T	T	N	N	N	T	T	N	T	T	T	T	T	T	T	T	N	N	T	T	N	T	N	N	N	N	N	N	T	T	T	T	N	N	N	T	T	T	T	N	T
S7999_85562	T/C	7999	85562	T	T	T	T	T	T	T	N	T	N	T	T	T	T	T	T	T	T	T	T	N	N	N	T	T	N	T	N	N	T	N	N	N	T	T	T	T	N	N	N	T	T	T	T	T	T
S8420_57500	G/A	8420	57500	N	N	N	N	N	N	N	N	N	N	N	N	N	N	N	N	N	N	N	N	N	N	N	N	N	N	N	N	N	N	N	N	G	N	N	N	N	N	N	G	N	N	N	N	N	N
S8487_126025	C/T	8487	126025	C	N	C	C	N	N	C	C	N	N	N	N	C	N	C	C	N	C	N	N	N	C	C	N	N	C	N	N	C	C	N	C	N	N	C	N	C	N	N	N	N	N	N	C	N	N
S8568_23661	A/C	8568	23661	A	A	A	A	A	A	A	A	A	N	A	A	A	A	A	A	A	A	A	A	N	A	A	A	A	A	A	N	N	A	A	A	N	A	A	A	A	N	N	N	A	A	A	A	A	A
S8593_12025	G/A	8593	12025	N	N	N	N	N	N	N	N	N	N	N	N	N	N	N	N	N	N	N	N	N	N	N	N	N	N	N	N	N	N	N	N	G	N	N	N	N	N	N	G	N	N	N	N	N	N
S8597_122149	G/A	8597	122149	G	G	G	G	G	G	G	G	G	N	G	G	G	G	G	G	G	G	G	G	N	N	G	G	G	N	G	N	G	N	G	G	N	G	G	G	G	N	N	N	G	G	G	G	G	G
S8597_122150	C/G	8597	122150	C	C	C	C	C	C	C	C	C	N	C	C	C	C	C	C	C	C	C	C	N	N	C	C	C	N	C	N	C	N	C	C	N	C	C	C	C	N	N	N	C	C	C	C	C	C
S8597_122185	T/C	8597	122185	T	T	T	T	T	T	T	T	T	N	T	T	T	T	T	T	T	T	T	T	N	N	T	T	T	N	T	N	T	N	T	T	N	T	T	T	T	N	N	N	T	T	T	T	T	T
S9245_42029	T/A	9245	42029	N	N	N	N	N	N	N	N	N	T	N	N	N	N	N	N	N	N	N	N	N	N	N	N	N	N	N	N	N	N	N	N	T	N	N	N	N	T	T	T	N	N	N	N	N	N
S9372_16991	A/C	9372	16991	A	A	A	A	N	A	A	A	N	N	N	N	N	A	A	N	N	A	N	A	N	A	A	N	N	A	N	N	A	A	A	A	N	A	A	N	A	N	N	N	A	N	N	A	A	A
S9392_117970	T/G	9392	117970	T	N	T	T	N	N	T	N	N	N	N	N	N	N	T	N	N	T	N	N	N	N	N	N	N	N	N	N	N	N	N	N	N	N	T	N	T	N	N	N	N	N	N	T	N	N
S9463_106079	A/G	9463	106079	A	N	A	A	N	N	A	N	N	N	N	N	N	N	A	N	N	A	N	N	N	A	N	N	N	N	N	N	N	A	N	N	N	N	A	N	A	A	A	N	N	N	N	N	N	N
S9463_106096	G/T	9463	106096	G	N	G	G	N	N	G	N	N	N	N	N	N	N	G	N	N	G	N	N	N	G	N	N	N	N	N	N	N	G	N	N	N	N	G	N	G	G	G	N	N	N	N	N	N	N
S9526_62787	A/G	9526	62787	A	N	A	A	N	N	A	N	N	N	N	N	N	N	A	N	N	A	N	N	N	N	N	N	N	N	N	N	N	N	N	N	N	N	A	N	A	N	N	N	N	N	N	A	N	N
S9645_97758	G/C	9645	97758	N	N	N	N	N	N	N	N	N	N	N	N	N	N	N	N	N	N	N	N	N	N	G	N	N	N	N	N	N	N	G	N	N	N	N	N	N	N	N	N	N	N	N	N	N	N
S9645_97770	A/C	9645	97770	N	N	N	N	N	N	N	N	N	N	N	N	N	N	N	N	N	N	N	N	N	N	A	N	N	N	N	N	N	N	A	N	N	N	N	N	N	N	N	N	N	N	N	N	N	N
S9645_97783	G/A	9645	97783	N	N	N	N	N	N	N	N	N	N	N	N	N	N	N	N	N	N	N	N	N	N	G	N	N	N	N	N	N	N	G	N	N	N	N	N	N	N	N	N	N	N	N	N	N	N
S9666_97661	A/T	9666	97661	A	A	A	A	A	A	A	N	A	N	A	A	A	A	A	A	A	A	A	A	A	A	N	A	A	N	A	A	N	A	N	N	N	A	A	A	A	N	N	N	A	A	A	A	A	A
S9666_97678	T/A	9666	97678	T	T	T	T	T	T	T	N	T	N	T	T	T	T	T	T	T	T	T	T	T	T	N	T	T	N	T	T	N	T	N	N	N	T	T	T	T	N	N	N	T	T	T	T	T	T
S9666_97698	T/G	9666	97698	T	T	T	T	T	T	T	N	T	N	T	T	T	T	T	T	T	T	T	T	T	T	N	T	T	N	T	T	N	T	N	N	N	T	T	T	T	N	N	N	T	T	T	T	T	T
S9710_65088	G/T	9710	65088	G	N	G	G	N	N	G	N	N	N	N	N	N	N	N	N	N	G	N	N	N	N	N	N	N	N	N	N	N	N	N	N	N	N	G	N	G	N	N	N	N	N	N	N	N	N
S9784_41749	T/C	9784	41749	T	T	N	T	T	T	N	N	T	N	T	N	T	T	N	T	T	T	N	T	T	N	N	T	T	T	T	T	N	N	N	N	N	T	T	T	T	N	N	N	T	T	N	N	T	T
S9995_119990	T/A	9995	119990	T	T	T	T	T	T	T	T	T	N	T	T	T	T	T	T	T	T	T	T	T	T	T	T	T	T	T	T	T	T	N	T	T	T	T	T	T	N	N	N	T	T	T	T	T	T
S999_42424	T/G	999	42424	T	T	T	T	T	T	T	N	T	T	T	T	T	T	T	T	T	T	T	T	T	N	N	T	T	N	T	T	N	N	N	T	N	T	T	T	T	N	N	T	T	T	T	N	T	T
[truncated: 72 more columns]

## Sheet: barbellata
Contig_position	alleles	chrom	pos	AC166	AC168	AC167	AC169	AC174	AC176	AC175	AC177	AC170	AC172	AC171	AC173	AC178	AC180	AC179	AC181	AC198	AC200	AC199	AC201	AC206	AC208	AC207	AC209	AC202	AC204	AC203	AC205	AC210	AC212	AC211	AC213	AC182	AC184	AC183	AC185	AC190	AC192	AC191	AC193	AC186	AC188	AC187	AC189	AC194	AC196
S1014_159830	G/A	1014	159830	N	G	N	N	G	G	N	N	G	N	G	G	G	G	N	G	G	N	G	G	N	N	N	G	G	N	G	N	N	N	N	N	N	G	N	G	N	G	G	A	G	G	G	N	G	G
S1014_159834	T/G	1014	159834	N	T	N	N	T	T	N	N	T	N	T	T	T	T	N	T	T	N	T	T	N	N	N	T	T	N	T	N	N	N	N	N	N	T	N	T	N	T	T	G	T	T	T	N	T	T
S1014_159856	G/A	1014	159856	N	G	N	N	G	G	N	N	G	N	G	G	G	G	N	G	G	N	G	G	N	N	N	G	G	N	G	N	N	N	N	N	N	G	N	G	N	G	G	A	G	G	G	N	G	G
S10163_3626	A/C	10163	3626	A	A	A	A	A	A	A	N	A	N	A	A	A	A	A	A	A	A	A	A	N	N	N	A	A	N	A	N	N	N	N	N	N	A	A	A	A	N	N	C	A	A	A	A	A	A
S10163_3673	T/G	10163	3673	T	T	T	T	T	T	T	N	T	N	T	T	T	T	T	T	T	T	T	T	N	N	N	T	T	N	T	N	N	N	N	N	N	T	T	T	T	N	N	G	T	T	T	T	T	T
S10428_18421	C/G	10428	18421	N	N	N	N	N	N	N	N	N	C	N	N	N	N	N	N	N	N	N	N	N	N	N	N	N	N	N	N	N	N	N	N	N	N	N	N	N	N	N	N	N	N	N	N	N	N
S10748_38864	A/C	10748	38864	N	A	N	N	A	A	N	N	A	N	A	A	A	A	N	A	A	N	A	A	A	N	N	A	A	N	A	A	N	N	N	N	N	A	N	A	N	N	N	N	A	A	A	N	A	A
S10802_113980	T/C	10802	113980	N	T	N	N	T	T	N	N	N	N	T	T	T	T	N	T	T	N	T	T	T	N	N	T	T	N	T	N	N	N	N	N	N	T	N	T	N	N	N	N	T	T	T	N	N	T
S10874_301878	C/T	10874	301878	N	C	N	N	C	C	N	C	C	N	C	C	C	C	N	C	C	N	C	C	N	C	C	C	C	C	C	N	C	C	C	C	N	C	N	C	N	N	N	N	C	C	C	C	C	C
S10916_9594	T/A	10916	9594	T	N	T	T	N	N	T	T	N	N	N	N	N	N	T	N	N	T	N	N	N	T	N	N	N	N	N	N	N	T	T	N	N	N	T	N	T	N	N	N	N	N	N	T	N	N
S10917_677	C/T	10917	677	N	C	N	N	C	C	N	N	C	N	C	C	C	C	N	C	C	N	C	C	N	N	N	C	C	N	C	N	N	N	N	N	N	C	N	C	N	N	N	N	C	C	C	N	C	C
S10917_682	C/A	10917	682	N	C	N	N	C	C	N	N	C	N	C	C	C	C	N	C	C	N	C	C	N	N	N	C	C	N	C	N	N	N	N	N	N	C	N	C	N	N	N	N	C	C	C	N	C	C
S10917_688	G/T	10917	688	N	G	N	N	G	G	N	N	G	N	G	G	G	G	N	G	G	N	G	G	N	N	N	G	G	N	G	N	N	N	N	N	N	G	N	G	N	N	N	N	G	G	G	N	G	G
S10917_691	A/T	10917	691	N	A	N	N	A	A	N	N	A	N	A	N	N	A	N	A	A	N	A	A	N	N	N	A	A	N	A	N	N	N	N	N	N	A	N	A	N	N	N	N	A	A	A	N	A	A
S10917_691	A/T	10917	691	N	A	N	N	A	A	N	N	A	N	A	A	N	A	N	A	A	N	A	A	N	N	N	A	A	N	A	N	N	N	N	N	N	A	N	A	N	N	N	N	A	A	A	N	A	A
S11124_3377	T/A	11124	3377	T	N	T	T	N	N	T	N	N	N	N	N	N	N	T	N	N	T	N	N	N	N	N	N	N	N	N	N	N	N	N	N	N	N	T	N	T	N	N	N	N	N	N	T	N	N
S11173_4876	A/C	11173	4876	N	A	N	N	A	A	N	N	A	N	A	A	A	A	N	A	A	N	A	A	A	N	N	A	A	N	A	A	N	N	N	N	N	A	N	N	N	N	N	C	A	A	A	N	A	A
S11604_117278	T/A	11604	117278	N	T	N	N	T	T	N	N	T	N	T	T	T	T	N	T	T	N	T	T	N	N	N	T	T	N	T	N	N	N	N	N	N	T	T	T	N	N	N	N	T	T	T	N	T	T
S11604_117282	T/A	11604	117282	N	T	N	N	T	T	N	N	T	N	T	T	T	T	N	T	T	N	T	T	N	N	N	T	T	N	T	N	N	N	N	N	N	T	T	T	N	N	N	N	T	T	T	N	T	T
S11604_117293	T/A	11604	117293	N	T	N	N	T	T	N	N	T	N	T	T	T	T	N	T	T	N	T	T	N	N	N	T	T	N	T	N	N	N	N	N	N	T	T	T	N	N	N	N	T	T	T	N	T	T
S11604_117300	T/C	11604	117300	N	T	N	N	T	T	N	N	T	N	T	T	T	T	N	T	T	N	T	T	N	N	N	T	T	N	T	N	N	N	N	N	N	T	T	T	N	N	N	N	T	T	T	N	T	T
S11604_117300	T/A	11604	117300	N	T	N	N	T	T	N	N	T	N	T	T	T	T	N	T	T	N	T	T	N	N	N	T	T	N	T	N	N	N	N	N	N	T	T	T	N	N	N	N	T	T	T	N	T	T
S11922_18680	G/C	11922	18680	N	G	N	N	G	G	N	N	N	N	N	G	N	N	N	G	G	N	N	G	G	N	N	N	G	N	G	G	N	N	N	N	N	N	N	G	G	N	N	N	G	G	G	N	G	N
S11922_18685	G/C	11922	18685	N	G	N	N	G	G	N	N	N	N	N	G	N	N	N	G	G	N	N	G	G	N	N	N	G	N	G	G	N	N	N	N	N	N	N	G	G	N	N	N	G	N	G	N	G	N
S11922_18701	T/A	11922	18701	N	T	N	N	T	T	N	N	N	N	N	T	N	N	N	T	T	N	N	T	T	N	N	N	T	N	T	T	N	N	N	N	N	N	N	T	T	N	N	N	T	T	T	N	T	N
S12171_54012	T/A	12171	54012	T	T	N	N	T	T	T	N	T	N	T	T	T	T	N	T	T	T	T	T	T	N	T	T	T	N	T	T	T	N	T	N	N	T	N	T	T	N	N	N	T	T	T	T	T	T
S12242_28756	A/G	12242	28756	A	N	A	A	N	N	A	A	N	N	N	N	N	N	A	N	N	A	N	N	N	N	A	N	N	A	N	N	N	N	N	A	N	N	A	N	A	A	A	G	N	N	N	A	N	N
S12291_5118	G/A	12291	5118	N	G	N	N	G	G	N	N	N	N	G	G	G	N	N	G	G	N	G	G	G	N	N	G	G	N	G	G	N	N	N	N	N	G	N	G	N	N	N	A	G	G	N	N	N	G
S12291_5127	A/G	12291	5127	N	A	N	N	A	A	N	N	N	N	N	A	A	A	N	A	A	N	A	A	A	N	N	A	A	N	A	A	N	N	N	N	N	A	N	A	N	N	N	G	A	A	N	N	N	A
S12313_29507	A/T	12313	29507	N	A	N	N	A	A	N	N	A	N	A	A	A	A	N	A	A	N	A	A	N	N	N	A	A	N	A	N	N	N	N	N	N	A	N	A	N	N	N	T	A	A	A	N	A	A
S12313_29509	C/A	12313	29509	N	C	N	N	C	C	N	N	C	N	C	C	C	C	N	C	C	N	C	C	N	N	N	C	C	N	C	N	N	N	N	N	N	C	N	C	N	N	N	A	C	C	C	N	C	C
S12313_29531	G/A	12313	29531	N	G	N	N	G	G	N	N	G	N	G	G	G	G	N	G	G	N	G	G	N	N	N	G	G	N	G	N	N	N	N	N	N	G	N	G	N	N	N	A	G	G	G	N	G	G
S12313_29535	G/C	12313	29535	N	G	N	N	G	G	N	N	G	N	G	G	G	G	N	G	G	N	G	G	N	N	N	G	G	N	G	N	N	N	N	N	N	G	N	G	N	N	N	C	G	G	G	N	G	G
S12313_29540	T/A	12313	29540	N	T	N	N	T	T	N	N	T	N	T	T	T	T	N	T	T	N	T	T	N	N	N	T	T	N	T	N	N	N	N	N	N	T	N	T	N	N	N	A	T	T	T	N	T	T
S12313_29543	G/C	12313	29543	N	G	N	N	G	G	N	N	G	N	G	G	G	G	N	G	G	N	G	G	N	N	N	G	G	N	G	N	N	N	N	N	N	G	N	G	N	N	N	C	G	G	G	N	G	G
S12385_78894	G/T	12385	78894	N	G	N	N	G	G	N	N	N	N	G	G	G	G	N	G	G	N	G	G	N	N	N	G	G	N	G	N	N	N	N	N	N	G	N	N	N	N	N	N	G	G	G	N	N	G
S12413_92986	T/G	12413	92986	N	T	N	N	T	T	N	N	T	N	T	T	T	T	N	T	T	N	T	T	T	N	N	T	T	N	T	N	N	N	N	N	N	T	N	T	N	N	N	N	T	T	T	N	N	T
S12413_93001	A/G	12413	93001	N	A	N	N	A	A	N	N	A	N	A	A	A	A	N	A	A	N	A	A	A	N	N	A	A	N	A	N	N	N	N	N	N	A	N	A	N	N	N	N	A	A	A	N	N	A
S12413_93003	A/G	12413	93003	N	A	N	N	A	A	N	N	A	N	A	A	A	A	N	A	A	N	A	A	A	N	N	A	A	N	A	N	N	N	N	N	N	A	N	A	N	N	N	N	N	A	A	N	N	A
S12413_93024	G/A	12413	93024	N	G	N	N	G	G	N	N	G	N	G	G	G	G	N	G	G	N	G	G	G	N	N	G	G	N	G	N	N	N	N	N	N	G	N	G	N	N	N	N	G	G	G	N	N	G
S12413_93025	T/G	12413	93025	N	T	N	N	T	T	N	N	T	N	T	T	T	T	N	T	T	N	T	T	T	N	N	T	T	N	T	N	N	N	N	N	N	T	N	T	N	N	N	N	T	T	T	N	N	T
S12413_93026	T/C	12413	93026	N	T	N	N	T	T	N	N	T	N	T	T	T	T	N	T	T	N	T	T	T	N	N	T	T	N	T	N	N	N	N	N	N	T	N	T	N	N	N	N	T	T	T	N	N	T
S12609_20989	A/C	12609	20989	A	A	N	N	N	N	N	N	A	N	N	N	A	N	N	N	A	A	A	A	A	A	N	A	A	N	N	A	A	A	A	A	A	A	A	N	N	N	N	C	A	A	N	N	A	N
S12707_45251	T/C	12707	45251	N	T	N	T	T	T	N	N	T	N	T	T	T	T	N	T	T	N	T	T	T	N	T	T	T	N	T	N	T	N	N	T	N	T	N	T	N	N	N	N	T	T	T	T	T	T
S12844_130	T/C	12844	130	N	T	T	T	T	T	N	N	N	T	T	T	T	T	N	T	T	N	T	T	T	N	N	T	T	N	T	N	N	N	T	N	N	T	N	N	N	N	N	C	T	T	T	N	N	T
S12911_20634	C/T	12911	20634	N	N	N	N	N	N	N	N	N	C	N	N	N	N	N	N	N	N	N	N	N	N	N	N	N	N	N	N	N	N	N	N	N	N	N	N	N	N	N	N	N	N	N	N	N	N
C1313064_64	T/A	1313064	64	T	N	N	T	N	N	T	T	N	N	N	N	N	N	N	N	N	N	N	N	N	N	N	T	N	N	N	N	N	N	N	T	N	N	N	T	N	T	T	N	N	N	N	T	N	N
S13157_131773	A/C	13157	131773	N	N	N	N	N	N	N	N	N	N	N	N	N	N	N	N	N	N	N	N	N	A	N	A	N	N	N	N	N	A	N	N	N	A	N	N	N	N	N	N	N	N	N	N	A	A
S13176_86744	A/G	13176	86744	N	N	N	N	N	N	N	N	N	N	N	N	N	N	A	N	N	N	N	N	N	N	N	N	N	N	N	N	N	N	A	A	N	N	N	N	N	N	N	N	N	N	N	A	N	N
S13199_22085	C/T	13199	22085	N	C	N	N	C	C	N	N	N	N	C	C	C	C	N	C	C	N	C	C	N	C	N	C	C	N	C	N	N	N	N	N	C	C	N	C	N	N	N	N	C	C	N	N	N	C
S13199_22087	A/G	13199	22087	N	A	N	N	A	N	N	N	N	N	A	A	A	A	N	A	A	N	A	A	N	A	N	A	A	N	A	N	N	N	N	N	A	A	N	A	N	N	N	N	A	A	A	N	N	A
S13199_22098	A/G	13199	22098	N	A	N	N	A	A	N	N	N	N	A	A	A	A	N	A	A	N	A	A	N	A	N	A	A	N	A	N	N	N	N	N	A	A	N	A	N	N	N	N	A	A	A	N	N	A
S13199_22099	T/C	13199	22099	N	T	N	N	T	T	N	N	N	N	T	T	T	T	N	T	T	N	T	T	N	T	N	T	T	N	T	N	N	N	N	N	T	T	N	T	N	N	N	N	T	T	T	N	N	T
S13199_22105	C/T	13199	22105	N	C	N	N	C	C	N	N	N	N	C	C	C	C	N	C	C	N	C	C	N	C	N	C	C	N	C	N	N	N	N	N	C	C	N	C	N	N	N	N	C	C	C	N	N	C
S13199_22127	A/T	13199	22127	N	A	N	N	A	A	N	N	N	N	A	A	A	A	N	A	A	N	A	A	N	A	N	A	A	N	A	N	N	N	N	N	A	A	N	A	N	N	N	N	A	A	A	N	N	A
S13199_22131	T/G	13199	22131	N	T	N	N	T	T	N	N	N	N	T	T	T	T	N	T	T	N	T	T	N	T	N	T	T	N	T	N	N	N	N	N	T	T	N	T	N	N	N	N	T	T	T	N	N	T
S13199_22138	A/T	13199	22138	N	A	N	N	A	A	N	N	N	N	A	A	A	A	N	A	A	N	A	A	N	A	N	A	A	N	A	N	N	N	N	N	A	A	N	A	N	N	N	N	A	A	A	N	N	A
S13258_131617	G/C	13258	131617	G	N	G	G	N	N	N	G	N	N	G	G	G	N	G	N	G	G	N	G	G	G	G	G	G	N	N	N	N	G	G	G	N	G	G	N	G	G	N	C	G	G	G	N	N	N
S1337_1205	G/A	1337	1205	G	N	G	G	N	N	G	G	G	N	N	N	N	N	G	N	N	G	N	N	N	G	G	G	N	G	N	N	N	G	G	G	G	N	G	N	G	N	N	N	N	N	N	G	G	N
S1337_1209	C/T	1337	1209	C	N	C	C	N	N	C	C	C	N	N	N	N	N	C	N	N	C	N	N	N	C	C	C	N	C	N	N	N	C	C	C	C	N	C	N	C	N	N	N	N	N	N	C	C	N
S13388_23664	C/G	13388	23664	N	N	N	N	N	N	N	N	N	N	N	N	N	N	N	N	N	N	N	C	N	N	N	N	N	N	N	N	C	N	N	N	N	N	N	N	N	C	C	N	N	N	N	N	N	N
S13485_55838	T/G	13485	55838	T	N	N	N	N	N	T	N	N	N	N	N	N	N	N	N	N	T	N	N	N	N	N	N	N	N	N	N	N	N	N	N	N	N	T	N	N	N	N	N	N	N	N	N	N	N
S1376_51233	C/T	1376	51233	N	N	N	N	N	N	N	N	N	C	N	N	N	N	N	N	N	N	N	N	N	N	N	N	N	N	N	N	N	N	N	N	N	N	N	N	N	C	C	T	N	N	N	N	N	N
S13839_10122	C/T	13839	10122	N	C	C	N	C	N	N	N	N	N	N	N	N	N	N	C	C	C	N	C	N	C	C	C	N	N	C	N	C	N	C	C	N	C	N	C	C	N	N	N	N	N	N	C	N	N
S13839_10141	A/T	13839	10141	N	A	A	N	A	N	N	N	N	N	N	N	N	N	N	A	A	A	N	A	N	A	A	A	N	N	A	N	A	N	A	A	N	A	N	A	A	N	N	N	N	N	N	A	N	N
S13839_10149	A/G	13839	10149	N	A	A	N	A	N	N	N	N	N	N	N	N	N	N	A	A	A	N	A	N	A	A	A	N	N	A	N	A	N	A	A	N	A	N	A	A	N	N	N	N	N	N	A	N	N
S1401_13348	C/G	1401	13348	C	C	C	C	C	C	N	C	C	N	C	C	C	C	N	C	C	C	C	C	N	C	C	C	C	N	C	C	C	C	C	C	N	C	C	C	C	N	N	N	C	C	C	C	N	C
S14108_41946	G/T	14108	41946	G	G	G	N	G	N	G	N	N	N	G	N	N	N	N	G	G	N	G	N	N	N	N	G	N	N	N	N	N	N	N	N	N	G	N	G	N	N	N	N	G	N	G	N	N	G
S14108_41950	C/T	14108	41950	C	C	C	N	C	N	C	N	N	N	C	N	N	N	N	N	C	N	C	N	N	N	N	C	N	N	N	N	N	N	N	N	N	C	N	C	N	N	N	N	C	N	C	N	N	C
S14108_41956	C/T	14108	41956	C	C	C	N	C	N	C	N	N	N	C	N	N	N	N	C	C	N	C	N	N	N	N	C	N	N	N	N	N	N	N	N	N	C	N	C	N	N	N	N	C	N	C	N	N	C
S14108_41975	T/C	14108	41975	T	N	N	N	T	N	T	N	N	N	T	N	N	N	N	T	T	N	T	N	N	N	N	T	N	N	N	N	N	N	N	N	N	T	N	T	N	N	N	N	T	N	T	N	N	T
S14314_77892	A/G	14314	77892	N	N	N	N	N	N	N	N	N	A	N	N	N	N	N	N	N	N	N	N	N	N	N	N	N	N	N	N	N	N	N	N	A	N	N	N	A	N	N	G	N	N	N	N	N	N
S1431_126446	C/T	1431	126446	N	N	N	N	N	N	C	N	N	N	N	N	N	N	N	C	N	N	N	N	N	N	N	N	C	N	C	N	N	N	N	N	N	N	N	N	C	N	N	N	N	N	N	C	N	N
S1431_126468	A/G	1431	126468	N	N	N	N	N	N	A	N	N	N	N	N	N	N	N	A	N	N	N	N	N	N	N	N	A	N	A	N	N	N	N	N	N	N	N	A	A	N	N	N	N	N	N	A	N	N
S1431_126499	G/T	1431	126499	N	N	N	N	N	N	G	N	N	N	N	N	N	N	N	G	N	N	N	N	N	N	N	N	G	N	G	N	N	N	N	N	N	N	N	G	G	N	N	N	N	N	N	G	N	N
S14335_67151	G/C	14335	67151	N	G	N	N	G	G	N	N	N	N	G	G	G	G	N	G	G	N	G	G	N	N	N	G	G	N	G	N	N	N	N	N	N	G	N	N	N	N	N	C	G	G	G	N	N	G
S14335_67163	G/C	14335	67163	N	G	N	N	G	G	N	N	N	N	G	G	G	G	N	G	G	N	G	G	N	N	N	G	G	N	G	N	N	N	N	N	N	G	N	N	N	N	N	C	G	G	G	N	N	G
S14335_67185	A/G	14335	67185	N	A	N	N	A	A	N	N	N	N	A	A	A	A	N	A	A	N	A	A	N	N	N	A	A	N	A	N	N	N	N	N	N	A	N	N	N	N	N	G	A	A	A	N	N	A
S14401_12292	A/G	14401	12292	A	A	A	A	A	A	A	A	A	A	A	A	A	A	A	A	A	A	A	A	A	A	A	A	A	A	A	A	A	A	A	A	N	A	A	A	A	N	N	N	A	A	A	A	A	A
S14434_1688	T/A	14434	1688	N	N	N	N	N	N	N	N	T	N	N	N	N	N	N	T	N	N	N	N	N	N	N	N	N	N	N	N	N	N	N	N	N	N	N	N	N	N	N	N	N	N	N	T	T	N
S14434_1689	T/G	14434	1689	N	N	N	N	N	N	N	N	T	N	N	N	N	N	N	T	N	N	N	N	N	N	N	N	N	N	N	N	N	N	N	N	N	N	N	N	N	N	N	N	N	N	N	T	T	N
S14434_1740	A/G	14434	1740	N	N	N	N	N	N	N	N	A	N	N	N	N	N	N	A	N	N	N	N	N	N	N	N	N	N	N	N	N	N	N	N	N	N	N	N	N	N	N	N	N	N	N	A	A	N
S14895_3042	T/G	14895	3042	T	N	N	T	N	N	N	N	T	N	T	N	N	N	T	N	N	T	N	N	N	T	N	N	N	N	N	N	N	T	T	T	N	N	T	N	T	N	N	N	T	N	N	N	N	N
S149_44304	T/G	149	44304	N	N	N	N	N	N	N	N	N	N	T	N	N	N	N	N	N	N	N	N	N	N	N	N	N	N	N	N	N	N	N	N	N	N	N	N	N	N	N	N	N	N	N	N	N	N
S15067_18893	A/T	15067	18893	A	A	A	A	A	A	A	N	N	N	A	A	A	A	A	A	A	A	A	A	N	A	N	A	A	N	A	N	N	A	A	N	N	A	A	A	A	N	N	N	A	A	A	A	N	A
S15067_18923	G/T	15067	18923	G	G	G	G	G	G	G	N	N	N	G	G	G	G	G	G	G	G	G	G	N	G	N	G	G	N	G	N	N	G	G	N	N	G	G	G	G	N	N	N	G	G	G	G	N	G
S15067_18946	A/T	15067	18946	A	A	A	A	A	A	A	N	N	N	A	A	A	A	A	A	A	A	A	A	N	A	N	A	A	N	A	N	N	A	A	N	N	A	A	A	A	N	N	N	A	A	A	A	N	A
S15185_138756	G/A	15185	138756	G	G	G	G	G	G	G	N	G	N	G	G	G	G	G	G	G	G	G	G	G	G	G	G	G	N	G	G	N	G	N	N	N	G	G	G	G	N	N	A	G	G	G	G	G	G
S15185_138762	A/G	15185	138762	A	A	A	A	A	A	A	N	A	N	A	A	A	A	A	A	A	A	A	A	A	A	A	A	A	N	A	A	N	A	N	N	N	A	A	A	A	N	N	G	A	A	A	A	A	A
S15185_138786	T/C	15185	138786	T	T	T	T	T	T	T	N	T	N	T	T	T	T	T	T	T	T	T	T	T	T	T	T	T	N	T	T	N	T	N	N	N	T	T	T	T	N	N	C	T	T	T	T	T	T
S15185_138787	T/C	15185	138787	T	T	T	T	T	T	T	N	T	N	T	T	T	T	T	T	T	T	T	T	T	T	T	T	T	N	T	T	N	T	N	N	N	T	T	T	T	N	N	C	T	T	T	T	T	T
S15185_138804	A/G	15185	138804	A	A	A	A	A	A	A	N	A	N	A	A	A	A	A	A	A	A	A	A	A	A	A	A	A	N	A	A	N	A	N	N	N	A	A	A	A	N	N	G	A	A	A	A	A	A
S1524_150143	A/G	1524	150143	N	A	N	N	A	N	N	N	N	A	N	N	N	N	N	N	N	N	N	A	N	N	N	N	N	N	N	N	N	A	N	N	N	A	N	N	N	N	N	N	N	N	N	N	N	N
S1524_150144	A/C	1524	150144	N	A	N	N	A	N	N	N	N	A	N	N	N	N	N	N	N	N	N	A	N	N	N	N	N	N	N	N	N	A	N	N	N	A	N	N	N	N	N	N	N	N	N	N	N	N
S1642_153423	A/T	1642	153423	N	A	N	N	A	A	N	N	N	N	A	A	A	A	N	A	A	N	A	A	A	N	N	A	A	N	A	N	N	N	N	N	N	A	N	A	N	N	N	T	A	A	A	N	N	A
S1642_153425	C/T	1642	153425	N	C	N	N	C	C	N	N	N	N	C	C	C	C	N	C	C	N	C	C	C	N	N	C	C	N	C	N	N	N	N	N	N	C	N	C	N	N	N	T	C	C	C	N	N	C
S1642_153426	A/G	1642	153426	N	A	N	N	A	A	N	N	N	N	A	A	A	A	N	A	A	N	A	A	A	N	N	A	A	N	A	N	N	N	N	N	N	A	N	A	N	N	N	G	A	A	A	N	N	A
S1642_153427	A/G	1642	153427	N	A	N	N	A	A	N	N	N	N	A	A	A	A	N	A	A	N	A	A	A	N	N	A	A	N	A	N	N	N	N	N	N	A	N	A	N	N	N	G	A	A	A	N	N	A
S1642_153436	A/G	1642	153436	N	A	N	N	A	A	N	N	N	N	A	A	A	A	N	A	A	N	A	A	A	N	N	A	A	N	A	N	N	N	N	N	N	A	N	A	N	N	N	G	A	A	A	N	N	A
S1642_153464	G/A	1642	153464	N	G	N	N	G	G	N	N	N	N	G	G	G	G	N	G	G	N	G	G	G	N	N	G	G	N	G	N	N	N	N	N	N	G	N	G	N	N	N	A	G	G	G	N	N	G
S1649_266321	A/G	1649	266321	N	A	N	N	A	A	N	N	A	N	A	A	A	A	N	A	A	A	A	A	N	N	A	A	A	A	A	N	N	N	N	A	N	A	N	A	N	N	N	N	A	A	A	N	A	A
S1649_266329	C/T	1649	266329	N	C	N	N	C	C	N	N	C	N	C	C	C	C	N	C	C	C	C	C	N	N	C	C	C	C	C	N	N	N	N	C	N	C	N	C	N	N	N	N	C	C	C	N	C	C
S1649_266337	G/T	1649	266337	N	G	N	N	G	G	N	N	G	N	G	G	G	G	N	G	G	G	G	G	N	N	G	G	G	G	G	N	N	N	N	G	N	G	N	G	N	N	N	N	G	G	G	N	G	G
S1649_266370	C/A	1649	266370	N	C	N	N	C	C	N	N	C	N	C	C	C	C	N	C	C	C	C	C	N	N	C	C	C	C	C	N	N	N	N	C	N	C	N	C	N	N	N	N	C	C	C	N	C	C
S16574_59117	C/T	16574	59117	N	C	N	N	C	N	N	N	C	N	C	N	N	N	N	C	C	N	C	C	N	N	N	C	N	N	N	N	N	N	N	N	N	C	N	C	N	N	N	T	C	N	C	N	C	N
S16574_59127	T/G	16574	59127	N	T	N	N	T	N	N	N	T	N	T	N	N	N	N	T	T	N	T	T	N	N	N	T	N	N	N	N	N	N	N	N	N	T	N	T	N	N	N	G	T	N	T	N	T	N
S16651_142520	A/G	16651	142520	N	N	N	N	N	N	N	N	N	N	N	N	N	N	N	N	N	N	N	N	N	N	N	N	N	N	N	N	N	N	N	N	N	N	N	N	N	N	N	N	N	N	N	N	N	N
S16801_147913	C/G	16801	147913	N	N	N	N	N	N	N	N	N	C	N	N	N	N	N	N	N	N	N	N	N	N	N	N	N	N	N	N	N	N	N	N	C	N	N	N	N	N	N	N	N	N	N	N	N	N
S16865_124368	A/C	16865	124368	N	A	N	N	A	A	N	N	A	N	A	A	A	A	N	A	A	N	A	A	A	N	N	A	A	N	A	A	N	N	N	N	N	A	N	A	N	N	N	N	A	A	A	N	A	A
S16865_124391	T/A	16865	124391	N	T	N	N	T	T	N	N	T	N	T	T	T	T	N	T	T	N	T	T	T	N	N	T	T	N	T	T	N	N	N	N	N	T	N	T	N	N	N	N	T	T	T	N	T	T
S16865_124421	C/G	16865	124421	N	C	N	N	C	C	N	N	C	N	C	C	C	C	N	C	C	N	C	C	C	N	N	C	C	N	C	C	N	N	N	N	N	C	N	C	N	N	N	N	C	C	C	N	C	C
S17100_59072	T/C	17100	59072	N	N	N	N	N	N	T	N	N	N	N	N	N	N	T	N	N	N	N	N	N	N	N	N	N	N	N	N	N	N	N	N	N	N	N	N	N	N	N	N	N	N	N	T	N	N
S17100_59073	G/T	17100	59073	N	N	N	N	N	N	G	N	N	N	N	N	N	N	G	N	N	N	N	N	N	N	N	N	N	N	N	N	N	N	N	N	N	N	N	N	N	N	N	N	N	N	N	G	N	N
S17672_95	A/G	17672	95	N	A	N	N	A	A	N	N	A	N	A	A	A	A	N	A	A	N	A	A	N	N	N	A	A	N	A	N	N	N	N	N	N	A	N	N	A	N	N	N	A	A	A	N	A	A
S17682_2228	A/C	17682	2228	A	A	A	A	A	A	A	A	A	N	N	A	N	A	A	A	N	A	N	N	A	A	A	A	N	A	N	A	A	A	A	A	A	A	A	A	A	N	N	N	A	N	N	A	A	A
S17826_24806	A/C	17826	24806	A	A	A	A	A	A	A	N	A	N	A	A	A	A	A	A	A	A	A	A	A	A	A	A	A	A	A	A	N	A	A	A	A	A	A	N	A	N	A	C	A	A	A	A	A	A
S1787_5504	G/A	1787	5504	N	G	N	N	G	G	N	N	N	N	G	G	G	G	N	G	G	N	G	N	N	N	N	G	G	N	G	N	N	N	N	N	N	G	N	G	N	N	N	N	G	G	G	N	N	G
S1787_5534	A/G	1787	5534	N	A	N	N	A	A	N	N	N	N	A	A	A	A	N	A	A	N	A	A	N	N	N	A	A	N	A	N	N	N	N	N	N	A	N	A	N	N	N	N	A	A	A	N	N	A
S1787_5537	T/C	1787	5537	N	T	N	N	T	T	N	N	N	N	T	N	T	T	N	T	T	N	T	T	N	N	N	T	T	N	T	N	N	N	N	N	N	T	N	T	N	N	N	N	T	T	T	N	N	T
S1787_5541	G/T	1787	5541	N	G	N	N	G	G	N	N	N	N	G	G	G	G	N	G	G	N	G	G	N	N	N	G	G	N	G	N	N	N	N	N	N	G	N	G	N	N	N	N	G	G	G	N	N	G
S1801_120764	G/T	1801	120764	N	N	N	N	N	N	N	N	N	N	N	N	N	N	N	N	N	G	N	N	N	G	G	N	N	G	N	N	G	G	G	G	N	N	N	N	N	N	N	N	N	N	N	G	G	N
S1801_120774	A/C	1801	120774	N	N	N	N	N	N	N	N	N	N	N	N	N	N	N	N	N	A	N	N	N	A	A	N	N	A	N	N	A	A	A	A	N	N	N	N	N	N	N	N	N	N	N	A	A	N
S18072_29647	G/C	18072	29647	G	G	G	G	N	G	G	G	G	N	G	N	G	G	G	G	G	G	G	G	G	G	N	G	G	N	G	G	N	G	N	N	N	G	G	N	G	N	N	N	G	G	G	G	G	G
S18072_29678	T/G	18072	29678	T	T	T	T	T	T	T	T	T	N	T	N	T	T	T	T	T	T	T	T	T	T	N	T	T	T	T	T	N	T	N	N	N	T	T	N	T	N	N	N	T	T	T	T	T	T
S18247_68220	T/C	18247	68220	T	N	T	T	N	N	T	N	N	N	N	N	N	N	T	N	N	T	N	N	N	T	T	N	N	T	N	N	N	T	N	T	N	N	T	N	T	N	N	N	T	N	N	T	T	N
S18247_68225	A/G	18247	68225	A	N	A	A	N	N	A	N	N	N	N	N	N	N	A	N	N	A	N	N	N	A	A	N	N	A	N	N	N	A	N	A	N	N	A	N	A	N	N	N	A	N	N	A	A	N
S18247_68261	A/G	18247	68261	A	N	A	A	N	N	A	N	N	N	N	N	N	N	A	N	N	A	N	N	N	A	A	N	N	A	N	N	N	A	N	A	N	N	A	N	A	N	N	N	A	N	N	A	A	N
S1838_79	C/G	1838	79	N	N	N	N	N	N	N	N	N	N	N	N	N	N	N	N	N	N	N	N	N	N	N	N	N	N	N	N	N	N	N	N	N	N	N	N	N	C	C	N	N	N	N	N	N	N
S1838_81	C/A	1838	81	N	N	N	N	N	N	N	N	N	N	N	N	N	N	N	N	N	N	N	N	N	N	N	N	N	N	N	N	N	N	N	N	N	N	N	N	N	C	C	N	N	N	N	N	N	N
S18440_36653	A/T	18440	36653	N	A	N	N	A	A	N	A	N	A	A	N	A	A	N	A	A	N	A	A	A	A	A	A	N	A	A	A	A	A	A	A	N	A	N	A	N	N	N	N	A	A	A	N	A	A
S18487_653	C/A	18487	653	N	C	N	N	C	C	N	N	N	N	C	C	C	C	N	C	C	N	C	C	N	N	N	C	C	N	C	N	N	N	N	N	N	C	N	C	N	N	C	N	C	C	C	N	N	C
S1865_38945	G/A	1865	38945	N	N	N	N	G	N	N	N	N	G	N	N	N	N	N	N	N	N	N	N	N	G	N	N	N	N	N	N	N	G	G	N	N	N	N	N	N	N	N	A	G	N	N	N	N	N
S18822_23778	C/T	18822	23778	N	C	N	N	C	C	N	N	C	N	C	C	C	C	N	C	C	N	C	C	C	N	N	C	C	N	C	C	N	N	N	N	N	C	N	C	N	N	N	N	C	C	C	N	C	C
S18822_23808	G/T	18822	23808	N	G	N	N	G	G	N	N	G	N	G	G	G	G	N	G	G	N	G	G	G	N	N	G	G	N	G	G	N	N	N	N	N	G	N	G	N	N	N	N	G	G	G	N	G	G
S19206_15597	T/C	19206	15597	N	T	N	N	T	T	N	N	T	N	T	T	T	T	N	T	T	N	T	T	N	N	T	T	T	N	T	N	T	N	N	N	T	T	N	N	N	N	N	N	T	T	T	N	T	T
S19206_15625	T/C	19206	15625	N	T	N	N	T	T	N	N	T	N	T	T	T	T	N	T	T	N	T	T	N	N	T	T	T	N	T	N	T	N	N	N	T	T	N	N	N	N	N	N	T	T	T	N	T	T
S19285_17075	A/G	19285	17075	N	A	N	N	A	A	N	A	A	N	A	A	A	A	N	A	A	N	A	A	A	A	N	A	A	A	A	A	N	A	A	N	N	A	N	A	N	N	N	N	A	A	A	N	A	A
S19285_17082	G/A	19285	17082	N	G	N	N	G	G	N	G	G	N	G	G	G	G	N	G	G	N	G	G	G	G	N	G	G	G	G	G	N	G	G	N	N	G	N	G	N	N	N	N	G	G	G	N	G	G
S19285_17100	T/C	19285	17100	N	T	N	N	T	T	N	T	T	N	T	T	T	T	N	T	T	N	T	T	T	T	N	T	T	T	T	T	N	T	T	N	N	T	N	T	N	N	N	N	T	T	T	N	T	T
S19534_46998	T/G	19534	46998	N	N	N	N	N	N	N	N	N	T	N	N	N	N	N	N	N	N	N	N	N	N	N	N	N	N	N	N	N	N	N	N	N	N	N	N	N	N	N	G	N	N	N	N	N	N
S19534_47020	G/A	19534	47020	N	N	N	N	N	N	N	N	N	G	N	N	N	N	N	N	N	N	N	N	N	N	N	N	N	N	N	N	N	N	N	N	N	N	N	N	N	N	N	A	N	N	N	N	N	N
S19752_29535	T/C	19752	29535	N	T	N	N	T	T	N	N	T	N	T	T	T	T	N	T	T	N	T	T	N	N	N	T	T	N	T	N	N	N	N	N	N	T	N	T	N	N	N	N	T	T	T	N	T	T
S20124_1794	G/T	20124	1794	N	G	N	N	G	G	N	N	G	N	G	G	G	G	N	G	G	N	G	G	N	N	N	G	G	N	G	N	N	G	N	N	N	G	N	G	N	N	N	N	G	G	G	N	G	G
S20124_1800	A/T	20124	1800	N	A	N	N	A	A	N	N	A	N	A	A	A	A	N	A	A	N	A	A	N	N	N	A	A	N	A	N	N	A	N	N	N	A	N	A	N	N	N	N	A	A	A	N	A	A
S20124_1814	G/T	20124	1814	N	G	N	N	G	G	N	N	G	N	G	G	G	G	N	G	G	N	G	G	N	N	N	G	G	N	G	N	N	G	N	N	N	G	N	G	N	N	N	N	G	G	G	N	G	G
C2022723_59	T/C	2022723	59	T	T	N	N	N	T	N	T	N	N	T	N	T	T	N	N	T	N	N	N	N	T	N	T	N	T	T	N	N	N	N	T	N	T	N	N	N	N	N	N	T	T	N	T	T	N
C2022723_72	C/T	2022723	72	C	C	N	N	N	C	N	C	N	N	C	N	C	C	N	N	C	N	N	N	N	C	N	C	N	C	C	N	N	N	N	C	N	C	N	N	N	N	N	N	C	C	N	C	C	N
C2022723_74	A/G	2022723	74	A	A	N	N	N	A	N	A	N	N	A	N	A	A	N	N	A	N	N	N	N	A	N	A	N	A	A	N	N	N	N	A	N	A	N	N	N	N	N	N	A	A	N	A	A	N
S2045_6620	A/T	2045	6620	N	N	N	N	N	A	N	N	A	N	N	N	A	N	N	A	A	N	A	N	A	N	N	N	A	N	A	N	N	N	N	N	N	A	N	A	N	N	N	N	A	N	A	N	A	A
S2045_6622	C/T	2045	6622	N	N	N	N	N	C	N	N	C	N	N	N	C	N	N	C	C	N	C	N	C	N	N	N	C	N	C	N	N	N	N	N	N	C	N	C	N	N	N	N	C	N	C	N	C	C
S2045_6624	A/G	2045	6624	N	N	N	N	N	A	N	N	A	N	N	N	A	N	N	A	A	N	A	N	A	N	N	N	A	N	A	N	N	N	N	N	N	A	N	A	N	N	N	N	A	N	A	N	A	A
S2045_6625	G/T	2045	6625	N	N	N	N	N	G	N	N	G	N	N	N	G	N	N	G	G	N	G	N	G	N	N	N	G	N	G	N	N	N	N	N	N	G	N	G	N	N	N	N	G	N	G	N	G	G
S2045_6629	A/T	2045	6629	N	N	N	N	N	A	N	N	A	N	N	N	A	N	N	A	A	N	A	N	A	N	N	N	A	N	A	N	N	N	N	N	N	A	N	A	N	N	N	N	A	N	A	N	A	A
S2045_6635	G/A	2045	6635	N	N	N	N	N	G	N	N	G	N	N	N	G	N	N	G	G	N	G	N	G	N	N	N	G	N	G	N	N	N	N	N	N	G	N	G	N	N	N	N	G	N	G	N	G	G
S2045_6666	G/A	2045	6666	N	N	N	N	N	G	N	N	G	N	N	N	G	N	N	G	G	N	G	N	G	N	N	N	G	N	G	N	N	N	N	N	N	G	N	G	N	N	N	N	G	N	G	N	G	G
S2045_6669	T/A	2045	6669	N	N	N	N	N	T	N	N	T	N	N	N	T	N	N	T	T	N	T	N	T	N	N	N	T	N	T	N	N	N	N	N	N	T	N	T	N	N	N	N	T	N	T	N	T	T
S2045_6673	A/G	2045	6673	N	N	N	N	N	A	N	N	A	N	N	N	A	N	N	A	A	N	A	N	A	N	N	N	A	N	A	N	N	N	N	N	N	A	N	A	N	N	N	N	A	N	A	N	A	A
S21082_46285	C/T	21082	46285	C	C	N	N	C	C	C	N	C	N	C	C	C	C	N	C	C	N	C	C	C	N	N	C	C	C	C	N	N	N	N	N	N	C	C	N	N	N	N	N	C	C	C	C	C	N
S21082_46307	G/A	21082	46307	G	G	N	N	G	G	G	N	G	N	G	G	G	G	N	G	G	N	G	G	G	N	N	G	G	G	G	N	N	N	N	N	N	G	G	N	N	N	N	N	G	G	G	G	G	N
S21340_5034	A/G	21340	5034	N	A	N	N	A	A	N	A	A	N	A	A	A	A	N	A	A	N	A	A	A	A	A	A	A	A	A	A	N	A	A	A	A	A	N	A	N	N	N	G	A	A	A	A	A	A
S21340_5037	G/A	21340	5037	N	G	N	N	G	G	N	G	G	N	G	G	G	G	N	G	G	N	G	G	G	G	G	G	G	G	G	G	N	G	G	G	G	G	N	G	N	N	N	A	G	G	G	G	G	G
S21402_16200	G/C	21402	16200	N	G	N	N	G	N	N	N	N	N	N	N	G	N	N	G	N	N	G	N	N	N	N	G	N	N	N	N	N	N	N	N	N	N	N	N	N	N	N	N	G	G	G	N	N	G
S21402_16224	C/T	21402	16224	N	C	N	N	C	N	N	N	N	N	N	N	C	N	N	C	N	N	C	N	N	N	N	C	N	N	N	N	N	N	N	N	N	N	N	N	N	N	N	N	C	C	C	N	N	C
S21402_16225	A/G	21402	16225	N	A	N	N	A	N	N	N	N	N	N	N	A	N	N	A	N	N	A	N	N	N	N	A	N	N	N	N	N	N	N	N	N	N	N	N	N	N	N	N	A	A	A	N	N	A
S21402_16233	T/C	21402	16233	N	T	N	N	T	N	N	N	N	N	N	N	T	N	N	T	N	N	T	N	N	N	N	T	N	N	N	N	N	N	N	N	N	N	N	N	N	N	N	N	T	T	T	N	N	T
C2160062_42	C/A	2160062	42	N	N	N	N	N	C	N	C	C	N	C	N	N	N	N	N	N	N	N	N	N	N	C	N	N	N	N	N	C	N	N	C	N	N	N	N	N	N	N	A	N	N	N	N	N	N
C2160062_63	T/C	2160062	63	N	N	N	N	N	T	N	T	T	N	T	N	N	N	N	N	N	N	N	N	N	N	T	N	N	N	N	N	T	N	N	T	N	N	N	N	N	N	N	C	N	N	N	N	N	N
C2160062_91	G/A	2160062	91	N	N	N	N	N	G	N	G	G	N	G	N	N	N	N	N	N	N	N	N	N	N	G	N	N	N	N	N	G	N	N	G	N	N	N	N	N	N	N	A	N	N	N	N	N	N
C2171188_100	T/C	2171188	100	T	T	T	T	T	T	T	T	T	N	T	T	T	T	T	T	T	T	T	T	T	T	T	T	T	N	T	T	T	T	T	T	T	T	T	T	T	N	N	N	T	T	T	T	T	T
C2171188_114	C/A	2171188	114	C	C	C	C	C	C	C	C	C	N	C	C	C	C	C	C	C	C	C	C	C	C	C	C	C	N	C	C	C	C	C	C	C	C	C	C	C	N	N	N	C	C	C	C	C	C
C2171188_116	A/T	2171188	116	A	A	A	A	A	A	A	A	A	N	A	A	A	A	A	A	A	A	A	A	A	A	A	A	A	N	A	A	A	A	A	A	A	A	A	A	A	N	N	N	A	A	A	A	A	A
S21903_63409	T/C	21903	63409	N	N	N	N	N	N	N	N	N	N	N	N	N	N	N	N	N	N	N	N	N	N	T	N	N	N	N	N	N	N	N	N	N	N	T	T	T	N	N	N	N	N	N	N	N	N
S21903_71540	T/G	21903	71540	T	T	T	T	T	T	T	T	T	N	T	T	T	T	T	T	T	T	T	T	N	T	T	T	T	N	T	N	T	T	T	T	N	T	T	T	T	N	N	N	T	T	T	T	T	T
S22348_58921	T/C	22348	58921	T	N	N	N	N	N	N	N	T	N	N	N	N	N	N	N	N	T	N	N	N	N	N	N	N	T	N	N	N	N	N	N	T	N	T	N	T	N	N	C	N	N	N	T	T	N
S22356_25267	T/C	22356	25267	T	T	T	N	T	T	T	T	T	N	N	T	T	T	T	T	T	T	T	T	T	T	T	T	T	N	N	T	T	T	T	T	N	T	T	N	N	N	N	N	T	T	T	T	T	T
S22356_25268	G/A	22356	25268	G	G	G	N	G	G	G	G	G	N	N	G	G	G	G	G	G	G	G	G	G	G	G	G	G	N	N	G	G	G	G	G	N	G	G	N	N	N	N	N	G	G	G	G	G	G
S22356_25269	G/A	22356	25269	G	G	G	N	G	G	G	G	G	N	N	G	G	G	G	G	G	G	G	G	G	G	G	G	G	N	N	G	G	G	G	G	N	G	G	N	N	N	N	N	G	G	G	G	G	G
S22356_25274	A/C	22356	25274	A	A	A	N	A	A	A	A	A	N	N	A	A	A	A	A	A	A	A	A	A	A	A	A	A	N	N	A	A	A	A	A	N	A	A	N	N	N	N	N	A	A	A	A	A	A
S22356_25275	A/C	22356	25275	A	A	A	N	A	A	A	A	A	N	N	A	N	A	A	A	A	A	A	A	A	A	A	A	A	N	N	A	A	A	A	A	N	A	A	N	N	N	N	N	A	A	A	A	A	A
S22356_25277	T/C	22356	25277	T	T	T	N	T	T	T	T	T	N	N	T	T	T	T	T	T	T	T	T	T	T	T	T	T	N	N	T	T	T	T	T	N	T	T	N	N	N	N	N	T	T	T	T	T	T
S22356_25306	A/G	22356	25306	A	A	A	N	A	A	A	A	A	N	N	A	A	A	A	A	A	A	A	A	A	A	A	A	A	N	N	A	A	A	A	A	N	A	A	N	N	N	N	N	A	A	A	A	A	A
S22356_25308	A/G	22356	25308	A	A	A	N	A	A	A	A	A	N	N	A	A	A	A	A	A	A	A	A	A	A	A	A	A	N	N	A	A	A	A	A	N	A	A	N	N	N	N	N	A	A	A	A	A	A
S22356_25311	C/A	22356	25311	C	C	C	N	C	C	C	C	C	N	N	C	C	C	C	C	C	C	C	C	C	C	C	C	C	N	N	C	C	C	C	C	N	C	C	N	N	N	N	N	C	C	C	C	C	C
S22356_25318	T/C	22356	25318	T	T	T	N	T	T	T	T	T	N	N	T	T	T	T	T	T	T	T	T	T	T	T	T	T	N	N	T	T	T	T	T	N	T	T	N	N	N	N	N	T	T	T	T	T	T
S22627_63827	A/T	22627	63827	N	N	A	A	N	N	A	A	N	N	N	N	N	N	A	N	N	A	N	N	N	A	A	N	N	A	N	N	N	A	A	A	N	N	A	N	A	N	N	N	N	N	N	A	N	N
S22639_33906	T/C	22639	33906	N	N	N	N	N	N	N	N	N	N	N	N	N	T	N	N	T	N	N	N	T	N	N	N	T	N	N	N	N	N	N	N	N	N	N	N	N	N	N	N	T	N	N	N	N	T
S22639_33908	T/C	22639	33908	N	N	N	N	N	N	N	N	N	N	N	N	N	T	N	N	T	N	N	N	T	N	N	N	T	N	N	N	N	N	N	N	N	N	N	N	N	N	N	N	T	N	N	N	N	T
S22639_33910	A/C	22639	33910	N	N	N	N	N	N	N	N	N	N	A	N	N	N	N	N	A	N	N	N	A	N	N	N	A	N	N	N	N	N	N	N	N	N	N	N	N	N	N	N	A	N	N	N	N	A
S22639_33917	A/C	22639	33917	N	N	N	N	N	N	N	N	N	N	A	N	N	A	N	N	A	N	N	N	A	N	N	N	A	N	N	N	N	N	N	N	N	N	N	N	N	N	N	N	A	N	N	N	N	A
S22639_33920	A/G	22639	33920	N	N	N	N	N	N	N	N	N	N	A	N	N	A	N	N	A	N	N	N	A	N	N	N	A	N	N	N	N	N	N	N	N	N	N	N	N	N	N	N	A	N	N	N	N	A
S22639_33929	C/T	22639	33929	N	N	N	N	N	N	N	N	N	N	C	N	N	C	N	N	C	N	N	N	C	N	N	N	C	N	N	N	N	N	N	N	N	N	N	N	N	N	N	N	C	N	N	N	N	C
S22639_33932	T/C	22639	33932	N	N	N	N	N	N	N	N	N	N	T	N	N	T	N	N	T	N	N	N	T	N	N	N	T	N	N	N	N	N	N	N	N	N	N	N	N	N	N	N	T	N	N	N	N	T
S22652_21861	G/A	22652	21861	G	N	G	G	N	N	G	N	N	G	N	N	N	N	G	N	N	G	N	N	N	N	N	N	N	N	N	N	N	N	N	N	N	N	N	N	N	N	N	A	N	N	N	G	N	N
S22829_107961	C/T	22829	107961	C	C	C	C	C	C	C	C	C	N	C	C	C	C	C	C	C	C	C	C	C	C	C	C	C	N	C	C	C	C	C	C	C	C	C	C	C	C	N	N	C	C	C	C	C	C
S22829_108004	T/C	22829	108004	T	T	T	T	T	T	T	T	T	N	T	T	T	T	T	T	T	T	T	T	T	T	T	T	T	N	T	T	T	T	T	T	T	T	T	T	T	T	N	N	T	T	T	T	T	T
C2298878_167	C/T	2298878	167	N	C	N	N	C	C	N	N	N	N	C	C	C	C	N	C	C	N	C	C	C	C	N	C	C	N	C	N	N	C	C	C	N	C	N	C	N	N	N	N	C	C	C	N	C	C
S23249_71405	C/T	23249	71405	N	C	N	N	C	C	C	N	C	N	C	C	C	C	N	C	C	N	C	C	C	N	N	C	C	N	C	C	N	C	N	N	N	C	C	C	N	N	N	N	C	C	C	N	C	C
S23493_22695	T/A	23493	22695	N	T	N	N	T	T	N	N	T	N	T	T	T	T	N	T	T	N	T	T	N	T	T	T	T	T	T	N	T	T	T	T	N	T	N	T	N	N	N	N	T	T	T	T	T	T
C2353864_75	G/C	2353864	75	N	N	N	N	N	N	N	N	N	G	N	N	N	N	N	N	N	N	N	N	N	N	N	N	N	N	N	N	N	N	N	N	N	N	N	N	N	N	N	N	N	N	N	N	N	N
C2353864_78	C/T	2353864	78	N	N	N	N	N	N	N	N	N	C	N	N	N	N	N	N	N	N	N	N	N	N	N	N	N	N	N	N	N	N	N	N	N	N	N	N	N	N	N	N	N	N	N	N	N	N
C2353864_96	G/T	2353864	96	N	N	N	N	N	N	N	N	N	T	N	N	N	N	N	N	N	N	N	N	N	N	N	N	N	N	N	N	N	N	N	N	N	N	N	N	N	N	N	N	N	N	N	N	N	N
S23735_25531	G/T	23735	25531	N	G	N	N	G	G	N	G	N	N	G	G	G	G	N	G	G	N	G	G	G	G	G	G	G	N	G	G	N	N	G	G	N	G	N	G	N	G	G	N	G	G	G	N	N	G
S23735_25537	A/G	23735	25537	N	A	N	N	A	A	N	A	N	N	A	A	A	A	N	A	A	N	A	A	A	A	A	A	A	N	A	A	N	N	A	A	N	A	N	A	N	A	A	N	A	A	A	N	N	A
S23760_1165	T/C	23760	1165	T	T	T	T	T	T	T	T	T	T	T	T	T	T	T	T	T	T	T	T	N	T	T	T	T	T	T	N	N	T	T	T	N	T	T	T	T	N	N	N	T	T	T	T	T	T
S23760_1166	A/T	23760	1166	A	A	A	A	A	A	A	A	A	A	A	A	A	A	A	A	A	A	A	A	N	A	A	A	A	A	A	N	N	A	A	A	N	A	A	A	A	N	N	N	A	A	A	A	A	A
C2377910_74	A/T	2377910	74	N	A	A	A	N	N	A	N	A	N	A	A	N	A	A	A	A	A	A	A	N	N	A	A	A	A	A	N	A	N	A	A	N	N	A	A	A	N	N	N	A	A	N	A	N	A
C2385814_54	C/A	2385814	54	N	C	N	N	C	C	N	N	N	N	C	C	C	C	N	C	C	N	C	C	N	N	N	C	C	N	C	N	N	N	N	N	N	C	N	C	N	N	N	A	C	C	C	N	N	C
C2385814_57	C/T	2385814	57	N	C	N	N	C	C	N	N	N	N	C	C	C	C	N	C	C	N	C	C	N	N	N	C	C	N	C	N	N	N	N	N	N	C	N	C	N	N	N	T	C	C	C	N	N	C
C2410960_127	C/T	2410960	127	C	N	N	N	N	N	C	N	N	N	N	N	N	N	C	N	N	C	N	N	N	N	N	N	N	N	N	N	N	N	N	N	N	N	C	N	N	N	N	N	N	N	N	C	C	N
C2424182_99	C/A	2424182	99	C	N	C	C	N	N	C	C	C	C	N	N	N	N	C	N	N	C	N	N	N	N	C	N	N	C	N	N	C	N	C	C	N	N	C	N	C	N	N	A	N	N	N	C	N	N
S24335_100831	A/C	24335	100831	N	N	N	N	N	N	N	N	N	N	N	N	N	N	N	N	N	N	N	N	N	N	N	N	N	N	N	N	N	N	N	N	N	N	N	N	N	N	N	C	N	N	N	N	N	N
S24335_100836	A/G	24335	100836	N	N	N	N	N	N	N	N	N	N	N	N	N	N	N	N	N	N	N	N	N	N	N	N	N	N	N	N	N	N	N	N	N	N	N	N	N	N	N	G	N	N	N	N	N	N
S24509_1445	T/A	24509	1445	T	T	N	N	T	T	N	N	T	N	T	T	T	T	N	T	T	N	T	T	T	T	T	T	T	T	T	T	T	T	T	T	N	T	N	T	N	N	N	A	T	T	T	T	T	T
S24570_47157	A/G	24570	47157	N	A	N	N	A	A	N	N	A	N	A	A	A	A	N	A	A	N	A	A	N	N	N	A	A	A	A	N	N	A	N	N	N	A	N	A	N	N	N	G	A	A	A	N	N	A
S24570_47205	C/T	24570	47205	N	C	N	N	C	C	N	N	C	N	C	C	C	C	N	C	C	N	C	C	N	N	N	C	C	C	C	N	N	C	N	N	N	C	N	C	N	N	N	T	C	C	C	N	N	C
S2463_56414	T/C	2463	56414	N	N	N	N	N	N	N	T	N	N	T	N	T	N	N	N	N	N	N	N	T	T	N	N	N	N	T	N	N	N	N	T	N	T	N	N	N	N	N	C	N	N	N	N	T	N
S2463_56415	A/G	2463	56415	N	N	N	N	N	N	N	A	N	N	A	N	A	N	N	N	N	N	N	N	A	A	N	N	N	N	A	N	N	N	N	A	N	A	N	N	N	N	N	G	N	N	N	N	A	N
S2463_56417	C/T	2463	56417	N	N	N	N	N	N	N	C	N	N	C	N	C	N	N	N	N	N	N	N	C	C	N	N	N	N	C	N	N	N	N	C	N	C	N	N	N	N	N	T	N	N	N	N	C	N
S2463_56424	C/T	2463	56424	N	N	N	N	N	N	N	C	N	N	C	N	C	N	N	N	N	N	N	N	C	C	N	N	N	N	C	N	N	N	N	C	N	C	N	N	N	N	N	T	N	N	N	N	C	N
S2463_56425	T/C	2463	56425	N	N	N	N	N	N	N	T	N	N	T	N	T	N	N	N	N	N	N	N	T	T	N	N	N	N	T	N	N	N	N	T	N	T	N	N	N	N	N	C	N	N	N	N	T	N
S2463_56427	T/C	2463	56427	N	N	N	N	N	N	N	T	N	N	T	N	T	N	N	N	N	N	N	N	T	T	N	N	N	N	T	N	N	N	N	T	N	T	N	N	N	N	N	C	N	N	N	N	T	N
S2463_56431	T/C	2463	56431	N	N	N	N	N	N	N	T	N	N	T	N	T	N	N	N	N	N	N	N	T	T	N	N	N	N	T	N	N	N	N	T	N	T	N	N	N	N	N	C	N	N	N	N	T	N
S2463_56432	G/T	2463	56432	N	N	N	N	N	N	N	G	N	N	G	N	G	N	N	N	N	N	N	N	G	G	N	N	N	N	G	N	N	N	N	G	N	G	N	N	N	N	N	T	N	N	N	N	G	N
S2463_56433	A/G	2463	56433	N	N	N	N	N	N	N	A	N	N	A	N	A	N	N	N	N	N	N	N	A	A	N	N	N	N	A	N	N	N	N	A	N	A	N	N	N	N	N	G	N	N	N	N	A	N
S25317_9248	A/T	25317	9248	N	A	N	N	A	A	N	A	A	N	A	A	A	A	N	A	A	N	A	A	N	A	A	A	A	A	A	N	N	A	A	A	A	A	N	N	N	N	N	N	A	A	A	A	A	A
S25317_9262	T/G	25317	9262	N	T	N	N	T	T	N	T	T	N	T	T	T	T	N	T	T	N	T	T	N	T	T	T	T	T	T	N	N	T	T	T	T	T	N	N	N	N	N	N	T	T	T	T	T	T
S25317_9270	C/G	25317	9270	N	C	N	N	C	C	N	C	C	N	C	C	C	C	N	C	C	N	C	C	N	C	C	C	C	C	C	N	N	C	C	C	C	C	N	N	N	N	N	N	C	C	C	C	C	C
S25317_9275	A/T	25317	9275	N	A	N	N	A	A	N	A	A	N	A	A	A	A	N	A	A	N	A	A	N	A	A	A	A	A	A	N	N	A	A	A	A	A	N	N	N	N	N	N	A	A	A	A	A	A
S25317_9277	A/C	25317	9277	N	A	N	N	A	A	N	A	A	N	A	A	A	A	N	A	A	N	A	A	N	A	A	A	A	A	A	N	N	A	A	A	A	A	N	N	N	N	N	N	A	A	A	A	A	A
S25482_34488	A/C	25482	34488	A	A	A	A	A	A	N	A	A	N	A	A	A	A	A	A	A	N	A	A	A	A	A	A	A	A	A	N	N	A	A	A	N	A	A	A	A	N	N	C	A	A	A	A	A	A
S25539_437	C/G	25539	437	N	C	N	N	N	N	N	N	C	N	C	C	N	N	N	N	C	N	C	C	N	C	N	C	N	N	N	N	C	N	N	N	N	C	N	N	N	N	N	N	C	C	C	N	N	C
S25819_49755	T/A	25819	49755	T	T	T	T	T	T	T	T	T	N	T	T	T	T	N	T	T	T	T	T	T	T	T	T	T	T	T	T	N	T	T	T	N	T	T	T	T	T	T	N	T	T	T	T	T	T
S25819_49756	T/A	25819	49756	T	T	T	T	T	T	T	T	T	N	T	T	T	T	N	T	T	T	T	T	T	T	T	T	T	T	T	T	N	T	T	T	N	T	T	T	T	T	T	N	T	T	T	T	T	T
S2584_176528	T/A	2584	176528	T	N	N	T	T	T	N	N	T	N	N	T	T	T	N	T	T	N	T	T	N	N	N	T	T	N	T	N	N	N	N	N	N	T	N	N	T	N	N	N	T	T	T	N	T	T
S2584_176577	T/A	2584	176577	T	N	N	T	T	T	N	N	T	N	N	T	T	T	N	T	T	N	T	T	N	N	N	T	T	N	T	N	N	N	N	N	N	T	N	N	T	N	N	N	T	T	T	N	T	T
S25920_32217	T/G	25920	32217	N	N	N	N	T	T	T	T	T	N	T	T	N	N	N	N	T	N	T	T	N	N	T	T	T	N	N	N	N	N	N	T	N	T	N	T	N	N	N	G	T	N	T	T	T	N
C2616221_55	A/C	2616221	55	N	N	N	N	N	N	N	N	N	A	N	N	N	N	N	N	N	N	N	N	N	N	N	N	N	N	N	N	N	N	N	N	N	N	N	N	N	N	N	C	N	N	N	N	N	N
S26562_30848	T/G	26562	30848	N	T	N	N	T	T	N	N	N	N	T	N	N	N	N	N	N	N	T	N	N	N	N	N	N	N	T	N	N	T	N	N	N	N	N	N	N	N	N	N	T	N	T	T	T	N
S26562_30851	A/G	26562	30851	N	A	N	N	A	A	N	N	N	N	A	N	N	N	N	N	N	N	A	N	N	N	N	N	N	N	A	N	N	A	N	N	N	N	N	N	N	N	N	N	A	N	A	A	A	N
S26617_34714	G/A	26617	34714	G	G	G	G	G	G	G	G	G	N	G	G	G	G	G	G	G	G	G	G	G	N	G	G	G	N	G	G	G	N	G	G	N	G	G	G	G	N	N	N	G	G	N	G	G	G
S26617_34729	A/G	26617	34729	A	A	A	A	A	A	A	A	A	N	A	A	A	A	A	A	A	A	A	A	A	N	A	A	A	N	A	A	A	N	A	A	N	A	A	A	A	N	N	N	A	A	N	A	A	A
S26617_34746	C/T	26617	34746	C	C	C	C	C	C	C	C	C	N	C	C	C	C	C	C	C	C	C	C	C	N	C	C	C	N	C	C	C	N	C	C	N	C	C	C	C	N	N	N	C	C	N	C	C	C
S26655_45339	G/C	26655	45339	N	G	N	N	G	G	N	N	G	N	G	G	G	G	N	G	G	N	G	G	G	N	N	G	G	N	G	G	N	N	N	N	N	G	N	G	N	N	N	N	G	G	G	N	G	G
S26655_45352	T/C	26655	45352	N	T	N	N	T	T	N	N	T	N	T	T	T	T	N	T	T	N	T	T	T	N	N	T	T	N	T	T	N	N	N	N	N	T	N	T	N	N	N	N	T	T	T	N	T	T
S26655_45353	T/C	26655	45353	N	T	N	N	T	T	N	N	T	N	T	T	T	T	N	T	T	N	T	T	T	N	N	T	T	N	T	T	N	N	N	N	N	T	N	T	N	N	N	N	T	T	T	N	T	T
S26655_45355	T/A	26655	45355	N	T	N	N	T	T	N	N	T	N	T	T	T	T	N	T	T	N	T	T	T	N	N	T	T	N	T	T	N	N	N	N	N	T	N	T	N	N	N	N	T	T	T	N	T	T
S26655_45356	A/G	26655	45356	N	A	N	N	A	A	N	N	A	N	A	A	A	A	N	A	A	N	A	A	A	N	N	A	A	N	A	A	N	N	N	N	N	A	N	A	N	N	N	N	A	A	A	N	A	A
S26655_45380	G/T	26655	45380	N	G	N	N	G	G	N	N	G	N	G	G	G	G	N	G	G	N	G	G	G	N	N	G	G	N	G	G	N	N	N	N	N	G	N	G	N	N	N	N	G	G	G	N	G	G
C2682517_70	G/C	2682517	70	N	G	N	N	G	G	N	N	G	N	G	G	G	G	N	G	G	N	G	G	G	N	N	G	G	N	G	N	N	N	N	N	N	G	N	G	N	N	N	N	G	G	G	G	G	G
C2682517_72	T/C	2682517	72	N	T	N	N	T	T	N	N	T	N	T	T	T	T	N	T	T	N	T	T	T	N	N	T	T	N	T	N	N	N	N	N	N	T	N	T	N	N	N	N	T	T	T	T	T	T
C2682517_80	C/T	2682517	80	N	C	N	N	C	C	N	N	C	N	C	C	C	C	N	C	C	N	C	C	C	N	N	C	C	N	C	N	N	N	N	N	N	C	N	C	N	N	N	N	C	C	C	C	C	C
C2682517_112	G/A	2682517	112	N	G	N	N	G	G	N	N	G	N	G	G	G	G	N	G	G	N	G	G	G	N	N	G	G	N	G	N	N	N	N	N	N	G	N	G	N	N	N	N	G	G	G	G	G	G
S26844_118850	A/C	26844	118850	N	A	N	N	A	A	A	A	A	N	A	A	A	A	N	A	A	N	A	A	N	N	A	A	A	A	A	N	A	N	A	A	A	A	N	A	N	N	N	N	A	A	A	A	A	A
S27061_1039	A/C	27061	1039	N	A	N	N	A	A	N	N	N	N	A	A	A	A	N	A	A	N	A	A	A	N	N	A	A	N	A	A	N	N	N	N	N	A	N	A	A	N	N	N	A	A	A	N	N	A
S2744_151623	A/T	2744	151623	N	A	N	N	A	A	N	N	A	N	A	A	A	A	A	A	A	N	A	A	A	N	N	A	A	N	A	A	N	N	N	A	N	A	N	A	N	N	N	N	A	A	A	A	A	A
S2744_151633	C/A	2744	151633	N	C	N	N	C	C	N	N	C	N	C	C	C	C	C	C	C	N	C	C	C	N	N	C	C	N	C	C	N	N	N	C	N	C	N	C	N	N	N	N	C	C	C	C	C	C
S2794_165688	C/A	2794	165688	N	N	N	N	N	N	N	C	N	N	N	N	N	N	N	N	N	N	N	N	N	N	C	N	N	N	N	N	N	N	N	N	N	N	N	N	N	N	N	A	N	N	N	N	N	N
S2794_165698	T/A	2794	165698	N	N	N	N	N	N	N	T	N	N	N	N	N	N	N	N	N	N	N	N	N	N	T	N	N	N	N	N	N	N	N	N	N	N	N	N	N	N	N	A	N	N	N	N	N	N
S2794_165706	C/T	2794	165706	N	N	N	N	N	N	N	C	N	N	N	N	N	N	N	N	N	N	N	N	N	N	C	N	N	N	N	N	N	N	N	N	N	N	N	N	N	N	N	T	N	N	N	N	N	N
S2794_165714	G/T	2794	165714	N	N	N	N	N	N	N	G	N	N	N	N	N	N	N	N	N	N	N	N	N	N	G	N	N	N	N	N	N	N	N	N	N	N	N	N	N	N	N	T	N	N	N	N	N	N
S2794_165721	C/G	2794	165721	N	N	N	N	N	N	N	C	N	N	N	N	N	N	N	N	N	N	N	N	N	N	C	N	N	N	N	N	N	N	N	N	N	N	N	N	N	N	N	G	N	N	N	N	N	N
S2815_72698	C/T	2815	72698	N	C	N	N	C	C	N	N	C	C	C	C	C	C	N	C	C	N	C	C	C	C	N	C	C	N	C	C	N	N	N	N	N	C	N	C	N	N	N	N	C	C	C	N	C	C
S28234_8955	T/A	28234	8955	N	N	N	N	N	N	N	N	N	T	N	N	N	N	N	N	N	N	T	N	N	N	N	N	N	N	N	N	N	N	T	N	N	N	N	N	N	N	N	N	N	N	N	N	T	N
S28234_8966	C/A	28234	8966	N	N	N	N	N	N	N	N	N	C	N	N	N	N	N	N	N	N	C	N	N	N	N	N	N	N	N	N	N	N	C	N	N	N	N	N	N	N	N	N	N	N	N	N	C	N
S28234_8991	T/A	28234	8991	N	N	N	N	N	N	N	N	N	T	N	N	N	N	N	N	N	N	T	N	N	N	N	N	N	N	N	N	N	N	T	N	N	N	N	N	N	N	N	N	N	N	N	N	T	N
S28380_119425	C/G	28380	119425	N	N	C	N	N	N	N	N	C	N	N	N	N	N	N	N	N	N	N	N	N	N	N	N	N	N	N	N	N	N	N	N	N	N	N	N	N	N	N	N	N	N	N	C	C	N
S28380_119429	A/C	28380	119429	N	N	A	N	N	N	N	N	A	N	N	N	N	N	N	N	N	N	N	N	N	N	N	N	N	N	N	N	N	N	N	N	N	N	N	N	N	N	N	N	N	N	N	A	A	N
S28380_119434	C/G	28380	119434	N	N	C	N	N	N	N	N	C	N	N	N	N	N	N	N	N	N	N	N	N	N	N	N	N	N	N	N	N	N	N	N	N	N	N	N	N	N	N	N	N	N	N	C	C	N
S28380_119461	G/A	28380	119461	N	N	G	N	N	N	N	N	G	N	N	N	N	N	N	N	N	N	N	N	N	N	N	N	N	N	N	N	N	N	N	N	N	N	N	N	N	N	N	N	N	N	N	G	G	N
S28380_119464	G/A	28380	119464	N	N	G	N	N	N	N	N	G	N	N	N	N	N	N	N	N	N	N	N	N	N	N	N	N	N	N	N	N	N	N	N	N	N	N	N	N	N	N	N	N	N	N	G	G	N
C2866000_107	G/A	2866000	107	N	G	G	N	G	G	N	N	N	N	G	G	G	G	N	G	G	N	G	G	N	N	N	G	G	N	G	N	N	N	N	N	N	G	N	G	N	N	N	N	G	G	G	N	N	G
C2866000_133	C/T	2866000	133	N	C	C	N	C	C	N	N	N	N	C	C	C	C	N	C	C	N	C	C	N	N	N	C	C	N	C	N	N	N	N	N	N	C	N	C	N	N	N	N	C	C	C	N	N	C
C2866000_142	T/C	2866000	142	N	T	T	N	T	T	N	N	N	N	T	T	T	T	N	T	T	N	T	T	N	N	N	T	T	N	T	N	N	N	N	N	N	T	N	T	N	N	N	N	T	T	T	N	N	T
C2866000_146	A/G	2866000	146	N	A	A	N	A	A	N	N	N	N	A	A	A	A	N	A	A	N	A	A	N	N	N	A	A	N	A	N	N	N	N	N	N	A	N	A	N	N	N	N	A	A	A	N	N	A
S2889_39976	A/C	2889	39976	N	A	N	N	A	A	N	N	N	N	A	A	A	A	N	A	A	N	A	A	N	N	N	A	A	N	A	N	N	N	N	N	N	A	N	A	N	N	N	N	A	A	A	N	N	A
S2889_39992	G/C	2889	39992	N	G	N	N	G	G	N	N	N	N	G	G	G	G	N	G	G	N	G	G	N	N	N	G	G	N	G	N	N	N	N	N	N	G	N	G	N	N	N	N	G	G	G	N	N	G
S2889_40003	C/T	2889	40003	N	C	N	N	C	C	N	N	N	N	C	C	C	C	N	C	C	N	C	C	N	N	N	C	C	N	C	N	N	N	N	N	N	C	N	C	N	N	N	N	C	C	C	N	N	C
S2889_40004	G/A	2889	40004	N	G	N	N	G	G	N	N	N	N	G	G	G	G	N	G	G	N	G	G	N	N	N	G	G	N	G	N	N	N	N	N	N	G	N	G	N	N	N	N	G	G	G	N	N	G
S2889_40006	G/T	2889	40006	N	G	N	N	G	G	N	N	N	N	G	G	G	G	N	G	G	N	G	G	N	N	N	G	G	N	G	N	N	N	N	N	N	G	N	G	N	N	N	N	G	G	G	N	N	G
S2889_40008	T/G	2889	40008	N	T	N	N	T	T	N	N	N	N	T	T	T	T	N	T	T	N	T	T	N	N	N	T	T	N	T	N	N	N	N	N	N	T	N	T	N	N	N	N	T	T	T	N	N	T
S28919_2758	G/A	28919	2758	N	G	N	N	G	G	N	N	N	N	G	G	G	G	N	G	G	N	G	G	G	N	N	G	G	N	G	N	N	N	N	N	N	G	N	N	N	N	N	N	G	G	G	N	N	G
S28919_2763	G/A	28919	2763	N	G	N	N	G	G	N	N	N	N	G	G	G	G	N	G	G	N	G	G	G	N	N	G	G	N	G	N	N	N	N	N	N	G	N	N	N	N	N	N	G	G	G	N	N	G
S28919_2783	C/A	28919	2783	N	C	N	N	C	C	N	N	N	N	C	C	C	C	N	C	C	N	C	C	C	N	N	C	C	N	C	N	N	N	N	N	N	C	N	N	N	N	N	N	C	C	C	N	N	C
S28919_2794	C/A	28919	2794	N	C	N	N	C	C	N	N	N	N	C	C	C	C	N	C	C	N	C	C	C	N	N	C	C	N	C	N	N	N	N	N	N	C	N	N	N	N	N	N	C	C	C	N	N	C
S29315_21161	A/C	29315	21161	A	A	N	N	N	A	N	N	N	N	N	A	N	N	A	N	A	A	N	A	A	N	N	A	N	A	N	N	N	N	N	N	N	A	N	N	N	N	N	N	N	A	A	N	A	N
S29315_21181	T/G	29315	21181	T	T	N	N	N	T	N	N	N	N	N	T	N	N	T	N	T	T	N	T	T	N	N	T	N	N	N	N	N	N	N	N	N	T	N	N	N	N	N	N	N	T	T	N	T	N
S29540_98136	C/T	29540	98136	N	C	N	N	C	C	N	C	C	N	C	C	C	C	N	C	C	N	C	C	C	C	C	C	C	C	C	N	N	N	C	C	N	C	N	C	N	N	N	N	C	C	C	C	C	C
C2972209_74	C/G	2972209	74	N	C	N	N	C	C	N	N	C	C	C	C	N	C	N	C	C	N	C	C	C	N	N	C	C	N	C	C	N	N	N	N	N	C	N	C	N	N	N	N	C	C	C	C	C	C
C2972209_89	T/A	2972209	89	N	T	N	N	T	T	N	N	T	T	T	T	N	T	N	T	T	N	T	T	T	N	N	T	T	N	T	T	N	N	N	N	N	T	N	T	N	N	N	N	T	T	T	T	T	T
S29844_27124	T/G	29844	27124	N	N	N	T	N	N	N	T	N	N	T	N	N	N	N	T	N	N	N	N	N	T	N	N	N	N	N	N	N	T	N	N	T	T	T	T	N	N	N	N	T	T	T	N	N	N
S29844_27131	C/G	29844	27131	N	N	N	C	N	N	N	C	N	N	C	N	N	N	N	C	N	N	N	N	N	C	N	N	N	N	N	N	N	C	N	N	C	C	C	C	N	N	N	N	C	C	C	N	N	N
C2994455_52	C/T	2994455	52	C	N	C	C	N	N	C	N	N	N	N	N	N	N	C	N	N	C	N	N	N	N	N	N	N	N	N	N	N	N	N	N	N	N	C	N	C	N	N	N	N	N	N	N	N	N
C2994455_63	G/A	2994455	63	G	N	G	G	N	N	G	N	N	N	N	N	N	N	G	N	N	G	N	N	N	N	N	N	N	N	N	N	N	N	N	N	N	N	G	N	G	N	N	N	N	N	N	N	N	N
C2994455_73	C/T	2994455	73	C	N	C	C	N	N	C	N	N	N	N	N	N	N	C	N	N	C	N	N	N	N	N	N	N	N	N	N	N	N	N	N	N	N	C	N	C	N	N	N	N	N	N	N	N	N
C2994455_83	C/A	2994455	83	C	N	C	C	N	N	C	N	N	N	N	N	N	N	C	N	N	C	N	N	N	N	N	N	N	N	N	N	N	N	N	N	N	N	C	N	C	N	N	N	N	N	N	N	N	N
C2994455_85	T/C	2994455	85	T	N	T	T	N	N	T	N	N	N	N	N	N	N	T	N	N	T	N	N	N	N	N	N	N	N	N	N	N	N	N	N	N	N	T	N	T	N	N	N	N	N	N	N	N	N
C2994455_91	G/A	2994455	91	G	N	G	G	N	N	G	N	N	N	N	N	N	N	G	N	N	G	N	N	N	N	N	N	N	N	N	N	N	N	N	N	N	N	G	N	G	N	N	N	N	N	N	N	N	N
S30204_10268	G/A	30204	10268	N	G	N	N	G	G	N	N	G	G	G	G	G	G	N	G	G	N	G	G	N	N	N	G	G	G	G	N	N	N	N	N	N	G	N	G	N	N	N	N	G	G	G	N	G	G
S30204_10283	G/A	30204	10283	N	G	N	N	G	G	N	N	G	G	G	G	G	G	N	G	G	N	G	G	N	N	N	G	G	G	G	N	N	N	N	N	N	G	N	G	N	N	N	N	G	G	G	N	G	G
S30204_10287	A/G	30204	10287	N	A	N	N	A	A	N	N	A	A	A	A	A	A	N	A	A	N	A	A	N	N	N	A	A	A	A	N	N	N	N	N	N	A	N	A	N	N	N	N	A	A	A	N	A	A
S30204_10312	G/A	30204	10312	N	N	N	N	G	G	N	N	G	G	G	G	G	G	N	G	G	N	G	G	N	N	N	G	G	G	G	N	N	N	N	N	N	G	N	G	N	N	N	N	G	G	G	N	G	G
S3069_44717	T/A	3069	44717	N	T	N	N	T	T	N	N	T	N	T	T	T	T	N	T	T	N	T	T	N	N	N	T	T	T	T	N	N	N	N	N	N	T	N	N	N	N	N	N	T	T	T	N	T	T
S3069_44723	G/A	3069	44723	N	G	N	N	G	G	N	N	G	N	G	G	G	G	N	G	G	N	G	G	N	N	N	G	G	G	G	N	N	N	N	N	N	G	N	N	N	N	N	N	G	G	G	N	G	G
S3069_44741	G/T	3069	44741	N	G	N	N	G	G	N	N	G	N	G	G	G	G	N	G	G	N	G	G	N	N	N	G	G	G	G	N	N	N	N	N	N	G	N	N	N	N	N	N	G	G	G	N	G	G
C3071819_75	G/T	3071819	75	N	N	N	N	N	N	N	G	N	N	N	N	N	N	N	N	N	N	N	N	N	N	N	N	N	G	N	N	N	N	N	N	N	N	N	N	N	N	N	T	N	N	N	N	N	N
C3071819_77	A/G	3071819	77	N	N	N	N	N	N	N	A	N	N	N	N	N	N	N	N	N	N	N	N	N	N	N	N	N	A	N	N	N	N	N	N	N	N	N	N	N	N	N	G	N	N	N	N	N	N
C3071819_110	A/C	3071819	110	N	N	N	N	N	N	N	A	N	N	N	N	N	N	N	N	N	N	N	N	N	N	N	N	N	A	N	N	N	N	N	N	N	N	N	N	N	N	N	C	N	N	N	N	N	N
C3071819_116	A/C	3071819	116	N	N	N	N	N	N	N	A	N	N	N	N	N	N	N	N	N	N	N	N	N	N	N	N	N	A	N	N	N	N	N	N	N	N	N	N	N	N	N	C	N	N	N	N	N	N
C3071819_118	A/G	3071819	118	N	N	N	N	N	N	N	A	N	N	N	N	N	N	N	N	N	N	N	N	N	N	N	N	N	A	N	N	N	N	N	N	N	N	N	N	N	N	N	G	N	N	N	N	N	N
C3071819_121	G/C	3071819	121	N	N	N	N	N	N	N	G	N	N	N	N	N	N	N	N	N	N	N	N	N	N	N	N	N	G	N	N	N	N	N	N	N	N	N	N	N	N	N	C	N	N	N	N	N	N
S3072_59707	A/G	3072	59707	A	N	A	A	N	N	A	A	N	N	N	N	N	N	A	N	N	A	N	N	N	A	A	N	N	A	N	N	A	A	N	A	N	N	A	N	A	N	N	N	N	N	N	A	N	N
S3072_59712	G/A	3072	59712	G	N	G	G	N	N	G	G	N	N	N	N	N	N	G	N	N	G	N	N	N	G	G	N	N	G	N	N	G	G	N	G	N	N	G	N	G	N	N	N	N	N	N	G	N	N
S3072_59724	A/T	3072	59724	A	N	A	A	N	N	A	A	N	N	N	N	N	N	A	N	N	A	N	N	N	A	A	N	N	A	N	N	A	A	N	A	N	N	A	N	A	N	N	N	N	N	N	A	N	N
S3072_59759	G/C	3072	59759	G	N	G	G	N	N	G	G	N	N	N	N	N	N	G	N	N	G	N	N	N	G	G	N	N	G	N	N	G	G	N	G	N	N	G	N	G	N	N	N	N	N	N	G	N	N
S3072_59762	T/G	3072	59762	T	N	T	T	N	N	T	T	N	N	N	N	N	N	T	N	N	T	N	N	N	T	T	N	N	T	N	N	T	T	N	T	N	N	T	N	T	N	N	N	N	N	N	T	N	N
C3133435_123	C/A	3133435	123	C	N	N	N	N	N	N	N	N	C	N	N	N	N	N	N	N	N	N	N	C	N	N	N	C	N	N	N	N	N	N	N	N	N	N	N	N	N	N	A	N	N	C	N	N	C
C3139797_67	C/T	3139797	67	N	N	N	N	N	N	C	N	C	C	N	N	N	N	N	N	N	N	N	N	N	N	N	N	N	N	N	N	N	N	N	N	N	N	N	N	N	N	N	N	N	N	N	N	C	N
S31685_16301	T/A	31685	16301	T	T	T	T	N	N	T	N	T	N	T	N	N	N	T	N	T	T	T	N	N	T	N	N	T	N	T	N	N	T	N	N	N	T	T	T	T	N	N	N	T	N	N	T	T	T
C3198473_128	A/T	3198473	128	N	N	N	N	N	N	A	N	N	N	N	N	N	N	N	N	N	N	N	N	N	N	N	N	N	N	N	N	N	A	N	N	N	N	N	N	N	N	A	N	N	N	N	A	N	N
C3198473_131	G/A	3198473	131	N	N	N	N	N	N	G	N	N	N	N	N	N	N	N	N	N	N	N	N	N	N	N	N	N	N	N	N	N	G	N	N	N	N	N	N	N	N	G	N	N	N	N	G	N	N
C3198473_132	T/A	3198473	132	N	N	N	N	N	N	T	N	N	N	N	N	N	N	N	N	N	N	N	N	N	N	N	N	N	N	N	N	N	T	N	N	N	N	N	N	N	N	T	N	N	N	N	T	N	N
S31996_83734	C/A	31996	83734	N	N	N	N	N	N	N	N	C	N	N	N	N	N	N	N	N	N	N	N	N	N	N	N	N	N	N	N	N	N	N	N	N	N	N	N	N	N	N	N	N	N	N	C	C	N
S31996_83740	C/A	31996	83740	N	N	N	N	N	N	N	N	C	N	N	N	N	N	N	N	N	N	N	N	N	N	N	N	N	N	N	N	N	N	N	N	N	N	N	N	N	N	N	N	N	N	N	C	C	N
S31996_83753	T/A	31996	83753	N	N	N	N	N	N	N	N	T	N	N	N	N	N	N	N	N	N	N	N	N	N	N	N	N	N	N	N	N	N	N	N	N	N	N	N	N	N	N	N	N	N	N	T	T	N
S31996_83756	G/C	31996	83756	N	N	N	N	N	N	N	N	G	N	N	N	N	N	N	N	N	N	N	N	N	N	N	N	N	N	N	N	N	N	N	N	N	N	N	N	N	N	N	N	N	N	N	G	G	N
C3221127_75	A/C	3221127	75	N	N	N	N	N	N	N	N	N	N	N	N	N	N	N	N	N	N	N	N	N	N	N	N	N	N	N	A	N	N	N	A	N	N	N	N	N	N	N	N	N	N	N	N	N	N
C3221127_89	G/T	3221127	89	N	N	N	N	N	N	N	N	N	N	N	N	N	N	N	N	N	N	N	N	N	N	N	N	N	N	N	G	N	N	N	G	N	N	N	N	N	N	N	N	N	N	N	N	N	N
C3223269_65	G/A	3223269	65	N	N	N	G	N	N	G	N	N	N	N	G	N	N	N	N	N	N	G	N	G	N	N	N	N	N	N	N	N	N	N	N	N	N	N	N	N	N	N	A	G	N	N	N	N	N
C3228393_92	C/T	3228393	92	N	N	N	C	N	N	N	N	C	N	N	N	N	N	N	N	N	C	N	C	N	N	N	N	C	N	N	N	N	N	N	N	C	N	C	N	N	N	N	N	N	N	N	N	N	N
S32317_6652	G/T	32317	6652	N	G	N	N	G	N	N	N	G	N	G	G	N	G	G	G	G	N	G	G	N	N	N	G	G	N	G	N	N	N	N	N	N	G	N	G	G	N	N	N	G	G	G	N	G	G
C3244071_60	G/T	3244071	60	G	G	G	G	G	G	G	G	G	N	G	G	G	G	G	G	G	G	G	G	G	G	G	G	G	G	G	G	N	G	G	G	N	G	G	G	G	N	N	N	G	G	G	G	G	G
C3244071_70	C/A	3244071	70	C	C	C	C	C	C	C	C	C	N	C	C	C	C	C	C	C	C	C	C	C	C	C	C	C	C	C	C	N	C	C	C	N	C	C	C	C	N	N	N	C	C	C	C	C	C
C3249765_101	A/T	3249765	101	N	A	A	A	A	A	A	N	N	N	N	A	A	A	A	N	N	A	A	N	N	N	A	A	N	N	N	N	N	A	N	A	N	A	N	A	A	A	N	N	A	N	A	N	A	A
C3249765_129	T/C	3249765	129	N	T	T	T	T	T	T	N	N	N	N	T	T	T	T	N	N	T	T	N	N	N	T	T	N	N	N	N	N	T	N	T	N	T	N	N	T	T	N	N	T	N	T	N	T	T
C3251753_65	A/T	3251753	65	N	A	N	A	N	A	N	N	N	N	N	N	N	N	N	N	N	A	N	N	N	A	N	N	N	N	N	N	N	N	N	N	A	N	N	N	A	N	N	N	N	N	N	A	N	A
C3251753_82	A/T	3251753	82	N	A	N	A	N	A	N	N	N	N	N	N	N	N	N	N	N	A	N	N	N	A	N	N	N	N	N	N	N	N	N	N	A	N	N	N	A	N	N	N	N	N	N	A	N	A
C3251753_115	A/T	3251753	115	N	A	N	A	N	A	N	N	N	N	N	N	N	N	N	N	N	A	N	N	N	A	N	N	N	N	N	N	N	N	N	N	A	N	N	N	A	N	N	N	N	N	N	A	N	A
S32770_28828	C/T	32770	28828	N	N	N	N	C	C	N	N	C	N	N	N	N	C	N	N	C	N	C	N	N	N	N	C	C	N	N	N	N	N	N	C	N	C	N	N	N	N	N	N	C	C	N	N	C	C
S32770_28835	T/C	32770	28835	N	N	N	N	T	T	N	N	T	N	N	N	N	T	N	N	T	N	T	T	N	N	N	T	T	N	N	N	N	N	N	T	N	T	N	N	N	N	N	N	T	T	N	N	T	T
S32770_28838	T/C	32770	28838	N	N	N	N	T	T	N	N	T	N	N	N	N	T	N	N	T	N	T	T	N	N	N	T	T	N	N	N	N	N	N	T	N	T	N	N	N	N	N	N	T	T	N	N	T	T
S32770_28842	G/A	32770	28842	N	N	N	N	G	G	N	N	G	N	N	N	N	G	N	N	G	N	G	G	N	N	N	G	G	N	N	N	N	N	N	G	N	G	N	N	N	N	N	N	G	G	N	N	G	G
S32770_28874	T/A	32770	28874	N	N	N	N	T	T	N	N	T	N	N	N	N	T	N	N	T	N	T	T	N	N	N	T	T	N	N	N	N	N	N	T	N	T	N	N	N	N	N	N	T	T	N	N	T	T
C3295679_79	C/T	3295679	79	N	C	N	N	N	N	N	N	N	N	N	C	N	N	N	N	N	N	N	C	N	N	N	N	N	N	N	N	N	N	N	N	N	N	N	N	N	N	N	N	N	C	N	N	C	N
C3295679_123	G/A	3295679	123	N	G	N	N	N	N	N	N	N	G	N	G	N	N	N	N	N	N	N	G	N	N	N	N	N	N	N	N	N	N	N	N	N	N	N	N	N	N	N	N	N	G	N	N	N	N
C3295679_126	A/C	3295679	126	N	A	N	N	N	N	N	N	N	A	N	A	N	N	N	N	N	N	N	A	N	N	N	N	N	N	N	N	N	N	N	N	N	N	N	N	N	N	N	N	N	A	N	N	A	N
C3307703_99	C/A	3307703	99	N	N	N	N	N	N	N	C	N	N	N	N	N	N	N	N	N	N	N	N	C	N	N	N	N	N	N	N	N	N	N	N	N	N	C	N	N	N	N	N	C	C	N	N	N	N
S33175_40450	G/T	33175	40450	G	N	G	G	N	N	G	N	N	N	N	N	N	N	G	N	N	G	N	N	N	N	N	N	N	N	N	N	N	N	N	N	N	N	G	N	G	N	N	N	N	N	N	G	N	N
S3343_77311	C/G	3343	77311	C	C	C	N	C	C	N	C	C	N	C	C	C	C	C	C	C	C	C	C	C	C	C	C	C	N	C	C	C	C	C	C	C	C	N	C	N	N	C	N	C	C	C	C	C	C
S3343_77335	A/T	3343	77335	A	A	A	N	A	A	N	A	A	N	A	A	A	A	A	A	A	A	A	A	A	A	A	A	A	N	A	A	A	A	A	A	A	A	N	A	N	N	A	N	A	A	A	A	A	A
S3343_77346	A/G	3343	77346	A	A	A	N	A	A	N	A	A	N	A	A	A	A	A	A	A	A	A	A	A	A	A	A	A	N	A	A	A	A	A	A	A	A	N	A	N	N	A	N	A	A	A	A	A	A
S3343_77350	T/C	3343	77350	N	T	T	N	T	T	N	T	T	N	T	T	T	T	T	T	T	T	T	T	T	T	T	T	T	N	T	T	T	T	T	T	T	T	N	T	N	N	T	N	T	T	T	T	T	T
S33571_2111	G/T	33571	2111	N	G	N	N	G	G	N	N	N	N	G	G	G	G	N	G	G	N	G	G	G	N	N	G	G	N	G	N	N	N	N	N	N	G	N	N	N	N	N	N	G	G	G	N	N	G
S33571_2115	G/T	33571	2115	N	G	N	N	G	G	N	N	N	N	G	G	G	G	N	G	G	N	G	G	G	N	N	G	G	N	G	N	N	N	N	N	N	G	N	N	N	N	N	N	G	G	G	N	N	G
S33571_2122	C/T	33571	2122	N	C	N	N	C	C	N	N	N	N	C	C	C	C	N	C	C	N	C	C	C	N	N	C	C	N	C	N	N	N	N	N	N	C	N	N	N	N	N	N	C	C	C	N	N	C
S33571_2123	C/G	33571	2123	N	C	N	N	C	C	N	N	N	N	C	C	C	C	N	C	C	N	C	C	C	N	N	C	C	N	C	N	N	N	N	N	N	C	N	N	N	N	N	N	C	C	C	N	N	C
C3367687_212	T/A	3367687	212	N	N	N	N	N	N	N	N	N	T	N	N	N	N	N	N	N	N	N	N	N	N	N	N	N	N	N	N	N	N	N	N	N	N	N	N	N	N	N	N	N	N	N	N	N	N
S3400_3930	T/A	3400	3930	N	T	N	N	T	T	N	T	T	N	T	T	T	T	N	T	T	N	T	T	T	T	T	T	T	T	T	T	T	T	T	T	N	T	N	T	N	N	N	N	T	T	T	T	T	T
C3402535_85	G/A	3402535	85	N	N	N	N	N	N	N	N	N	N	N	N	N	N	N	N	N	G	N	N	N	N	N	N	N	N	N	N	N	N	N	N	G	N	N	N	N	N	N	N	N	N	N	N	N	N
C3402535_111	C/T	3402535	111	N	N	N	N	N	N	N	N	N	N	N	N	N	N	N	N	N	C	N	N	N	N	N	N	N	N	N	N	N	N	N	N	C	N	N	N	N	N	N	N	N	N	N	N	N	N
S34294_2666	A/C	34294	2666	N	N	N	N	N	N	N	N	N	A	N	N	N	N	N	N	N	N	N	N	N	N	N	N	N	N	N	N	N	N	N	N	A	N	N	N	N	N	N	N	N	N	N	N	N	N
C3441659_120	C/T	3441659	120	N	N	N	N	N	N	N	N	N	N	N	N	N	N	N	N	N	N	N	N	N	N	N	N	N	N	N	N	N	N	N	N	N	N	N	N	N	N	N	N	N	N	N	C	N	N
S346_37470	G/C	346	37470	N	G	N	G	G	G	N	N	N	N	G	G	G	G	N	G	G	N	G	G	G	N	N	G	G	N	G	G	N	N	N	N	N	G	N	N	N	N	N	N	G	G	G	N	N	G
S34753_35145	C/T	34753	35145	C	N	N	N	N	N	N	C	N	N	N	N	N	N	N	N	N	N	N	N	N	N	N	N	N	N	N	N	N	N	N	N	N	N	N	N	N	N	N	N	N	N	N	N	C	N
S3520_25263	A/C	3520	25263	N	A	N	N	A	A	N	N	A	N	A	A	A	A	N	A	A	N	A	A	A	N	N	A	A	A	A	A	A	N	N	N	N	A	N	A	N	N	N	N	A	A	A	N	A	A
S3520_25270	A/C	3520	25270	N	A	N	N	A	A	N	N	A	N	A	A	A	A	N	A	A	N	A	A	A	N	N	A	A	A	A	A	A	N	N	N	N	A	N	A	N	N	N	N	A	A	A	N	A	A
S3520_25281	A/T	3520	25281	N	A	N	N	A	A	N	N	A	N	A	A	A	A	N	A	A	N	A	A	A	N	N	A	A	A	A	A	A	N	N	N	N	A	N	A	N	N	N	N	A	A	A	N	A	A
S3537_53058	C/T	3537	53058	N	N	N	N	C	C	N	N	N	N	N	C	N	C	N	C	N	N	C	N	C	N	N	N	N	N	N	N	N	N	N	N	N	N	N	C	N	N	N	N	C	C	C	N	N	C
S3537_53059	G/C	3537	53059	N	N	N	N	G	G	N	N	N	N	N	G	N	G	N	G	N	N	G	N	G	N	N	N	N	N	N	N	N	N	N	N	N	N	N	G	N	N	N	N	G	G	G	N	N	G
S3537_53062	T/A	3537	53062	N	N	N	N	T	T	N	N	N	N	N	T	N	T	N	T	N	N	T	N	T	N	N	N	N	N	N	N	N	N	N	N	N	N	N	T	N	N	N	N	T	T	T	N	N	T
S3537_53076	A/C	3537	53076	N	N	N	N	A	A	N	N	N	N	N	A	N	A	N	A	N	N	A	N	A	N	N	N	N	N	N	N	N	N	N	N	N	N	N	A	N	N	N	N	A	A	A	N	N	A
S3537_53077	T/C	3537	53077	N	N	N	N	T	T	N	N	N	N	N	T	N	T	N	T	N	N	T	N	N	N	N	N	N	N	N	N	N	N	N	N	N	N	N	T	N	N	N	N	T	T	T	N	N	T
S3537_53080	C/T	3537	53080	N	N	N	N	C	C	N	N	N	N	N	C	N	C	N	C	N	N	C	N	C	N	N	N	N	N	N	N	N	N	N	N	N	N	N	C	N	N	N	N	C	C	C	N	N	C
S3589_25497	T/C	3589	25497	N	T	N	N	T	T	N	N	T	N	T	T	T	T	N	T	T	N	T	T	T	N	N	T	T	N	T	N	N	T	N	N	T	T	N	T	N	N	N	N	T	T	T	T	T	T
S36263_120	A/T	36263	120	A	A	A	A	A	A	A	A	A	N	A	A	A	A	A	A	A	A	A	A	A	A	A	A	A	A	A	A	A	A	A	A	N	A	A	A	A	N	N	N	A	A	A	A	A	A
S36814_1258	G/T	36814	1258	G	G	G	G	G	G	G	G	G	N	G	G	G	G	G	G	G	G	G	G	N	G	G	G	G	G	G	G	G	G	G	G	N	G	G	N	G	N	N	T	G	G	G	G	G	G
C3688574_51	G/A	3688574	51	N	N	N	N	N	N	N	N	G	N	N	N	N	N	N	N	N	N	N	N	N	N	N	N	N	N	N	N	N	N	N	N	N	N	N	N	N	N	N	N	N	N	N	G	G	G
C3688574_58	C/T	3688574	58	N	N	N	N	N	N	N	N	C	N	N	N	N	N	N	N	N	N	N	N	N	N	N	N	N	N	N	N	N	N	N	N	N	N	N	N	N	N	N	N	N	N	N	C	C	C
C3688784_101	T/A	3688784	101	T	N	T	T	N	N	T	N	N	T	N	N	N	N	N	N	N	N	N	N	N	T	N	N	N	T	N	N	N	T	N	N	N	N	T	N	T	N	N	N	N	N	N	T	N	N
S37252_81341	C/G	37252	81341	N	C	N	N	C	C	N	N	C	N	C	C	N	C	N	C	C	N	C	C	N	N	N	C	C	N	C	N	N	N	N	N	N	C	N	C	N	N	N	N	C	C	C	N	C	C
S37387_5487	G/A	37387	5487	N	G	N	N	G	G	N	N	N	N	G	G	G	G	N	G	G	N	G	G	G	N	N	G	G	N	G	G	N	N	N	N	N	G	N	G	N	N	G	N	G	G	G	N	N	G
S37387_5493	G/T	37387	5493	N	G	N	N	G	G	N	N	N	N	G	G	G	G	N	G	G	N	G	G	G	N	N	G	G	N	G	G	N	N	N	N	N	G	N	G	N	N	G	N	G	G	G	N	N	G
S37387_5502	C/T	37387	5502	N	C	N	N	C	C	N	N	N	N	C	C	C	C	N	C	C	N	C	C	C	N	N	C	C	N	C	C	N	N	N	N	N	C	N	C	N	N	C	N	C	C	C	N	N	C
S37387_5504	T/C	37387	5504	N	T	N	N	T	T	N	N	N	N	T	T	T	T	N	T	T	N	T	T	T	N	N	T	T	N	T	T	N	N	N	N	N	T	N	T	N	N	T	N	T	T	T	N	N	T
S37425_83024	A/C	37425	83024	A	A	A	A	A	A	A	N	N	N	A	N	N	A	A	N	A	A	A	A	A	A	A	A	A	A	A	A	A	A	A	A	N	A	A	A	A	N	N	N	A	A	N	A	A	A
S37446_2442	C/A	37446	2442	N	C	N	N	C	C	N	N	C	N	C	C	C	C	N	C	C	N	C	C	N	N	N	C	C	N	C	N	N	N	N	N	N	C	N	C	N	N	N	A	C	C	C	N	C	C
S37446_2462	C/A	37446	2462	N	C	N	N	C	C	N	N	C	N	C	C	C	C	N	C	C	N	C	C	N	N	N	C	C	N	C	N	N	N	N	N	N	C	N	C	N	N	N	A	C	C	C	N	C	C
S37446_2469	A/G	37446	2469	N	A	N	N	A	A	N	N	A	N	A	A	A	A	N	A	A	N	A	A	N	N	N	A	A	N	A	N	N	N	N	N	N	A	N	A	N	N	N	G	A	A	A	N	A	A
C3787130_37	C/G	3787130	37	N	N	N	N	N	N	C	N	N	C	N	N	N	N	N	N	N	N	N	N	N	N	N	N	N	N	N	N	N	N	N	N	N	N	C	N	C	N	N	N	N	N	N	N	N	N
C3787130_38	T/G	3787130	38	N	N	N	N	N	N	T	N	N	T	N	N	N	N	N	N	N	N	N	N	N	N	N	N	N	N	N	N	N	N	N	N	N	N	T	N	T	N	N	N	N	N	N	N	N	N
C3787130_41	T/A	3787130	41	N	N	N	N	N	N	T	N	N	T	N	N	N	N	N	N	N	N	N	N	N	N	N	N	N	N	N	N	N	N	N	N	N	N	T	N	T	N	N	N	N	N	N	N	N	N
C3787130_46	T/C	3787130	46	N	N	N	N	N	N	T	N	N	T	N	N	N	N	N	N	N	N	N	N	N	N	N	N	N	N	N	N	N	N	N	N	N	N	T	N	T	N	N	N	N	N	N	N	N	N
C3787130_56	A/G	3787130	56	N	N	N	N	N	N	A	N	N	A	N	N	N	N	N	N	N	N	N	N	N	N	N	N	N	N	N	N	N	N	N	N	N	N	A	N	A	N	N	N	N	N	N	N	N	N
C3787488_115	T/A	3787488	115	N	N	N	N	N	N	N	N	N	N	N	N	N	N	N	N	N	T	N	N	N	N	N	N	N	N	N	N	N	N	N	N	N	N	T	N	N	N	N	A	N	N	N	N	N	N
S38106_17936	A/G	38106	17936	N	A	N	N	A	A	N	N	A	N	A	A	A	A	N	A	A	N	A	A	A	N	N	A	A	N	A	A	N	N	N	N	N	A	N	A	N	N	N	N	A	A	A	N	A	A
S38106_17973	G/T	38106	17973	N	G	N	N	G	G	N	N	G	N	G	G	G	G	N	G	G	N	G	G	G	N	N	G	G	N	G	G	N	N	N	N	N	G	N	G	N	N	N	N	G	G	G	N	G	G
S38114_138	G/C	38114	138	G	N	G	G	N	N	N	G	N	G	N	N	N	N	G	N	N	G	N	N	N	G	G	N	N	G	N	N	N	G	N	G	N	N	N	N	N	N	N	N	N	N	N	G	N	N
C3841012_106	G/T	3841012	106	G	G	G	G	G	G	G	G	G	N	G	G	G	G	G	G	G	G	G	G	G	G	G	G	G	G	G	G	G	G	G	G	N	G	G	G	G	G	N	N	G	G	G	G	G	G
C3841012_146	C/A	3841012	146	C	C	C	C	C	C	C	C	C	N	C	C	C	C	C	C	C	C	C	C	C	C	C	C	C	C	C	C	C	C	C	C	N	C	C	C	C	C	N	N	C	C	C	C	C	C
C3854770_119	G/T	3854770	119	N	N	N	N	N	N	N	N	N	N	G	N	N	G	N	N	N	N	N	N	N	N	N	N	G	G	N	N	N	N	N	N	N	N	N	N	N	G	N	N	G	N	N	N	N	N
S38666_18888	T/C	38666	18888	N	T	N	N	T	T	N	N	T	N	T	T	T	T	N	T	T	N	T	T	N	N	N	T	T	N	T	N	N	N	N	N	N	T	T	N	N	N	N	C	T	T	T	N	T	T
S38666_18927	C/T	38666	18927	N	C	N	N	C	C	N	N	C	N	C	C	C	C	N	C	C	N	C	C	N	N	N	C	C	N	C	N	N	N	N	N	N	C	C	N	N	N	N	T	C	C	C	N	C	C
S38666_18930	A/G	38666	18930	N	A	N	N	A	A	N	N	A	N	A	A	A	A	N	A	A	N	A	A	N	N	N	A	A	N	A	N	N	N	N	N	N	A	A	N	N	N	N	G	A	A	A	N	A	A
S38694_1823	A/G	38694	1823	A	A	A	A	A	A	A	A	A	N	A	A	A	A	A	A	A	A	A	A	N	A	A	A	A	A	A	N	A	A	A	A	N	A	A	N	A	N	A	N	A	A	A	A	A	A
S3883_25311	G/A	3883	25311	N	G	N	N	G	G	N	G	N	N	G	G	G	G	N	G	G	N	G	G	N	N	G	G	G	G	G	N	N	N	G	N	N	G	N	N	N	N	N	A	G	G	G	N	N	G
S3883_25319	T/A	3883	25319	N	T	N	N	T	T	N	T	N	N	T	T	T	T	N	T	T	N	T	T	N	N	T	T	T	T	T	N	N	N	T	N	N	T	N	T	N	N	N	A	T	T	T	N	N	T
S3883_25322	A/G	3883	25322	N	A	N	N	A	A	N	A	N	N	N	A	A	A	N	A	A	N	A	A	N	N	A	A	A	A	A	N	N	N	A	N	N	A	N	A	N	N	N	G	A	A	A	N	N	A
C3884358_126	T/A	3884358	126	N	N	N	N	T	N	N	N	N	N	N	N	N	N	N	N	T	N	N	N	T	N	T	N	N	N	N	N	N	N	N	N	N	N	N	N	N	N	N	N	N	N	N	N	N	N
S39028_23636	C/T	39028	23636	C	N	C	N	N	N	N	N	N	C	N	N	N	N	N	N	N	N	N	N	N	N	N	N	N	N	N	N	N	N	N	N	N	N	N	N	N	N	N	N	N	N	N	N	N	N
S3967_215114	C/A	3967	215114	C	C	C	C	C	C	C	C	C	N	C	C	C	C	C	C	C	C	C	C	C	C	C	C	C	C	C	C	C	C	C	C	N	C	C	C	C	N	N	N	C	C	C	C	C	C
S39900_2429	A/G	39900	2429	N	A	N	N	A	A	N	A	A	N	A	A	A	A	N	A	A	N	A	A	A	N	A	A	A	N	A	N	N	N	A	A	N	A	N	A	N	N	N	N	A	A	A	A	A	A
C4013404_97	T/C	4013404	97	T	N	T	T	N	N	N	N	N	N	N	N	N	N	N	N	N	T	N	N	N	N	N	N	N	N	N	N	N	N	N	N	N	N	T	N	N	N	N	N	N	N	N	N	N	N
C4013404_116	T/C	4013404	116	T	N	T	T	N	N	N	N	N	N	N	N	N	N	N	N	N	T	N	N	N	N	N	N	N	N	N	N	N	N	N	N	N	N	T	N	N	N	N	N	N	N	N	N	N	N
C4013404_118	T/A	4013404	118	T	N	T	T	N	N	N	N	N	N	N	N	N	N	N	N	N	T	N	N	N	N	N	N	N	N	N	N	N	N	N	N	N	N	T	N	N	N	N	N	N	N	N	N	N	N
C4013404_124	A/G	4013404	124	A	N	A	A	N	N	N	N	N	N	N	N	N	N	N	N	N	A	N	N	N	N	N	N	N	N	N	N	N	N	N	N	N	N	A	N	N	N	N	N	N	N	N	N	N	N
C4013404_130	G/T	4013404	130	G	N	G	G	N	N	N	N	N	N	N	N	N	N	N	N	N	G	N	N	N	N	N	N	N	N	N	N	N	N	N	N	N	N	G	N	N	N	N	N	N	N	N	N	N	N
C4013404_139	T/C	4013404	139	T	N	T	T	N	N	N	N	N	N	N	N	N	N	N	N	N	T	N	N	N	N	N	N	N	N	N	N	N	N	N	N	N	N	T	N	N	N	N	N	N	N	N	N	N	N
C4079772_102	T/C	4079772	102	N	T	N	N	T	T	N	N	N	N	T	T	T	T	N	T	T	N	T	T	N	T	N	T	T	N	T	N	N	N	N	N	N	T	N	T	N	N	N	N	T	T	T	T	N	T
C4092655_150	A/T	4092655	150	N	A	N	N	A	A	N	N	A	N	A	A	A	A	N	A	A	N	A	A	A	N	N	A	A	N	A	N	N	N	A	N	A	A	A	A	N	N	N	T	A	A	A	N	A	A
S40964_14838	T/G	40964	14838	N	N	N	N	T	T	N	N	N	N	T	N	N	N	N	T	N	N	T	N	N	N	N	T	N	N	N	N	N	N	N	N	N	N	N	N	N	N	N	N	N	N	N	N	T	N
S40964_14840	T/C	40964	14840	N	N	N	N	T	T	N	N	N	N	T	N	N	N	N	T	N	N	T	N	N	N	N	T	N	N	N	N	N	N	N	N	N	N	N	N	N	N	N	N	N	N	N	N	T	N
S40964_14844	A/G	40964	14844	N	N	N	N	A	A	N	N	N	N	A	N	N	N	N	A	N	N	A	N	N	N	N	A	N	N	N	N	N	N	N	N	N	N	N	N	N	N	N	N	N	N	N	N	A	N
S40964_14845	A/T	40964	14845	N	N	N	N	A	A	N	N	N	N	A	N	N	N	N	A	N	N	A	N	N	N	N	A	N	N	N	N	N	N	N	N	N	N	N	N	N	N	N	N	N	N	N	N	A	N
S40964_14847	A/G	40964	14847	N	N	N	N	A	A	N	N	N	N	A	N	N	N	N	A	N	N	A	N	N	N	N	A	N	N	N	N	N	N	N	N	N	N	N	N	N	N	N	N	N	N	N	N	A	N
S40964_14849	G/A	40964	14849	N	N	N	N	G	G	N	N	N	N	G	N	N	N	N	G	N	N	G	N	N	N	N	G	N	N	N	N	N	N	N	N	N	N	N	N	N	N	N	N	N	N	N	N	G	N
S40964_14850	G/A	40964	14850	N	N	N	N	G	G	N	N	N	N	G	N	N	N	N	G	N	N	G	N	N	N	N	G	N	N	N	N	N	N	N	N	N	N	N	N	N	N	N	N	N	N	N	N	G	N
S40964_14853	G/T	40964	14853	N	N	N	N	G	G	N	N	N	N	G	N	N	N	N	G	N	N	G	N	N	N	N	G	N	N	N	N	N	N	N	N	N	N	N	N	N	N	N	N	N	N	N	N	G	N
S40964_14859	G/C	40964	14859	N	N	N	N	G	G	N	N	N	N	G	N	N	N	N	G	N	N	G	N	N	N	N	G	N	N	N	N	N	N	N	N	N	N	N	N	N	N	N	N	N	N	N	N	G	N
S40964_14860	C/G	40964	14860	N	N	N	N	C	C	N	N	N	N	C	N	N	N	N	C	N	N	C	N	N	N	N	C	N	N	N	N	N	N	N	N	N	N	N	N	N	N	N	N	N	N	N	N	C	N
S40964_14882	A/C	40964	14882	N	N	N	N	A	A	N	N	N	N	A	N	N	N	N	A	N	N	A	N	N	N	N	A	N	N	N	N	N	N	N	N	N	N	N	N	N	N	N	N	N	N	N	N	A	N
S40964_14887	C/T	40964	14887	N	N	N	N	C	C	N	N	N	N	C	N	N	N	N	C	N	N	C	N	N	N	N	C	N	N	N	N	N	N	N	N	N	N	N	N	N	N	N	N	N	N	N	N	C	N
S41008_34460	A/T	41008	34460	A	A	A	A	A	A	A	N	A	N	A	A	A	A	A	A	A	A	A	A	A	N	N	A	A	N	A	A	N	N	N	N	A	A	A	A	A	N	N	N	A	A	A	A	A	A
C4128535_113	T/C	4128535	113	N	N	N	N	N	N	N	N	N	N	N	N	N	N	N	N	N	N	N	N	N	N	N	N	N	N	N	N	N	T	N	N	N	N	N	N	N	N	N	N	N	N	N	T	N	N
C4151829_147	C/A	4151829	147	N	C	N	N	C	C	N	C	N	N	C	C	C	C	N	C	C	N	C	C	N	N	N	C	C	N	C	N	N	N	N	C	N	C	N	C	N	N	N	N	C	C	C	N	N	C
S4157_146118	T/C	4157	146118	N	N	N	N	N	N	T	T	N	T	N	N	N	N	T	N	N	N	N	N	N	T	T	N	N	N	N	N	T	T	N	T	N	N	N	N	N	N	N	N	N	N	N	N	N	N
S4157_146119	T/A	4157	146119	N	N	N	N	N	N	T	T	N	T	N	N	N	N	T	N	N	N	N	N	N	T	T	N	N	N	N	N	T	T	N	T	N	N	N	N	N	N	N	N	N	N	N	N	N	N
S4157_146174	A/T	4157	146174	N	N	N	N	N	N	A	A	N	A	N	N	N	N	A	N	N	N	N	N	N	A	A	N	N	N	N	N	A	A	N	A	N	N	N	N	N	N	N	N	N	N	N	N	N	N
C4165901_85	C/T	4165901	85	N	C	N	N	C	C	N	C	C	N	C	C	C	C	N	C	C	N	C	C	C	N	C	C	C	N	C	C	C	N	C	C	C	C	N	C	N	C	C	T	C	C	C	C	C	C
S42018_5320	G/C	42018	5320	N	G	N	N	G	G	N	N	G	N	G	G	G	G	N	G	G	N	N	G	N	N	N	G	G	N	G	N	N	N	N	N	N	G	N	G	N	N	N	N	G	G	G	G	G	G
S42018_5325	T/A	42018	5325	N	T	N	N	T	T	N	N	T	N	T	T	T	T	N	T	T	N	T	T	N	N	N	T	T	N	N	N	N	N	N	N	N	T	N	T	N	N	N	N	T	T	T	T	T	T
S42018_5331	T/G	42018	5331	N	T	N	N	T	T	N	N	T	N	T	T	T	T	N	T	T	N	T	T	N	N	N	T	T	N	T	N	N	N	N	N	N	T	N	T	N	N	N	N	T	T	T	T	T	T
S42018_5333	T/A	42018	5333	N	T	N	N	T	T	N	N	T	N	T	T	T	T	N	T	T	N	T	T	N	N	N	T	T	N	T	N	N	N	N	N	N	T	N	T	N	N	N	N	T	T	T	T	T	T
S42018_5349	A/G	42018	5349	N	A	N	N	A	A	N	N	A	N	A	A	A	A	N	A	A	N	A	A	N	N	N	A	A	N	A	N	N	N	N	N	N	A	N	A	N	N	N	N	A	A	A	A	A	A
S42351_25762	C/A	42351	25762	N	C	N	N	C	C	N	N	C	N	C	C	C	C	N	C	C	N	C	C	N	N	N	C	C	N	C	N	C	N	N	N	N	C	N	C	N	N	N	N	C	C	C	N	C	C
S42351_25779	A/G	42351	25779	N	A	N	N	A	A	N	N	A	N	A	A	A	A	N	A	A	N	A	A	N	N	N	A	A	N	A	N	A	N	N	N	N	A	N	A	N	N	N	N	A	A	A	N	A	A
C4245151_185	A/C	4245151	185	N	A	N	N	A	A	N	N	A	N	A	A	A	A	N	A	A	N	A	A	N	N	N	A	A	N	A	N	N	N	N	N	N	A	N	A	N	N	N	N	A	A	A	N	A	A
C4246603_111	A/G	4246603	111	N	A	N	N	N	A	N	N	N	N	A	N	N	A	N	N	N	N	N	N	A	N	A	N	N	N	N	N	A	N	N	A	N	A	N	A	N	N	N	N	N	N	N	N	A	N
C4246603_120	A/T	4246603	120	N	A	N	N	N	A	N	N	N	N	A	N	N	A	N	N	N	N	N	N	A	N	A	N	N	N	N	N	A	N	N	A	N	A	N	A	N	N	N	N	N	N	N	N	A	N
C4246603_134	T/C	4246603	134	N	T	N	N	N	T	N	N	N	N	T	N	N	T	N	N	N	N	N	N	T	N	T	N	N	N	N	N	T	N	N	T	N	T	N	T	N	N	N	N	N	N	N	N	T	N
C4246603_144	A/G	4246603	144	N	A	N	N	N	A	N	N	N	N	A	N	N	A	N	N	N	N	N	N	A	N	A	N	N	N	N	N	A	N	N	A	N	A	N	A	N	N	N	N	N	N	N	N	A	N
C4246603_145	A/G	4246603	145	N	A	N	N	N	A	N	N	N	N	A	N	N	A	N	N	N	N	N	N	A	N	A	N	N	N	N	N	A	N	N	A	N	A	N	A	N	N	N	N	N	N	N	N	A	N
C4290684_125	G/A	4290684	125	N	G	G	G	G	G	G	N	G	N	G	G	G	G	G	G	G	G	G	G	N	G	N	G	G	G	G	N	N	N	N	N	G	G	N	G	G	N	N	N	G	G	G	N	G	G
C4290684_139	A/G	4290684	139	N	A	A	A	A	A	A	N	A	N	A	A	A	A	A	A	A	A	A	A	N	A	N	A	A	A	A	N	N	N	N	N	A	A	N	A	A	N	N	N	A	A	A	N	A	A
S42922_7776	G/A	42922	7776	N	N	N	N	N	N	N	N	N	N	N	N	N	N	N	N	N	N	N	N	N	N	N	N	N	N	N	N	N	N	N	N	N	N	N	N	N	N	N	N	N	N	N	N	N	N
S42996_3226	G/T	42996	3226	N	G	N	N	G	G	N	G	G	N	G	G	G	G	N	G	G	N	G	G	G	N	G	G	G	G	G	G	N	N	G	G	G	G	N	G	N	N	N	N	G	G	G	G	G	G
S42996_3240	G/T	42996	3240	N	G	N	N	G	G	N	G	G	N	G	G	G	G	N	G	G	N	G	G	G	N	G	G	G	G	G	G	N	N	G	G	G	G	N	G	N	N	N	N	G	G	G	G	G	G
S43502_18534	A/T	43502	18534	N	N	N	N	N	N	N	A	N	N	N	N	N	N	N	N	N	N	N	N	N	A	A	N	N	N	N	N	N	A	A	A	N	N	N	N	N	N	N	N	N	N	N	N	N	N
S43502_18539	G/A	43502	18539	N	N	N	N	N	N	N	G	N	N	N	N	N	N	N	N	N	N	N	N	N	G	G	N	N	N	N	N	N	G	G	G	N	N	N	N	N	N	N	N	N	N	N	N	N	N
S43502_18552	T/C	43502	18552	N	N	N	N	N	N	N	T	N	N	N	N	N	N	N	N	N	N	N	N	N	T	T	N	N	N	N	N	N	T	T	T	N	N	N	N	N	N	N	N	N	N	N	N	N	N
S43502_18556	A/G	43502	18556	N	N	N	N	N	N	N	A	N	N	N	N	N	N	N	N	N	N	N	N	N	A	A	N	N	N	N	N	N	A	A	A	N	N	N	N	N	N	N	N	N	N	N	N	N	N
S43502_18566	G/T	43502	18566	N	N	N	N	N	N	N	G	N	N	N	N	N	N	N	N	N	N	N	N	N	G	G	N	N	N	N	N	N	G	G	G	N	N	N	N	N	N	N	N	N	N	N	N	N	N
S43695_18110	G/A	43695	18110	N	N	N	G	N	N	N	N	N	G	N	N	N	N	N	N	N	N	N	N	N	N	N	N	N	N	N	G	N	N	N	N	N	N	N	N	N	N	N	A	N	N	N	N	N	G
S43695_18158	G/T	43695	18158	N	N	N	G	N	N	N	N	N	G	N	N	N	N	N	N	N	N	N	N	N	N	N	N	N	N	N	G	N	N	N	N	N	N	N	N	N	N	N	T	N	N	N	N	N	G
C4376660_184	T/G	4376660	184	N	T	N	N	T	T	N	T	N	N	T	T	T	T	N	T	T	N	T	T	T	N	T	T	T	T	T	T	T	T	T	T	N	T	N	T	N	N	N	G	T	T	T	N	N	T
C4376660_209	G/C	4376660	209	N	G	N	N	G	G	N	G	N	N	G	G	G	G	N	G	G	N	G	G	G	N	G	G	G	G	G	G	G	G	G	G	N	G	N	G	N	N	N	C	G	G	G	N	N	G
S43858_62559	T/C	43858	62559	N	T	N	N	T	T	N	T	T	T	T	T	T	T	N	T	T	N	T	T	N	T	T	T	T	T	T	N	N	T	T	T	N	T	N	N	N	N	N	N	T	T	T	T	T	T
S4450_42811	G/A	4450	42811	G	N	G	G	N	N	G	N	N	N	N	N	N	N	G	N	N	G	N	N	N	N	N	N	N	N	N	N	N	N	N	N	N	N	G	N	G	N	N	N	N	N	N	N	N	N
S4450_42841	G/A	4450	42841	G	N	G	G	N	N	G	N	N	N	N	N	N	N	G	N	N	G	N	N	N	N	N	N	N	N	N	N	N	N	N	N	N	N	G	N	G	N	N	N	N	N	N	N	N	N
S4450_42853	G/A	4450	42853	G	N	G	G	N	N	G	N	N	N	N	N	N	N	G	N	N	G	N	N	N	N	N	N	N	N	N	N	N	N	N	N	N	N	G	N	G	N	N	N	N	N	N	N	N	N
C4472475_136	G/T	4472475	136	N	G	N	N	G	G	N	N	N	N	G	G	G	G	N	G	G	N	G	G	N	N	N	G	G	G	G	N	N	N	N	N	N	G	G	G	G	N	N	T	G	G	G	N	N	G
C4494555_222	A/C	4494555	222	N	A	N	A	A	A	N	N	N	N	A	A	A	A	N	A	A	N	A	A	A	N	N	A	A	N	A	A	N	A	N	N	N	A	A	A	N	N	N	N	A	A	A	N	N	A
C4494555_243	T/C	4494555	243	N	T	N	T	T	T	N	N	N	N	T	T	T	T	N	T	T	N	T	T	T	N	N	T	T	N	T	T	N	T	N	N	N	T	T	T	N	N	N	N	T	T	T	N	N	T
S45194_8893	T/A	45194	8893	N	N	N	N	N	N	N	T	N	N	N	N	T	N	N	N	N	N	N	N	T	N	N	N	N	N	N	N	N	N	N	T	N	N	N	T	N	N	N	A	N	N	N	T	T	N
S4527_29476	T/C	4527	29476	N	N	N	N	N	N	N	T	N	N	N	N	N	N	N	N	N	N	N	T	N	N	N	T	N	N	N	N	N	N	N	N	N	T	T	N	N	N	T	N	N	N	N	T	N	N
C4557867_57	T/G	4557867	57	N	T	N	N	N	N	N	N	N	N	N	N	N	N	N	T	N	N	T	T	N	N	T	T	N	N	N	N	T	N	N	T	N	T	N	N	N	N	N	G	T	T	N	N	T	N
C4557867_99	T/A	4557867	99	N	T	N	N	N	N	N	N	N	N	N	N	N	N	N	T	N	N	T	T	N	N	T	T	N	N	N	N	T	N	N	T	N	T	N	N	N	N	N	A	T	T	N	N	T	N
C4566903_170	T/A	4566903	170	N	N	N	N	N	N	N	N	N	T	N	N	N	N	N	N	N	N	N	N	N	N	N	N	N	N	N	N	N	N	N	N	N	N	N	N	N	N	N	A	N	N	N	N	N	N
C4566903_184	C/A	4566903	184	N	N	N	N	N	N	N	N	N	C	N	N	N	N	N	N	N	N	N	N	N	N	N	N	N	N	N	N	N	N	N	N	N	N	N	N	N	N	N	A	N	N	N	N	N	N
C4566903_192	G/T	4566903	192	N	N	N	N	N	N	N	N	N	G	N	N	N	N	N	N	N	N	N	N	N	N	N	N	N	N	N	N	N	N	N	N	N	N	N	N	N	N	N	T	N	N	N	N	N	N
C4566903_197	C/A	4566903	197	N	N	N	N	N	N	N	N	N	C	N	N	N	N	N	N	N	N	N	N	N	N	N	N	N	N	N	N	N	N	N	N	N	N	N	N	N	N	N	A	N	N	N	N	N	N
C4566903_203	C/A	4566903	203	N	N	N	N	N	N	N	N	N	C	N	N	N	N	N	N	N	N	N	N	N	N	N	N	N	N	N	N	N	N	N	N	N	N	N	N	N	N	N	A	N	N	N	N	N	N
C4579409_64	A/T	4579409	64	N	A	N	A	A	A	N	N	N	N	A	A	A	A	N	A	A	N	A	A	A	N	N	A	A	A	A	A	N	N	N	N	N	A	N	A	N	N	N	N	A	A	A	N	N	A
C4579409_73	T/G	4579409	73	N	T	N	T	T	T	N	N	N	N	T	T	T	T	N	T	T	N	T	T	T	N	N	T	T	T	T	T	N	N	N	N	N	T	N	T	N	N	N	N	T	T	T	N	N	T
C4579409_85	A/T	4579409	85	N	A	N	A	A	A	N	N	N	N	A	A	A	A	N	A	A	N	A	A	A	N	N	A	A	A	A	A	N	N	N	N	N	A	N	A	N	N	N	N	A	A	A	N	N	A
C4612725_173	A/T	4612725	173	N	A	N	N	A	A	N	A	A	N	A	A	A	A	N	A	A	N	A	A	N	A	A	A	A	A	A	N	A	N	A	A	A	A	N	N	N	N	N	N	A	A	A	A	A	A
C4614099_87	T/G	4614099	87	N	T	N	N	T	T	N	T	T	N	T	T	T	T	N	T	T	N	T	T	T	N	N	T	T	N	T	T	N	N	N	N	N	T	T	T	N	N	N	N	T	T	T	N	T	T
C4614099_101	T/G	4614099	101	N	T	N	N	T	T	N	T	T	N	T	T	T	T	N	T	T	N	T	T	T	N	N	T	T	N	T	T	N	N	N	N	N	T	T	T	N	N	N	N	T	T	T	N	T	T
S4638_42080	G/T	4638	42080	N	G	N	N	G	G	N	N	G	N	G	G	G	G	N	G	G	N	G	G	G	N	N	G	G	N	G	G	N	N	N	N	N	G	N	G	N	N	N	N	G	G	G	N	G	G
S4639_18614	G/A	4639	18614	N	G	N	N	G	G	N	G	G	G	G	G	G	G	N	G	G	N	G	G	N	G	G	G	G	G	G	N	N	N	N	G	N	G	N	G	N	N	N	N	G	G	G	N	G	G
S4639_18620	A/C	4639	18620	N	A	N	N	A	A	N	A	A	A	A	A	A	A	N	A	A	N	A	A	N	A	A	A	A	A	A	N	N	N	N	A	N	A	N	A	N	N	N	N	A	A	A	N	A	A
C4671191_127	C/G	4671191	127	C	C	C	C	C	C	C	C	C	N	C	C	C	C	N	C	C	C	C	C	C	N	C	C	C	N	C	C	N	N	C	C	N	C	N	C	C	N	N	N	C	C	C	C	C	C
S46753_42149	A/T	46753	42149	A	N	A	A	N	N	A	A	N	A	N	N	N	N	N	N	N	A	N	N	N	N	A	N	N	A	N	N	N	A	A	A	N	N	A	N	N	N	N	N	N	N	N	N	N	N
S46753_42151	G/A	46753	42151	G	N	G	G	N	N	G	G	N	G	N	N	N	N	N	N	N	G	N	N	N	N	G	N	N	G	N	N	N	G	G	G	N	N	G	N	N	N	N	N	N	N	N	N	N	N
S46753_42180	A/G	46753	42180	A	N	A	A	N	N	A	A	N	A	N	N	N	N	N	N	N	A	N	N	N	N	A	N	N	A	N	N	N	A	A	A	N	N	A	N	N	N	N	N	N	N	N	N	N	N
S46753_42185	T/C	46753	42185	T	N	T	T	N	N	T	T	N	N	N	N	N	N	N	N	N	T	N	N	N	N	T	N	N	T	N	N	N	T	T	T	N	N	T	N	N	N	N	N	N	N	N	N	N	N
C4682811_204	T/C	4682811	204	N	N	N	N	T	N	N	N	N	N	T	N	N	T	N	T	T	N	N	T	N	N	N	T	N	N	N	N	N	N	N	N	N	T	N	N	N	N	N	N	N	N	N	N	N	N
C4713365_80	C/T	4713365	80	N	C	N	N	C	C	N	C	C	N	C	C	C	C	N	C	C	N	C	C	C	N	C	C	C	N	C	C	C	N	C	C	N	C	N	C	N	N	N	N	C	C	C	C	C	C
C4713365_89	C/T	4713365	89	N	C	N	N	C	C	N	C	C	N	C	C	C	C	N	C	C	N	C	C	C	N	C	C	C	N	C	C	C	N	C	C	N	C	N	C	N	N	N	N	C	C	C	C	C	C
C4713365_109	A/C	4713365	109	N	A	N	N	A	A	N	A	A	N	A	A	A	A	N	A	A	N	A	A	A	N	A	A	A	N	A	A	A	N	A	A	N	A	N	A	N	N	N	N	A	A	A	A	A	A
C4751962_183	T/A	4751962	183	T	N	N	N	N	N	N	N	N	N	N	N	N	N	N	N	N	N	N	N	N	N	N	N	N	N	N	N	N	N	N	N	N	N	N	N	N	T	T	N	N	N	N	N	N	N
C4751962_194	A/G	4751962	194	A	N	N	N	N	N	N	N	N	N	N	N	N	N	N	N	N	N	N	N	N	N	N	N	N	N	N	N	N	N	N	N	N	N	N	N	N	A	A	N	N	N	N	N	N	N
C4751962_202	G/A	4751962	202	G	N	N	N	N	N	N	N	N	N	N	N	N	N	N	N	N	N	N	N	N	N	N	N	N	N	N	N	N	N	N	N	N	N	N	N	N	G	G	N	N	N	N	N	N	N
C4783282_256	C/T	4783282	256	N	C	N	N	C	C	N	N	N	N	C	C	C	C	N	C	C	N	C	C	N	C	C	C	C	N	C	N	N	N	N	N	N	C	N	N	N	N	N	N	C	C	C	N	C	C
C4806714_241	T/A	4806714	241	T	N	T	T	N	N	N	N	N	T	N	N	N	N	N	N	N	T	N	N	N	T	N	N	N	N	N	N	N	T	N	N	N	N	T	N	T	N	N	N	N	N	N	T	N	N
C4806714_265	G/T	4806714	265	G	N	G	G	N	N	N	N	N	G	N	N	N	N	N	N	N	G	N	N	N	G	N	N	N	N	N	N	N	G	N	N	N	N	G	N	G	N	N	N	N	N	N	G	N	N
C4806714_276	G/C	4806714	276	G	N	G	G	N	N	N	N	N	G	N	N	N	N	N	N	N	G	N	N	N	G	N	N	N	N	N	N	N	G	N	N	N	N	G	N	G	N	N	N	N	N	N	G	N	N
C4806714_277	T/A	4806714	277	T	N	T	T	N	N	N	N	N	T	N	N	N	N	N	N	N	T	N	N	N	T	N	N	N	N	N	N	N	T	N	N	N	N	T	N	T	N	N	N	N	N	N	T	N	N
C4806714_282	C/A	4806714	282	C	N	C	C	N	N	N	N	N	C	N	N	N	N	N	N	N	C	N	N	N	C	N	N	N	N	N	N	N	C	N	N	N	N	C	N	N	N	N	N	N	N	N	C	N	N
C4825806_138	T/C	4825806	138	T	T	T	T	T	T	T	N	T	T	T	T	T	T	T	T	T	T	T	T	T	T	T	T	T	T	T	T	N	T	N	N	N	T	T	T	T	N	N	N	T	T	T	T	T	T
S48467_44105	C/G	48467	44105	N	C	N	C	C	C	N	C	N	N	C	C	C	C	N	C	C	N	N	C	C	C	C	C	C	C	C	C	N	C	N	C	N	C	N	C	N	N	N	N	C	C	C	C	N	C
S48467_44145	G/C	48467	44145	N	G	N	G	G	G	N	G	N	N	G	G	G	G	N	G	G	N	G	G	G	G	G	G	G	G	G	G	N	G	N	G	N	G	N	G	N	N	N	N	G	G	G	G	N	G
S48467_44161	C/T	48467	44161	N	C	N	N	C	C	N	N	C	N	C	C	C	C	N	C	C	N	C	C	C	N	N	C	C	N	C	N	N	N	N	N	N	C	N	C	N	N	N	N	C	C	C	N	C	C
C4877762_273	A/C	4877762	273	A	A	A	A	A	A	A	N	A	N	A	A	A	A	A	A	A	A	A	A	A	N	N	A	A	A	A	A	A	N	N	A	N	A	A	A	A	N	N	C	A	A	A	A	A	A
C4877762_279	A/T	4877762	279	A	A	A	A	A	A	A	N	A	N	A	A	A	A	A	A	A	A	A	A	A	N	N	A	A	A	A	A	A	N	N	A	N	A	A	A	A	N	N	T	A	A	A	A	A	A
S4925_110249	G/A	4925	110249	N	G	N	N	G	G	N	N	G	N	G	G	G	G	N	G	G	N	G	G	N	N	N	G	G	G	G	N	N	N	N	N	N	G	N	N	N	N	N	N	G	G	G	N	G	G
S4925_110253	G/C	4925	110253	N	G	N	N	G	G	N	N	G	N	G	G	G	G	N	G	G	N	G	G	N	N	N	G	G	G	G	N	N	N	N	N	N	G	N	N	N	N	N	N	G	G	G	N	G	G
S4925_110254	C/A	4925	110254	N	C	N	N	C	C	N	N	C	N	C	C	C	C	N	C	C	N	C	C	N	N	N	C	C	C	C	N	N	N	N	N	N	C	N	N	N	N	N	N	C	C	C	N	C	C
S4925_110259	G/T	4925	110259	N	G	N	N	G	G	N	N	G	N	G	G	G	G	N	G	G	N	G	G	N	N	N	G	G	G	G	N	N	N	N	N	N	G	N	N	N	N	N	N	G	G	G	N	G	G
S4925_110270	A/G	4925	110270	N	A	N	N	A	A	N	N	A	N	A	A	A	A	N	A	A	N	A	A	N	N	N	A	A	A	A	N	N	N	N	N	N	A	N	N	N	N	N	N	A	A	A	N	A	A
S4925_110277	T/C	4925	110277	N	T	N	N	T	T	N	N	T	N	T	T	T	T	N	T	T	N	T	T	N	N	N	T	T	T	T	N	N	N	N	N	N	T	N	N	N	N	N	N	T	T	T	N	T	T
S4925_110279	T/C	4925	110279	N	T	N	N	T	T	N	N	T	N	T	T	T	T	N	T	T	N	T	T	N	N	N	T	T	T	T	N	N	N	N	N	N	T	N	N	N	N	N	N	T	T	T	N	T	T
S4925_110286	T/G	4925	110286	N	T	N	N	T	T	N	N	T	N	T	T	T	T	N	T	T	N	T	T	N	N	N	T	T	T	T	N	N	N	N	N	N	T	N	N	N	N	N	N	T	T	T	N	T	T
S4951_29529	T/A	4951	29529	N	T	N	N	T	T	N	N	N	T	T	T	T	T	N	T	T	N	T	T	T	N	N	T	T	N	T	T	N	N	N	N	N	T	T	T	N	T	N	N	T	T	T	N	N	T
C4960270_45	A/G	4960270	45	N	A	N	N	A	A	A	A	A	N	A	A	A	A	N	A	A	N	A	A	N	A	A	A	A	A	A	A	A	N	A	A	N	A	N	A	N	N	N	N	A	A	A	A	A	A
C4960270_73	C/A	4960270	73	N	C	N	N	C	C	C	C	C	N	C	C	C	C	N	C	C	N	C	C	N	C	C	C	C	C	C	C	C	N	C	C	N	C	N	C	N	N	N	N	C	C	C	C	C	C
C4983784_164	G/C	4983784	164	G	G	G	G	G	G	G	G	G	N	G	G	G	G	G	G	G	G	G	G	N	G	G	G	G	G	G	N	N	G	G	G	G	G	G	G	G	G	G	N	G	G	G	G	G	G
S49962_62546	A/C	49962	62546	A	N	A	A	N	N	A	A	A	A	N	N	A	N	A	N	N	A	N	N	N	A	A	N	N	A	N	N	A	A	A	A	N	N	A	N	A	N	N	C	N	N	N	A	A	N
S5026_242716	T/G	5026	242716	T	N	T	T	N	N	N	N	N	N	N	N	N	T	N	N	N	N	N	N	N	N	T	N	N	T	N	N	N	N	N	T	N	N	T	N	T	N	N	G	N	N	N	N	N	N
C5028494_128	A/T	5028494	128	A	A	A	A	A	A	A	A	A	N	A	A	A	A	A	A	A	A	A	A	A	A	A	A	A	A	A	A	A	A	A	A	A	A	A	A	A	N	N	N	A	A	A	A	A	A
C5030032_194	A/C	5030032	194	N	A	N	N	A	A	N	N	A	N	N	A	A	A	N	A	A	N	A	A	A	N	N	A	A	N	A	A	N	N	N	N	N	A	N	N	N	N	N	N	A	A	A	N	A	A
C5030032_211	G/A	5030032	211	N	G	N	N	G	G	N	N	G	N	G	G	G	G	N	G	G	N	G	G	G	N	N	G	G	N	G	G	N	N	N	N	N	G	N	N	N	N	N	N	G	G	G	N	G	G
C5030032_238	A/G	5030032	238	N	A	N	N	A	A	N	N	A	N	A	A	A	A	N	A	A	N	A	A	A	N	N	A	A	N	A	A	N	N	N	N	N	A	N	N	N	N	N	N	A	A	A	N	A	A
S5038_243124	T/A	5038	243124	N	T	N	N	T	T	N	T	T	N	T	T	T	T	N	T	T	N	T	T	N	T	T	T	T	N	T	N	N	T	T	T	N	T	N	T	N	N	N	N	T	T	T	T	T	T
S50654_358	G/T	50654	358	N	N	N	N	N	N	N	N	N	G	G	N	N	N	N	N	N	N	N	G	N	G	N	N	N	N	N	N	N	G	N	N	N	N	N	N	N	N	N	N	N	N	N	N	N	N
S50654_360	G/A	50654	360	N	N	N	N	N	N	N	N	N	G	G	N	N	N	N	N	N	N	N	G	N	G	N	N	N	N	N	N	N	G	N	N	N	N	N	N	N	N	N	N	N	N	N	N	N	N
C5101345_119	G/C	5101345	119	G	G	G	G	G	G	G	G	G	G	G	G	G	G	G	G	G	G	G	G	G	G	G	G	G	G	G	G	G	G	G	G	N	G	G	G	G	N	N	N	G	G	G	G	G	G
C5105031_141	T/C	5105031	141	T	N	N	N	N	N	N	N	N	N	T	N	N	N	N	N	N	N	N	N	N	T	N	N	T	N	N	N	T	N	N	N	T	N	N	N	N	N	N	N	N	N	N	N	N	N
C5157127_173	T/C	5157127	173	N	T	N	N	T	T	N	N	T	N	T	T	T	T	N	T	T	N	T	T	N	N	N	T	T	N	T	N	N	N	N	N	N	T	N	T	N	N	N	N	T	T	T	N	T	T
C5157127_187	G/A	5157127	187	N	G	N	N	G	G	N	N	G	N	G	G	G	G	N	G	G	N	G	G	N	N	N	G	G	N	G	N	N	N	N	N	N	G	N	G	N	N	N	N	G	G	G	N	G	G
C5157127_198	A/G	5157127	198	N	A	N	N	A	A	N	N	A	N	A	A	A	A	N	A	A	N	A	A	N	N	N	A	A	N	A	N	N	N	N	N	N	A	N	A	N	N	N	N	A	A	A	N	A	A
C5184193_328	G/T	5184193	328	N	G	N	N	G	G	G	N	N	N	G	G	G	G	N	G	G	N	G	G	G	N	N	G	G	N	G	G	N	N	N	N	N	G	N	G	N	N	N	T	G	G	G	N	N	G
C5208137_339	G/C	5208137	339	N	G	G	N	N	N	N	N	N	N	G	N	N	N	N	G	N	N	N	N	N	N	N	N	N	N	N	N	G	N	N	N	N	N	N	N	N	N	N	N	N	N	N	N	N	N
C5208137_345	C/G	5208137	345	N	C	C	N	N	N	N	N	N	N	C	N	N	N	N	C	N	N	N	N	N	N	N	N	N	N	N	N	C	N	N	N	N	N	N	N	N	N	N	N	N	N	N	N	N	N
C5208137_384	C/G	5208137	384	N	C	C	N	N	N	N	N	N	N	C	N	N	N	N	C	N	N	N	N	N	N	N	N	N	N	N	N	C	N	N	N	N	N	N	N	N	N	N	N	N	N	N	N	N	N
S52358_87	C/G	52358	87	N	C	N	N	C	C	N	N	N	N	C	C	C	C	N	C	C	N	C	C	N	N	N	C	C	N	C	N	N	N	N	N	N	C	N	C	N	N	N	N	C	C	C	N	N	C
S5235_21976	A/T	5235	21976	N	A	N	N	A	A	N	N	A	N	A	N	A	A	N	A	A	N	A	A	N	N	N	A	A	N	A	N	N	N	N	N	N	A	N	A	N	N	N	N	A	A	A	N	A	A
S5235_21981	C/T	5235	21981	N	C	N	N	C	C	N	N	C	N	C	N	C	C	N	C	C	N	C	C	N	N	N	C	C	N	C	N	N	N	N	N	N	C	N	C	N	N	N	N	C	C	C	N	C	C
S5235_21987	T/C	5235	21987	N	T	N	N	T	N	N	N	T	N	T	N	T	T	N	T	T	N	T	T	N	N	N	T	T	N	T	N	N	N	N	N	N	T	N	T	N	N	N	N	T	T	T	N	T	T
S5235_22026	A/G	5235	22026	N	A	N	N	A	A	N	N	A	N	A	N	A	A	N	A	A	N	A	A	N	N	N	A	A	N	A	N	N	N	N	N	N	A	N	A	N	N	N	N	A	A	A	N	A	A
S5235_22027	A/C	5235	22027	N	A	N	N	A	N	N	N	A	N	A	N	A	A	N	A	A	N	A	A	N	N	N	A	A	N	A	N	N	N	N	N	N	A	N	A	N	N	N	N	A	A	A	N	A	A
S5235_22031	G/T	5235	22031	N	G	N	N	G	G	N	N	G	N	G	N	G	G	N	G	G	N	G	G	N	N	N	G	G	N	G	N	N	N	N	N	N	G	N	G	N	N	N	N	G	G	G	N	G	G
S5236_109506	C/G	5236	109506	C	C	C	C	C	C	C	C	C	N	C	C	C	C	C	C	C	C	C	C	N	C	C	C	C	C	C	N	C	C	C	C	N	C	C	C	C	N	N	N	C	C	C	C	C	C
C5288577_216	C/T	5288577	216	C	C	C	C	C	C	C	C	C	N	C	C	C	C	C	C	C	C	C	C	C	N	C	C	C	C	C	C	C	N	C	C	N	C	C	C	C	N	N	N	C	C	C	C	C	C
C5288577_257	T/A	5288577	257	T	T	T	T	T	T	T	N	T	N	T	T	N	T	T	T	T	T	T	T	T	N	T	T	T	T	T	T	T	N	T	T	N	T	T	T	T	N	N	N	T	T	T	T	T	T
C5297103_204	T/A	5297103	204	N	N	N	N	N	N	N	N	T	N	N	N	N	N	N	N	N	N	N	N	N	N	N	N	N	N	N	N	N	N	T	N	N	N	N	N	N	N	N	A	N	N	N	T	T	N
C5298695_78	C/G	5298695	78	N	C	C	N	N	N	N	N	N	N	C	C	N	N	N	C	N	C	N	N	C	N	N	N	N	N	N	N	N	C	C	N	C	N	C	N	C	N	N	N	N	N	N	C	N	N
C5303597_121	T/C	5303597	121	T	N	T	N	N	N	T	N	N	N	N	T	N	N	T	N	N	N	N	N	N	N	N	N	N	N	N	N	N	N	N	N	N	N	T	N	N	N	N	N	N	N	N	N	N	N
S53397_833	T/C	53397	833	N	N	N	N	N	N	N	N	T	N	T	T	T	T	N	T	T	N	T	T	N	T	T	N	T	T	N	N	T	T	N	N	N	T	N	T	N	N	N	C	T	N	T	N	N	N
S53397_841	C/A	53397	841	N	N	N	N	N	N	N	N	C	N	C	C	C	C	N	C	C	N	C	C	N	C	C	N	C	C	N	N	C	C	N	C	N	C	N	C	N	N	N	A	C	N	C	N	N	N
S53397_857	C/T	53397	857	N	N	N	N	N	N	N	N	C	N	C	C	C	C	N	C	C	N	C	C	N	C	C	N	C	C	N	N	C	C	N	C	N	C	N	C	N	N	N	T	C	N	C	N	N	N
C5342043_299	A/C	5342043	299	A	A	A	A	A	A	A	N	A	N	A	A	A	A	A	A	A	A	A	A	A	A	N	A	A	A	A	A	A	A	A	A	A	A	A	A	A	N	N	N	A	A	A	A	A	A
C5409901_125	C/G	5409901	125	N	C	N	N	C	C	N	N	C	N	C	C	C	C	N	C	C	N	C	C	C	N	N	C	C	C	C	C	N	N	N	N	N	C	N	C	N	C	N	G	C	C	C	N	C	C
S54501_18553	A/C	54501	18553	N	A	N	N	A	A	N	A	A	N	A	A	A	A	N	A	A	N	A	A	N	N	N	A	A	N	A	N	N	N	A	N	A	A	N	A	N	N	N	N	A	A	A	A	A	A
S54501_18554	C/T	54501	18554	N	C	N	N	C	C	N	C	C	N	C	C	C	C	N	C	C	N	C	C	N	N	N	C	C	N	C	N	N	N	C	N	C	C	N	C	N	N	N	N	C	C	C	C	C	C
S54501_18558	C/T	54501	18558	N	C	N	N	C	C	N	C	C	N	C	C	C	C	N	C	C	N	C	C	N	N	N	C	C	N	C	N	N	N	C	N	C	C	N	C	N	N	N	N	C	C	C	C	C	C
S54501_18559	A/G	54501	18559	N	A	N	N	A	A	N	A	A	N	A	A	A	A	N	A	A	N	A	A	N	N	N	A	A	N	A	N	N	N	A	N	A	A	N	A	N	N	N	N	A	A	A	A	A	A
S54501_18560	A/G	54501	18560	N	A	N	N	A	A	N	A	A	N	A	A	A	A	N	A	A	N	A	A	N	N	N	A	A	N	A	N	N	N	A	N	A	A	N	A	N	N	N	N	A	A	A	A	A	A
S54501_18563	A/G	54501	18563	N	A	N	N	A	A	N	A	A	N	A	A	A	A	N	A	A	N	A	A	N	N	N	A	A	N	A	N	N	N	A	N	A	A	N	A	N	N	N	N	A	A	A	A	A	A
S54501_18564	T/C	54501	18564	N	T	N	N	T	T	N	T	T	N	T	T	T	T	N	T	T	N	T	T	N	N	N	T	T	N	T	N	N	N	T	N	T	T	N	T	N	N	N	N	T	T	T	T	T	T
S54501_18565	G/A	54501	18565	N	G	N	N	G	G	N	G	G	N	G	G	G	G	N	G	G	N	G	G	N	N	N	G	G	N	G	N	N	N	G	N	G	G	N	G	N	N	N	N	G	G	G	G	G	G
S5492_107502	A/C	5492	107502	N	N	N	N	N	N	N	N	N	N	N	N	N	N	N	N	N	N	N	N	N	N	N	N	N	N	N	N	N	N	N	N	N	N	N	N	N	N	N	C	N	N	N	N	N	N
S5492_107544	T/A	5492	107544	N	N	N	N	N	N	N	N	N	N	N	N	N	N	N	N	N	N	N	N	N	N	N	N	N	N	N	N	N	N	N	N	N	N	N	N	N	N	N	A	N	N	N	N	N	N
S5492_107551	T/A	5492	107551	N	N	N	N	N	N	N	N	N	N	N	N	N	N	N	N	N	N	N	N	N	N	N	N	N	N	N	N	N	N	N	N	N	N	N	N	N	N	N	A	N	N	N	N	N	N
C5517957_367	A/G	5517957	367	A	A	A	A	A	A	A	A	A	A	A	A	A	A	A	A	A	A	A	A	A	A	A	A	A	A	A	A	N	A	A	A	N	A	A	A	A	N	N	N	A	A	A	A	A	A
C5517957_369	C/A	5517957	369	C	C	C	C	C	C	C	C	C	C	C	C	C	C	C	C	C	C	C	N	C	C	C	C	C	C	C	C	N	C	C	C	N	C	C	C	C	N	N	N	C	C	C	C	C	C
C5523387_163	A/G	5523387	163	A	A	N	A	A	A	A	A	A	N	A	A	A	A	A	A	A	N	A	A	A	A	A	A	A	A	A	A	A	A	A	A	A	A	A	A	A	N	N	N	A	A	A	A	A	A
C5532797_110	A/G	5532797	110	A	A	A	A	A	A	A	N	A	N	A	A	N	A	A	A	A	A	A	A	N	A	N	A	A	A	A	N	N	A	N	N	N	A	A	A	A	N	N	N	A	A	A	A	A	A
C5532797_113	T/C	5532797	113	T	T	T	T	T	T	T	N	T	N	T	T	N	T	T	T	T	T	T	T	N	T	N	T	T	T	T	N	N	T	N	N	N	T	T	T	T	N	N	N	T	T	T	T	T	T
C5532797_128	T/C	5532797	128	T	T	T	T	T	T	T	N	T	N	T	T	N	T	T	T	T	T	T	T	N	T	N	T	T	T	T	N	N	T	N	N	N	T	T	T	T	N	N	N	T	T	T	T	T	T
C5532797_138	T/C	5532797	138	T	T	T	T	T	T	T	N	T	N	T	T	N	T	T	T	T	T	T	T	N	T	N	T	T	T	T	N	N	T	N	N	N	N	T	T	T	N	N	N	T	T	T	T	T	T
C5546749_179	T/A	5546749	179	N	T	N	N	T	T	N	N	T	N	T	T	T	T	N	T	T	N	T	T	T	N	N	T	T	N	T	N	N	N	N	N	N	T	N	T	N	N	N	A	T	T	T	N	T	T
S5558_15637	T/A	5558	15637	N	N	N	N	N	N	N	N	T	N	N	N	N	N	T	N	N	N	N	N	N	N	N	N	N	N	N	N	N	N	T	N	N	N	N	N	N	N	N	N	N	N	N	T	T	N
S5558_15639	T/A	5558	15639	N	N	N	N	N	N	N	N	T	N	N	N	N	N	T	N	N	N	N	N	N	N	N	N	N	N	N	N	N	N	T	N	N	N	N	N	N	N	N	N	N	N	N	T	T	N
C5559929_393	C/G	5559929	393	N	N	N	N	N	N	N	N	N	N	N	N	N	N	N	N	N	N	N	N	N	N	N	N	N	N	N	N	N	N	N	N	C	N	N	N	N	N	N	N	N	N	N	N	N	N
S5607_177142	T/C	5607	177142	N	T	T	T	T	T	N	T	N	N	T	T	T	T	N	T	T	N	T	T	N	N	N	T	T	T	T	N	T	N	T	N	N	T	T	T	N	N	N	N	T	T	T	N	N	T
C5618459_352	A/C	5618459	352	N	A	N	N	A	A	N	N	A	N	A	A	A	A	N	A	A	N	A	A	A	N	N	A	A	N	A	A	N	N	N	N	N	A	N	A	N	A	A	N	A	A	A	N	A	A
C5618459_358	T/A	5618459	358	N	T	N	N	T	T	T	N	T	N	T	T	T	T	N	T	T	N	T	T	T	N	N	T	T	N	T	T	N	N	N	N	N	T	N	T	N	T	T	N	T	T	T	N	T	T
C5618459_363	A/C	5618459	363	N	A	N	N	A	A	A	N	A	N	A	A	A	A	N	A	A	N	A	A	A	N	N	A	A	N	A	A	N	N	N	N	N	A	N	A	N	A	A	N	A	A	A	N	A	A
C5618459_382	C/A	5618459	382	N	C	N	N	C	C	C	N	C	N	C	C	C	C	N	C	C	N	C	C	C	N	N	C	C	N	C	C	N	N	N	N	N	C	N	C	N	C	C	N	C	C	C	N	C	C
S5630_76363	G/C	5630	76363	N	G	N	N	G	G	N	N	G	N	G	G	G	G	N	G	G	N	G	G	G	N	N	G	G	N	G	N	N	N	N	N	N	G	G	G	N	G	G	N	G	G	G	N	G	G
S5630_76364	G/T	5630	76364	N	G	N	N	G	G	N	N	G	N	G	G	G	G	N	G	G	N	G	G	G	N	N	G	G	N	G	N	N	N	N	N	N	G	G	G	N	G	G	N	G	G	G	N	G	G
S5630_76365	C/T	5630	76365	N	C	N	N	C	C	N	N	C	N	C	C	C	C	N	C	C	N	C	C	C	N	N	C	C	N	C	N	N	N	N	N	N	C	C	C	N	C	C	N	C	C	C	N	C	C
S5630_76368	T/A	5630	76368	N	T	N	N	T	T	N	N	T	N	T	T	T	T	N	T	T	N	T	T	T	N	N	T	T	N	T	N	N	N	N	N	N	T	T	T	N	T	T	N	T	T	T	N	T	T
S5630_76369	T/C	5630	76369	N	T	N	N	T	T	N	N	T	N	T	T	T	T	N	T	T	N	T	T	T	N	N	T	T	N	T	N	N	N	N	N	N	T	T	T	N	T	T	N	T	T	T	N	T	T
S5630_76371	G/A	5630	76371	N	G	N	N	G	G	N	N	G	N	G	G	G	G	N	G	G	N	G	G	G	N	N	G	G	N	G	N	N	N	N	N	N	G	G	G	N	G	G	N	G	G	G	N	G	G
S5630_76378	G/A	5630	76378	N	G	N	N	G	G	N	N	G	N	G	G	G	G	N	G	G	N	G	G	G	N	N	G	G	N	G	N	N	N	N	N	N	G	G	G	N	G	G	N	G	G	G	N	G	G
S5630_76382	T/G	5630	76382	N	T	N	N	T	T	N	N	T	N	T	T	T	T	N	T	T	N	T	T	T	N	N	T	T	N	T	N	N	N	N	N	N	T	T	T	N	T	T	N	T	T	T	N	T	T
S5630_76391	C/A	5630	76391	N	C	N	N	C	C	N	N	C	N	C	C	C	C	N	C	C	N	C	C	C	N	N	C	C	N	C	N	N	N	N	N	N	C	C	C	N	C	C	N	C	C	C	N	C	C
S5630_76395	G/A	5630	76395	N	G	N	N	G	G	N	N	G	N	G	G	G	G	N	G	G	N	G	G	G	N	N	G	G	N	G	N	N	N	N	N	N	G	G	G	N	G	G	N	G	G	G	N	G	G
C5666331_356	C/A	5666331	356	C	C	C	C	C	C	C	C	C	C	C	C	C	C	C	C	C	C	C	C	C	C	C	C	C	C	C	C	C	C	C	C	C	C	C	C	C	N	N	N	C	C	C	C	C	C
S56732_20632	A/C	56732	20632	A	A	N	N	A	A	A	A	A	N	A	A	A	A	A	A	A	N	A	A	N	N	A	A	A	A	A	N	N	A	A	A	A	A	N	A	N	N	N	N	A	A	A	N	A	A
S56732_20659	C/T	56732	20659	C	C	N	N	C	C	N	C	C	N	C	C	C	C	C	C	C	N	C	C	N	N	C	C	C	C	C	N	N	C	C	C	C	C	N	C	N	N	N	N	C	C	C	N	C	C
S56732_20666	T/A	56732	20666	T	T	N	N	T	T	T	T	T	N	T	T	T	T	T	T	T	N	T	T	N	N	T	T	T	T	T	N	N	T	T	T	T	T	N	T	N	N	N	N	T	T	T	N	T	T
C5677347_376	C/T	5677347	376	C	C	C	C	C	C	C	C	C	N	C	C	C	C	C	C	C	C	C	C	C	C	C	C	C	C	C	C	C	C	C	C	N	C	C	C	C	N	N	N	C	C	C	C	C	C
C5684899_434	A/G	5684899	434	N	N	N	N	N	N	N	N	A	N	A	N	N	N	N	N	A	N	N	N	N	N	A	N	N	N	N	N	N	N	N	N	A	A	N	N	N	N	N	N	N	N	A	N	A	A
S57069_8036	A/G	57069	8036	N	N	N	N	A	N	N	N	N	N	N	N	N	A	N	N	N	N	A	A	A	N	N	A	N	N	N	A	N	N	N	N	N	A	N	N	N	N	N	N	A	N	N	N	N	N
C5710475_339	T/C	5710475	339	N	T	N	N	T	T	N	N	T	N	T	T	T	T	N	T	T	N	T	T	T	N	N	T	T	N	T	T	N	N	N	N	T	T	N	N	N	N	N	C	T	T	T	N	T	T
C5710475_359	T/A	5710475	359	N	T	N	N	T	T	N	N	T	N	T	T	T	T	N	T	T	N	T	T	T	N	N	T	T	N	T	T	N	N	N	N	T	T	N	N	N	N	N	A	T	T	T	N	T	T
C5710475_369	C/G	5710475	369	N	C	N	N	C	C	N	N	C	N	C	C	C	C	N	C	C	N	C	C	C	N	N	C	C	N	C	C	N	N	N	N	C	C	N	N	N	N	N	G	C	C	C	N	C	C
C5720993_38	C/T	5720993	38	N	N	N	N	N	N	C	N	N	C	N	N	N	N	N	N	N	N	N	N	N	N	N	N	N	N	N	N	N	N	N	N	N	N	N	N	N	N	N	N	N	N	N	C	N	N
C5720993_67	G/C	5720993	67	N	N	N	N	N	N	G	N	N	G	N	N	N	N	N	N	N	N	N	N	N	N	N	N	N	N	N	N	N	N	N	N	N	N	N	N	N	N	N	N	N	N	N	G	N	N
C5720993_69	C/T	5720993	69	N	N	N	N	N	N	C	N	N	C	N	N	N	N	N	N	N	N	N	N	N	N	N	N	N	N	N	N	N	N	N	N	N	N	N	N	N	N	N	N	N	N	N	C	N	N
C5720993_71	A/G	5720993	71	N	N	N	N	N	N	A	N	N	A	N	N	N	N	N	N	N	N	N	N	N	N	N	N	N	N	N	N	N	N	N	N	N	N	N	N	N	N	N	N	N	N	N	A	N	N
C5720993_76	T/C	5720993	76	N	N	N	N	N	N	T	N	N	T	N	N	N	N	N	N	N	N	N	N	N	N	N	N	N	N	N	N	N	N	N	N	N	N	N	N	N	N	N	N	N	N	N	T	N	N
C5738773_283	G/C	5738773	283	N	G	N	N	G	G	N	N	G	N	G	G	G	G	N	N	G	N	N	G	G	N	N	G	G	N	G	N	N	N	N	G	N	G	N	G	N	N	N	N	G	G	G	N	G	N
C5738773_307	T/A	5738773	307	N	T	N	N	T	T	N	N	T	N	T	T	T	T	N	N	T	N	N	T	T	N	N	T	T	N	T	N	N	N	N	T	N	T	N	T	N	N	N	N	T	T	T	N	T	N
C5743361_91	C/T	5743361	91	C	C	N	C	C	C	C	C	N	C	C	C	C	C	C	C	C	C	C	C	C	N	C	C	C	C	C	C	N	N	C	C	N	C	C	N	C	N	N	N	C	C	C	N	N	C
C5743361_111	T/C	5743361	111	T	T	N	T	T	T	T	T	N	T	T	T	T	T	T	T	T	T	T	T	T	N	T	T	T	T	T	T	N	N	T	T	N	T	T	N	T	N	N	N	T	T	T	N	N	T
C5743361_115	T/G	5743361	115	T	T	N	T	T	T	T	T	N	T	T	T	T	T	T	T	T	T	T	T	T	N	T	T	T	T	T	T	N	N	T	T	N	T	T	N	T	N	N	N	T	T	T	N	N	T
C5749555_407	C/T	5749555	407	C	N	C	C	N	N	N	N	C	N	N	N	C	N	C	N	N	C	N	N	N	C	C	N	N	C	N	N	C	N	N	C	N	N	N	N	C	N	C	T	N	N	N	N	N	N
C5749555_409	G/A	5749555	409	G	N	G	G	N	N	N	N	G	N	N	N	G	N	G	N	N	G	N	N	N	G	G	N	N	G	N	N	G	N	N	G	N	N	N	N	G	N	G	A	N	N	N	N	N	N
C5749555_412	A/G	5749555	412	A	N	A	A	N	N	N	N	A	N	N	N	A	N	A	N	N	A	N	N	N	A	A	N	N	A	N	N	A	N	N	A	N	N	N	N	A	N	A	G	N	N	N	N	N	N
C5749555_422	A/C	5749555	422	A	N	A	A	N	N	N	N	A	N	N	N	A	N	A	N	N	N	N	N	N	A	A	N	N	A	N	N	A	N	N	A	N	N	N	N	A	N	A	C	N	N	N	N	N	N
S5765_57494	T/C	5765	57494	N	N	N	N	N	N	N	N	N	T	N	N	N	N	N	N	N	N	N	N	N	N	N	N	N	N	N	N	N	N	N	N	N	N	N	N	N	N	N	N	N	N	N	N	N	N
C5770783_83	G/A	5770783	83	N	G	N	G	G	G	N	N	N	N	G	G	G	G	N	G	G	N	G	G	N	N	N	G	G	N	G	N	N	N	N	N	N	G	N	G	N	N	N	N	G	G	G	N	N	G
C5778219_296	G/A	5778219	296	N	N	G	N	N	N	N	N	N	N	N	N	G	N	G	N	N	N	N	N	N	N	N	G	N	N	G	N	N	N	N	N	N	G	G	N	N	N	N	N	N	N	N	G	N	N
C5778219_303	T/C	5778219	303	N	N	T	N	N	N	N	N	N	N	N	N	T	N	T	N	N	N	N	N	N	N	N	T	N	N	T	N	N	N	N	N	N	T	T	N	N	N	N	N	N	N	N	T	N	N
C5778219_331	A/C	5778219	331	N	N	A	N	N	N	N	N	N	N	N	N	A	N	A	N	N	N	N	N	N	N	N	A	N	N	A	N	N	N	N	N	N	A	A	N	N	N	N	N	N	N	N	A	N	N
S5778_44644	A/G	5778	44644	N	N	N	N	N	N	N	N	N	A	N	N	N	N	A	N	N	N	N	N	N	N	N	N	N	N	N	N	N	N	N	N	A	N	N	N	N	N	N	N	N	N	N	N	N	N
S57886_4515	A/G	57886	4515	N	N	N	N	N	N	N	N	A	N	N	N	N	N	N	N	N	N	N	N	N	N	N	N	N	N	N	N	N	N	N	N	N	N	N	N	N	N	N	N	N	N	N	A	A	N
C5866911_155	T/A	5866911	155	N	T	N	N	N	N	T	N	T	N	N	T	N	N	N	N	N	N	N	N	N	T	T	N	N	N	N	N	T	N	N	N	T	N	N	N	N	T	T	N	N	N	N	T	T	T
C5866911_162	G/A	5866911	162	N	G	N	N	N	N	G	N	G	N	N	G	N	N	N	N	N	N	N	N	N	G	G	N	N	N	N	N	G	N	N	N	G	N	N	N	N	G	G	N	N	N	N	G	G	G
C5878211_103	T/C	5878211	103	N	T	N	N	T	T	N	N	T	N	T	T	T	T	N	T	T	N	T	T	T	N	N	T	T	T	T	N	N	N	N	N	N	T	N	T	N	N	N	N	T	T	T	N	T	T
C5927239_28	C/A	5927239	28	N	C	N	N	C	C	N	N	C	N	C	C	C	C	N	C	C	N	C	C	C	C	C	C	C	C	C	C	N	C	N	N	N	C	N	C	N	N	N	N	C	C	C	C	C	C
C5927239_35	C/T	5927239	35	N	C	N	N	C	C	N	N	C	N	C	C	C	C	N	C	C	N	C	C	C	C	C	C	C	C	C	C	N	C	N	N	N	C	N	C	N	N	N	N	C	C	C	C	C	C
C5927239_36	A/G	5927239	36	N	A	N	N	A	A	N	N	A	N	A	A	A	A	N	A	A	N	A	A	A	A	A	A	A	A	A	A	N	A	N	N	N	A	N	A	N	N	N	N	A	A	A	A	A	A
C5927239_44	A/G	5927239	44	N	A	N	N	A	A	N	N	A	N	A	A	A	A	N	A	A	N	A	A	A	A	A	A	A	A	A	A	N	A	N	N	N	A	N	A	N	N	N	N	A	A	A	A	A	A
C5949931_505	G/T	5949931	505	G	N	G	N	G	G	N	N	G	N	N	N	G	N	N	G	N	N	N	G	G	N	G	N	N	N	N	G	G	G	N	N	N	N	G	N	N	N	N	N	N	G	N	N	G	N
C5955471_473	T/C	5955471	473	N	N	T	N	N	N	T	N	N	N	N	N	N	N	T	N	N	T	N	N	N	T	N	N	N	N	N	N	N	N	N	N	N	N	N	N	N	N	N	C	N	N	N	T	N	N
C5955471_492	T/C	5955471	492	N	N	T	N	N	N	T	N	N	N	N	N	N	N	T	N	N	T	N	N	N	T	N	N	N	N	N	N	N	N	N	N	N	N	N	N	N	N	N	C	N	N	N	T	N	N
C5955471_493	A/T	5955471	493	N	N	A	N	N	N	A	N	N	N	N	N	N	N	A	N	N	A	N	N	N	A	N	N	N	N	N	N	N	N	N	N	N	N	N	N	N	N	N	T	N	N	N	A	N	N
C5960867_162	G/A	5960867	162	N	G	N	N	G	N	N	N	N	N	G	N	N	N	N	G	G	N	N	G	G	N	N	G	N	N	G	N	N	N	N	N	N	N	N	N	N	N	N	N	G	N	G	N	N	G
C5960867_192	C/G	5960867	192	N	C	N	N	C	N	N	N	N	N	C	N	N	N	N	C	C	N	N	C	C	N	N	C	N	N	C	N	N	N	N	N	N	N	N	N	N	N	N	N	C	N	C	N	N	C
C5965377_283	C/T	5965377	283	C	C	C	C	C	C	C	C	C	C	C	C	C	C	C	C	C	C	C	C	C	N	C	C	C	N	C	C	N	N	C	C	N	C	C	C	C	N	N	N	C	C	C	C	C	C
C5965377_286	T/G	5965377	286	T	T	T	T	T	T	T	T	T	T	T	T	T	T	T	T	T	T	T	T	T	N	T	T	T	N	T	T	N	N	T	T	N	T	T	T	T	N	N	N	T	T	T	T	T	T
C5968499_63	C/G	5968499	63	N	C	N	N	C	N	N	N	N	N	C	N	C	C	C	C	C	N	C	C	C	C	N	N	C	N	C	C	C	N	N	N	N	C	N	C	N	C	C	G	N	C	N	N	N	N
C5968499_116	G/A	5968499	116	N	G	N	N	G	N	N	N	N	N	G	N	G	G	G	G	G	N	G	G	G	G	N	N	G	N	G	G	G	N	N	N	N	G	N	G	N	G	G	A	N	G	N	N	N	N
C5978075_264	T/C	5978075	264	N	T	N	N	T	T	N	T	N	N	T	T	T	T	N	T	T	N	T	T	N	N	N	T	T	N	T	N	N	N	T	N	N	T	N	T	N	N	N	C	T	T	T	N	N	T
C5983401_335	C/A	5983401	335	C	C	C	C	C	C	C	C	C	C	C	C	C	C	C	C	C	C	C	C	C	N	C	C	C	C	C	C	C	N	C	C	N	C	C	C	C	C	C	N	C	C	C	C	C	C
S6001_41547	A/T	6001	41547	A	A	A	A	A	A	A	A	A	N	A	A	A	A	A	A	A	A	A	A	N	A	A	A	A	A	A	N	A	A	A	A	N	A	A	A	A	N	A	N	A	A	A	A	A	A
C6074349_401	T/G	6074349	401	T	T	N	T	T	T	T	N	T	N	T	T	T	T	T	T	T	T	T	T	T	T	T	T	T	T	T	T	N	N	T	N	N	T	T	T	T	N	N	N	T	T	T	T	T	T
C6074349_410	T/G	6074349	410	T	T	N	T	T	T	T	N	T	N	T	T	T	T	T	T	T	T	T	T	T	T	T	T	T	T	T	T	N	N	T	N	N	T	T	T	T	N	N	N	T	T	T	T	T	T
S60961_873	G/T	60961	873	G	G	G	G	G	G	G	G	G	N	G	G	G	G	G	G	G	G	G	G	G	G	G	G	G	G	G	G	N	G	G	G	G	G	G	G	G	N	N	N	G	G	G	G	G	G
S60961_875	A/T	60961	875	A	A	A	A	A	A	A	A	A	N	A	A	A	A	A	A	A	A	A	A	A	A	A	A	A	A	A	A	N	A	A	A	A	A	A	A	A	N	N	N	A	A	A	A	A	A
C6132275_647	C/G	6132275	647	N	N	N	N	N	N	N	N	N	N	N	N	N	N	N	N	N	N	N	N	N	C	N	N	N	N	N	N	N	C	N	N	N	N	N	N	N	N	N	N	N	N	N	N	N	N
C6141281_179	T/C	6141281	179	N	N	N	N	N	N	N	N	N	T	N	N	N	N	N	N	N	N	N	N	N	N	N	N	N	N	N	N	N	N	N	N	N	N	N	N	N	N	N	N	N	N	N	N	N	N
S6144_12457	G/T	6144	12457	N	N	N	N	N	N	N	N	N	G	N	N	N	N	N	N	N	N	N	N	N	N	N	N	N	N	N	N	N	N	N	N	N	N	N	N	N	N	N	N	N	N	N	N	N	N
C6153673_613	T/C	6153673	613	N	N	N	N	N	N	N	N	N	N	N	N	N	N	N	N	N	N	N	N	N	N	N	N	N	N	N	N	N	N	N	N	N	N	N	N	N	N	N	N	N	N	N	N	N	N
S6200_58160	C/A	6200	58160	N	N	N	N	N	N	N	N	N	N	N	N	N	N	N	N	N	N	N	N	N	N	N	N	N	N	N	N	N	N	N	N	C	N	N	N	N	N	N	A	N	N	N	N	N	N
C6212991_461	A/C	6212991	461	N	A	N	N	A	A	N	N	A	N	A	A	A	A	N	A	A	N	A	A	A	N	N	A	A	N	A	A	N	N	A	N	N	A	A	A	N	N	N	C	A	A	A	N	A	A
S62261_7689	G/A	62261	7689	G	G	G	G	G	G	G	G	G	N	G	G	G	G	G	G	G	G	G	G	N	G	G	G	G	G	G	N	G	G	G	G	G	G	G	G	G	N	N	A	G	G	G	G	G	G
S62261_7693	G/A	62261	7693	G	G	G	G	G	G	G	G	G	N	G	G	G	G	G	G	G	G	G	G	N	G	G	G	G	G	G	N	G	G	G	G	G	G	G	G	G	N	N	A	G	G	G	G	G	G
S62261_7733	T/C	62261	7733	T	T	T	T	T	T	T	T	T	N	T	T	T	T	T	T	T	T	T	T	N	T	T	T	T	T	T	N	T	T	T	T	T	T	T	T	T	N	N	C	T	T	T	T	T	T
C6253617_595	A/C	6253617	595	A	N	N	A	N	N	N	N	N	A	N	N	N	N	N	N	N	N	N	N	N	N	N	N	N	A	N	N	N	N	N	N	N	N	A	N	A	N	N	N	N	N	N	N	N	N
C6254613_87	G/T	6254613	87	G	G	G	G	G	G	G	G	G	N	G	G	G	G	G	G	G	G	G	G	G	G	G	G	G	G	G	G	G	G	G	G	G	G	G	G	G	N	N	N	G	G	G	G	G	G
C6254613_108	C/A	6254613	108	C	C	C	C	C	C	C	C	C	N	C	C	C	C	C	C	C	C	C	C	C	C	C	C	C	C	C	C	C	C	C	C	C	C	C	C	C	N	N	N	C	C	C	C	C	C
C6294011_715	T/G	6294011	715	N	T	N	N	T	T	T	T	T	N	T	T	T	T	T	T	T	N	T	T	T	T	T	T	T	N	T	T	T	T	T	T	N	T	N	T	N	N	N	G	T	T	T	T	T	T
C6294011_727	T/A	6294011	727	N	T	N	N	T	T	T	T	T	N	T	T	T	T	T	T	T	N	T	T	T	T	T	T	T	N	T	T	T	T	T	T	N	T	N	T	N	N	N	A	T	T	T	T	T	T
C6294011_729	C/G	6294011	729	N	C	N	N	C	C	C	C	C	N	C	C	C	C	C	C	C	N	C	C	C	C	C	C	C	N	C	C	C	C	C	C	N	C	N	C	N	N	N	G	C	C	C	C	C	C
S63233_1352	C/A	63233	1352	N	C	N	N	C	C	N	C	C	C	C	C	C	C	N	C	C	N	C	C	C	C	C	C	C	C	C	C	C	C	C	C	N	C	N	N	N	N	N	N	C	C	C	N	C	C
C6337219_53	G/A	6337219	53	G	G	G	G	G	G	G	G	G	N	G	G	G	G	G	G	G	G	G	G	G	G	G	G	G	G	G	G	G	G	G	G	G	G	G	G	G	N	N	A	G	G	G	G	G	G
S63429_587	A/T	63429	587	A	A	A	A	A	A	A	A	A	N	A	A	A	A	A	A	A	A	A	A	A	A	A	A	A	A	A	A	A	A	A	A	A	A	A	A	A	N	N	N	A	A	A	A	A	A
C6357415_667	T/C	6357415	667	N	N	N	N	N	N	N	N	N	N	N	N	N	N	N	N	N	N	N	N	N	N	N	N	N	N	N	N	N	N	N	N	N	N	N	N	N	N	N	N	T	N	N	N	N	N
C6359881_379	G/A	6359881	379	G	N	G	G	G	G	N	N	N	N	G	N	G	G	G	G	G	G	G	G	N	G	G	G	G	G	G	N	N	G	G	G	N	G	G	N	G	N	N	N	G	G	G	G	N	G
C6359881_411	T/A	6359881	411	T	T	T	T	T	T	N	N	N	N	T	N	T	T	T	T	T	T	T	T	N	T	T	T	T	T	T	N	N	T	T	T	N	T	T	N	T	N	N	N	T	T	T	T	N	T
C6359881_415	G/C	6359881	415	G	G	G	G	G	G	N	N	N	N	G	N	G	G	G	G	G	G	G	G	N	G	G	G	G	G	G	N	N	G	G	G	N	G	G	N	G	N	N	N	G	G	G	G	N	G
C6359881_425	T/C	6359881	425	T	T	T	T	T	T	N	N	N	N	T	N	T	T	T	T	T	T	T	T	N	T	T	T	T	T	T	N	N	T	T	T	N	T	T	N	T	N	N	N	T	T	T	T	N	T
C6359881_426	A/T	6359881	426	A	A	A	A	A	A	N	N	N	N	A	N	A	A	A	A	A	A	A	A	N	A	A	A	A	A	A	N	N	A	A	A	N	A	A	N	A	N	N	N	A	A	A	A	N	A
C6363595_440	A/G	6363595	440	N	N	A	N	N	N	N	N	N	N	A	N	N	N	N	N	N	N	N	N	N	N	N	N	N	N	N	A	N	N	N	N	N	N	N	N	N	N	N	N	N	N	N	N	A	N
C6363595_443	G/T	6363595	443	N	N	G	N	N	N	N	N	N	N	G	N	N	N	N	N	N	N	N	N	N	N	N	N	N	N	N	G	N	N	N	N	N	N	N	N	N	N	N	N	N	N	N	N	G	N
C6363595_449	G/T	6363595	449	N	N	G	N	N	N	N	N	N	N	G	N	N	N	N	N	N	N	N	N	N	N	N	N	N	N	N	G	N	N	N	N	N	N	N	N	N	N	N	N	N	N	N	N	G	N
C6363595_452	G/T	6363595	452	N	N	G	N	N	N	N	N	N	N	G	N	N	N	N	N	N	N	N	N	N	N	N	N	N	N	N	G	N	N	N	N	N	N	N	N	N	N	N	N	N	N	N	N	G	N
C6363595_454	T/A	6363595	454	N	N	T	N	N	N	N	N	N	N	T	N	N	N	N	N	N	N	N	N	N	N	N	N	N	N	N	T	N	N	N	N	N	N	N	N	N	N	N	N	N	N	N	N	T	N
C6363595_467	T/G	6363595	467	N	N	T	N	N	N	N	N	N	N	T	N	N	N	N	N	N	N	N	N	N	N	N	N	N	N	N	T	N	N	N	N	N	N	N	N	N	N	N	N	N	N	N	N	T	N
C6371145_355	C/T	6371145	355	N	N	N	C	N	N	N	N	N	N	N	N	N	N	N	N	C	N	N	N	N	N	N	N	N	N	N	N	C	N	N	N	N	N	N	N	N	N	N	N	N	C	N	C	N	N
C6371145_357	A/G	6371145	357	N	N	N	A	N	N	N	N	N	N	N	N	N	N	N	N	A	N	N	N	N	N	N	N	N	N	N	N	A	N	N	N	N	N	N	N	N	N	N	N	N	A	N	A	N	N
C6371145_359	T/C	6371145	359	N	N	N	T	N	N	N	N	N	N	N	N	N	N	N	N	T	N	N	N	N	N	N	N	N	N	N	N	T	N	N	N	N	N	N	N	N	N	N	N	N	T	N	T	N	N
C6371145_365	A/G	6371145	365	N	N	N	A	N	N	N	N	N	N	N	N	N	N	N	N	A	N	N	N	N	N	N	N	N	N	N	N	A	N	N	N	N	N	N	N	N	N	N	N	N	A	N	A	N	N
C6371145_385	G/A	6371145	385	N	N	N	G	N	N	N	N	N	N	N	N	N	N	N	N	G	N	N	N	N	N	N	N	N	N	N	N	G	N	N	N	N	N	N	N	N	N	N	N	N	G	N	G	N	N
C6376367_794	T/C	6376367	794	N	N	N	N	N	N	N	N	N	T	N	N	N	N	N	N	N	N	N	N	N	N	N	N	N	N	N	N	N	N	N	N	N	N	N	N	N	N	N	N	N	N	N	N	N	N
C6376367_805	T/C	6376367	805	N	N	N	N	N	N	N	N	N	T	N	N	N	N	N	N	N	N	N	N	N	N	N	N	N	N	N	N	N	N	N	N	N	N	N	N	N	N	N	N	N	N	N	N	N	N
C6376367_831	G/A	6376367	831	N	N	N	N	N	N	N	N	N	G	N	N	N	N	N	N	N	N	N	N	N	N	N	N	N	N	N	N	N	N	N	N	N	N	N	N	N	N	N	N	N	N	N	N	N	N
C6376367_834	T/G	6376367	834	N	N	N	N	N	N	N	N	N	T	N	N	N	N	N	N	N	N	N	N	N	N	N	N	N	N	N	N	N	N	N	N	N	N	N	N	N	N	N	N	N	N	N	N	N	N
C6382279_576	C/T	6382279	576	N	N	N	N	N	N	N	N	N	C	N	N	N	N	N	N	N	N	N	N	N	N	N	N	N	N	N	N	N	N	N	N	N	N	N	N	N	N	N	T	N	N	N	N	N	N
S6390_121037	C/A	6390	121037	N	C	N	N	C	C	N	C	N	N	C	C	C	C	N	C	C	N	C	C	N	N	N	C	C	N	C	N	N	N	C	C	N	C	N	C	N	N	N	N	C	C	C	N	N	C
S6390_121038	G/A	6390	121038	N	G	N	N	G	G	N	G	N	N	G	G	G	G	N	G	G	N	G	G	N	N	N	G	G	N	G	N	N	N	G	G	N	G	N	G	N	N	N	N	G	G	G	N	N	G
S6390_121048	G/A	6390	121048	N	G	N	N	G	G	N	G	N	N	G	G	G	G	N	G	G	N	G	G	N	N	N	G	G	N	G	N	N	N	G	G	N	G	N	G	N	N	N	N	G	G	G	N	N	G
S6390_121069	T/C	6390	121069	N	T	N	N	T	T	N	T	N	N	T	T	T	T	N	T	T	N	T	T	N	N	N	T	N	N	T	N	N	N	T	T	N	T	N	T	N	N	N	N	T	T	T	N	N	T
C6391169_371	G/A	6391169	371	N	G	N	N	G	G	N	N	N	N	G	N	G	G	N	G	G	N	G	G	N	N	N	N	G	N	G	N	N	N	N	N	N	G	N	G	N	N	N	N	G	N	G	G	N	N
C6391169_396	T/A	6391169	396	N	T	N	N	T	T	N	N	N	N	T	N	T	T	N	T	T	N	T	T	N	N	N	N	T	N	T	N	N	N	N	N	N	T	N	T	N	N	N	N	T	N	T	T	N	N
C6391169_402	C/T	6391169	402	N	C	N	N	C	C	N	N	N	N	C	N	C	C	N	C	C	N	C	C	N	N	N	N	C	N	C	N	N	N	N	N	N	C	N	C	N	N	N	N	C	N	C	C	N	N
S6420_10285	T/A	6420	10285	T	N	N	T	N	N	N	N	N	N	N	N	N	N	N	N	N	T	N	N	T	N	T	N	N	N	N	T	N	N	N	N	N	N	T	N	T	N	N	A	N	N	N	N	N	N
C6431609_589	T/C	6431609	589	N	T	N	N	T	T	N	N	N	N	T	T	T	T	N	T	T	N	T	T	T	N	N	T	T	T	T	N	N	N	N	N	N	T	N	T	N	N	N	N	T	T	T	N	N	T
C6431609_603	T/C	6431609	603	N	T	N	N	T	T	N	N	N	N	T	T	T	T	N	T	T	N	T	T	T	N	N	T	T	T	T	N	N	N	N	N	N	T	N	T	N	N	N	N	T	T	T	N	N	T
C6431609_607	G/T	6431609	607	N	G	N	N	G	G	N	N	N	N	G	G	G	G	N	G	G	N	G	G	G	N	N	G	G	G	G	N	N	N	N	N	N	G	N	G	N	N	N	N	G	G	G	N	N	G
C6431609_616	G/A	6431609	616	N	G	N	N	G	G	N	N	N	N	G	G	G	G	N	G	G	N	G	G	G	N	N	G	G	G	G	N	N	N	N	N	N	G	N	G	N	N	N	N	G	G	G	N	N	G
C6443585_439	A/C	6443585	439	A	A	A	A	A	A	A	N	N	N	A	A	A	A	A	A	A	A	A	A	N	N	N	A	A	N	A	N	A	N	N	N	N	A	A	A	A	N	N	N	A	A	A	N	N	A
C6443585_440	G/A	6443585	440	G	G	G	G	G	G	G	N	N	N	G	G	G	G	G	G	G	G	G	G	N	N	N	G	G	N	G	N	G	N	N	N	N	G	G	G	G	N	N	N	G	G	G	N	N	G
C6444485_829	A/T	6444485	829	N	A	N	N	A	A	N	A	A	N	N	A	A	A	N	A	A	N	A	A	N	A	A	A	A	N	A	N	N	N	A	A	A	A	N	N	N	N	N	T	A	A	A	A	A	A
C6444485_843	T/G	6444485	843	N	T	N	N	T	T	N	T	T	N	T	T	T	T	N	T	T	N	T	T	N	T	T	T	T	N	T	N	N	N	T	T	T	N	N	N	N	N	N	G	T	T	T	T	T	T
C6444485_847	G/A	6444485	847	N	G	N	N	G	G	N	G	G	N	G	G	G	G	N	G	G	N	G	G	N	G	G	G	G	N	G	N	N	N	G	G	G	G	N	N	N	N	N	A	G	G	G	G	G	G
C6444485_856	T/A	6444485	856	N	T	N	N	T	T	N	T	T	N	T	T	T	T	N	T	T	N	T	T	N	T	T	T	T	N	T	N	N	N	T	T	T	T	N	N	N	N	N	A	T	T	T	T	T	T
C6451423_905	A/T	6451423	905	N	N	N	N	N	N	N	A	A	N	N	N	N	N	A	N	N	A	N	N	N	A	A	N	N	N	N	N	N	A	A	A	N	N	N	N	N	N	N	N	N	N	N	A	A	N
C6451423_921	T/C	6451423	921	N	N	N	N	N	N	N	T	T	N	N	N	N	N	T	N	N	T	N	N	N	T	T	N	N	N	N	N	N	T	T	T	N	N	N	N	N	N	N	N	N	N	N	T	T	N
C6451423_926	G/A	6451423	926	N	N	N	N	N	N	N	G	G	N	N	N	N	N	G	N	N	G	N	N	N	G	G	N	N	N	N	N	N	G	G	G	N	N	N	N	N	N	N	N	N	N	N	G	G	N
C6451423_929	T/C	6451423	929	N	N	N	N	N	N	N	T	T	N	N	N	N	N	T	N	N	T	N	N	N	T	T	N	N	N	N	N	N	T	T	T	N	N	N	N	N	N	N	N	N	N	N	T	T	N
C6451423_935	A/T	6451423	935	N	N	N	N	N	N	N	A	A	N	N	N	N	N	A	N	N	A	N	N	N	A	A	N	N	N	N	N	N	A	A	A	N	N	N	N	N	N	N	N	N	N	N	A	A	N
C6451423_939	C/A	6451423	939	N	N	N	N	N	N	N	N	C	N	N	N	N	N	C	N	N	C	N	N	N	C	C	N	N	N	N	N	N	C	C	C	N	N	N	N	N	N	N	N	N	N	N	C	C	N
C6451423_941	A/G	6451423	941	N	N	N	N	N	N	N	A	A	N	N	N	N	N	A	N	N	A	N	N	N	A	A	N	N	N	N	N	N	A	A	A	N	N	N	N	N	N	N	N	N	N	N	A	A	N
C6451423_946	G/A	6451423	946	N	N	N	N	N	N	N	G	G	N	N	N	N	N	G	N	N	G	N	N	N	G	G	N	N	N	N	N	N	G	G	G	N	N	N	N	N	N	N	N	N	N	N	G	G	N
C6485722_819	T/A	6485722	819	T	T	T	T	T	T	T	T	T	N	T	T	T	T	T	T	T	T	T	T	T	T	T	T	T	T	T	T	T	T	T	T	T	T	T	T	T	N	N	N	T	T	T	T	T	T
C6488576_886	G/T	6488576	886	G	G	G	G	G	G	G	G	G	N	G	G	G	G	G	G	G	G	G	G	G	G	G	G	G	G	G	N	N	G	G	G	G	G	G	G	G	N	N	T	G	G	G	G	G	G
C6488576_900	A/T	6488576	900	A	A	A	A	A	A	A	A	A	N	A	A	A	A	A	A	A	A	A	A	A	A	A	A	A	A	A	N	N	A	A	A	A	A	A	A	A	N	N	T	A	A	A	A	A	A
C6488576_914	G/A	6488576	914	G	G	G	G	G	G	G	G	G	N	G	G	G	G	G	G	G	G	G	G	G	G	G	G	G	G	G	N	N	G	G	G	G	G	G	G	G	N	N	A	G	G	G	G	G	G
C6488576_920	C/T	6488576	920	C	C	C	C	C	C	C	C	C	N	C	C	C	C	C	C	C	C	C	C	C	C	C	C	C	C	C	N	N	C	C	C	C	C	C	C	C	N	N	T	C	C	C	C	C	C
C6488576_921	A/T	6488576	921	A	A	A	A	A	A	A	A	A	N	A	A	A	A	A	A	A	A	A	A	A	A	A	A	A	A	A	N	N	A	A	A	A	A	A	A	A	N	N	T	A	A	A	A	A	A
C6488576_923	G/A	6488576	923	G	G	G	G	G	G	G	G	G	N	G	G	G	G	G	G	G	G	G	G	G	G	G	G	G	G	G	N	N	G	G	G	G	G	G	G	G	N	N	A	G	G	G	G	G	G
C6488576_925	C/G	6488576	925	C	C	C	C	C	C	C	C	C	N	C	C	C	C	C	C	C	C	C	C	C	C	C	C	C	C	C	N	N	C	C	C	C	C	C	C	C	N	N	G	C	C	C	C	C	C
C6495158_950	T/C	6495158	950	T	T	N	N	T	T	N	T	T	N	T	T	T	T	N	T	T	N	T	T	T	T	T	T	T	N	T	T	N	T	T	N	N	T	T	T	N	N	N	N	T	T	T	T	T	T
C6495158_954	T/G	6495158	954	T	T	N	N	T	T	N	T	T	N	T	T	T	T	N	T	T	N	T	T	T	T	T	T	T	N	T	T	N	T	T	N	N	T	T	T	N	N	N	N	T	T	T	T	T	T
C6495158_955	A/G	6495158	955	A	A	N	N	A	A	N	A	A	N	A	A	A	A	N	A	A	N	A	A	A	A	A	A	A	N	A	A	N	A	A	N	N	A	A	A	N	N	N	N	A	A	A	A	A	A
C6495158_958	T/C	6495158	958	T	T	N	N	T	T	N	T	T	N	T	T	T	T	N	T	T	N	T	T	T	T	T	T	T	N	T	T	N	T	T	N	N	T	T	T	N	N	N	N	T	T	T	T	T	T
C6495158_963	A/G	6495158	963	A	A	N	N	A	A	N	A	A	N	A	A	A	A	N	A	A	N	A	A	A	A	A	A	A	N	A	A	N	A	A	N	N	A	A	A	N	N	N	N	A	A	A	A	A	A
C6495158_964	T/C	6495158	964	T	T	N	N	T	T	N	T	T	N	T	T	T	T	N	T	T	N	T	T	T	T	T	T	T	N	T	T	N	T	T	N	N	T	T	T	N	N	N	N	T	T	T	T	T	T
C6495158_968	C/T	6495158	968	C	C	N	N	C	C	N	C	C	N	C	C	C	C	N	C	C	N	C	C	C	C	C	C	C	N	C	C	N	C	C	N	N	C	C	C	N	N	N	N	C	C	C	C	C	C
C6495158_969	A/C	6495158	969	N	A	N	N	A	A	N	A	A	N	A	N	A	A	N	A	A	N	A	A	A	A	A	A	A	N	A	A	N	A	A	N	N	A	A	A	N	N	N	N	A	A	A	A	A	A
C6495160_970	T/A	6495160	970	T	T	T	T	T	T	T	T	T	N	T	T	T	T	T	T	T	T	T	T	N	N	T	T	T	N	T	N	T	N	T	T	T	T	T	N	T	N	N	N	T	T	T	T	T	T
C6510634_405	A/G	6510634	405	A	A	A	A	A	A	A	A	A	N	A	A	A	A	A	A	A	A	A	A	A	A	A	A	A	A	A	A	A	A	A	A	A	A	A	A	A	N	N	N	A	A	A	A	A	A
C6515462_432	C/A	6515462	432	C	C	C	C	C	N	C	C	N	C	C	N	N	N	C	N	N	C	N	N	N	N	C	N	N	N	N	N	N	N	C	C	N	N	C	N	C	N	N	N	N	N	N	C	N	C
C6515626_175	C/A	6515626	175	N	N	N	N	N	N	N	N	N	N	N	N	N	N	N	N	N	N	N	N	N	C	N	N	N	C	N	N	N	C	C	N	N	N	N	N	N	N	N	N	N	N	N	N	N	N
C6515626_184	A/G	6515626	184	N	N	N	N	N	N	N	N	N	N	N	N	N	N	N	N	N	N	N	N	N	A	N	N	N	A	N	N	N	A	A	N	N	N	N	N	N	N	N	N	N	N	N	N	N	N
C6515626_189	G/T	6515626	189	N	N	N	N	N	N	N	N	N	N	N	N	N	N	N	N	N	N	N	N	N	G	N	N	N	G	N	N	N	G	G	N	N	N	N	N	N	N	N	N	N	N	N	N	N	N
C6515626_190	T/G	6515626	190	N	N	N	N	N	N	N	N	N	N	N	N	N	N	N	N	N	N	N	N	N	T	N	N	N	T	N	N	N	T	T	N	N	N	N	N	N	N	N	N	N	N	N	N	N	N
C6515626_193	A/G	6515626	193	N	N	N	N	N	N	N	N	N	N	N	N	N	N	N	N	N	N	N	N	N	A	N	N	N	A	N	N	N	A	A	N	N	N	N	N	N	N	N	N	N	N	N	N	N	N
C6518562_829	A/T	6518562	829	N	N	N	N	N	N	N	N	A	N	A	N	N	N	N	N	N	N	N	N	N	N	N	N	N	N	N	N	N	N	N	N	N	N	N	A	A	A	N	N	N	A	N	N	N	N
S6521_95204	C/T	6521	95204	N	N	N	N	N	N	N	N	N	C	N	N	N	N	N	N	N	N	N	N	N	N	N	N	N	N	N	N	N	N	N	N	N	N	N	N	N	N	N	N	N	N	N	N	N	N
C6523678_735	A/G	6523678	735	N	A	N	N	A	A	N	A	A	N	A	A	A	A	N	A	A	N	A	A	A	N	N	A	A	A	A	A	N	N	N	N	N	A	N	A	N	N	N	N	A	A	A	A	A	A
C6530422_622	T/C	6530422	622	N	T	N	N	T	N	N	N	T	N	T	T	T	N	N	N	T	N	T	N	N	N	N	T	T	N	N	N	N	N	N	N	N	T	N	N	N	N	N	N	N	N	T	N	T	T
C6530422_625	A/G	6530422	625	N	A	N	N	A	N	N	N	A	N	A	A	A	N	N	N	A	N	A	N	N	N	N	A	A	N	N	N	N	N	N	N	N	A	N	N	N	N	N	N	N	N	A	N	A	A
C6530422_636	T/G	6530422	636	N	T	N	N	T	N	N	N	T	N	T	T	T	N	N	N	T	N	T	N	N	N	N	T	T	N	N	N	N	N	N	N	N	T	N	N	N	N	N	N	N	N	T	N	T	T
C6530422_637	T/A	6530422	637	N	T	N	N	T	N	N	N	T	N	T	T	T	N	N	N	T	N	T	N	N	N	N	T	T	N	N	N	N	N	N	N	N	T	N	N	N	N	N	N	N	N	T	N	T	T
C6530422_660	T/G	6530422	660	N	T	N	N	T	N	N	N	T	N	T	T	T	N	N	N	T	N	T	N	N	N	N	T	T	N	N	N	N	N	N	N	N	T	N	N	N	N	N	N	N	N	T	N	T	T
C6530422_678	G/T	6530422	678	N	G	N	N	G	N	N	N	G	N	G	G	G	N	N	N	G	N	G	N	N	N	N	G	G	N	N	N	N	N	N	N	N	G	N	N	N	N	N	N	N	N	G	N	G	G
C6531572_917	T/G	6531572	917	N	N	N	N	N	N	N	N	T	T	N	N	N	N	N	N	N	N	N	N	N	T	T	N	N	N	N	N	N	T	N	N	N	N	N	N	N	N	N	N	N	N	N	N	N	N
C6534338_591	G/A	6534338	591	N	G	N	N	G	N	N	N	G	N	G	N	N	G	N	G	G	N	G	G	N	N	N	G	G	N	G	N	N	N	N	N	N	G	N	N	N	N	N	N	G	N	G	N	G	G
C6534338_592	T/C	6534338	592	N	T	N	N	T	N	N	N	T	N	T	N	N	T	N	T	T	N	T	T	N	N	N	T	T	N	T	N	N	N	N	N	N	T	N	N	N	N	N	N	N	N	T	N	T	T
C6534338_596	C/G	6534338	596	N	C	N	N	C	N	N	N	C	N	C	N	N	C	N	C	C	N	C	C	N	N	N	C	C	N	C	N	N	N	N	N	N	C	N	N	N	N	N	N	C	N	C	N	C	C
C6534338_597	T/C	6534338	597	N	T	N	N	T	N	N	N	T	N	T	N	N	T	N	T	T	N	T	T	N	N	N	T	T	N	T	N	N	N	N	N	N	T	N	N	N	N	N	N	T	N	T	N	T	T
C6534338_599	C/T	6534338	599	N	C	N	N	C	N	N	N	C	N	C	N	N	C	N	C	C	N	C	C	N	N	N	C	C	N	C	N	N	N	N	N	N	C	N	N	N	N	N	N	C	N	C	N	C	C
C6534338_602	T/C	6534338	602	N	T	N	N	T	N	N	N	T	N	T	N	N	T	N	T	T	N	T	T	N	N	N	T	T	N	T	N	N	N	N	N	N	T	N	N	N	N	N	N	T	N	T	N	T	T
C6534338_604	C/T	6534338	604	N	C	N	N	C	N	N	N	C	N	C	N	N	C	N	C	C	N	C	N	N	N	N	C	C	N	C	N	N	N	N	N	N	C	N	N	N	N	N	N	C	N	C	N	C	C
C6534338_608	G/A	6534338	608	N	G	N	N	G	N	N	N	G	N	G	N	N	G	N	G	G	N	G	G	N	N	N	G	G	N	G	N	N	N	N	N	N	G	N	N	N	N	N	N	G	N	G	N	G	G
C6534338_632	T/A	6534338	632	N	T	N	N	T	N	N	N	T	N	T	N	N	T	N	T	T	N	T	T	N	N	N	T	T	N	T	N	N	N	N	N	N	T	N	N	N	N	N	N	T	N	T	N	T	T
C6534338_644	T/C	6534338	644	N	T	N	N	T	N	N	N	T	N	T	N	N	T	N	T	T	N	T	T	N	N	N	T	T	N	T	N	N	N	N	N	N	N	N	N	N	N	N	N	T	N	T	N	T	T
C6539140_1076	C/A	6539140	1076	N	N	C	N	N	C	N	N	C	N	C	N	C	N	N	N	N	N	N	C	N	N	N	C	N	N	N	N	N	N	N	N	N	C	C	N	N	N	N	N	C	C	N	C	C	C
C6539140_1083	G/C	6539140	1083	N	N	G	N	N	G	N	N	G	N	G	N	G	N	N	N	N	N	N	G	N	N	N	G	N	N	N	N	N	N	N	N	N	G	G	N	N	N	N	N	G	G	N	G	G	G
C6553856_237	T/G	6553856	237	T	T	T	T	T	T	T	T	T	N	T	T	T	T	T	T	T	T	T	T	T	T	T	T	T	N	T	T	T	T	T	T	T	T	T	T	T	N	N	N	T	T	T	T	T	T
C6566318_391	A/G	6566318	391	N	A	N	N	A	A	N	N	A	N	N	A	A	N	N	N	A	N	N	N	N	A	N	A	A	A	N	N	N	A	N	N	N	A	N	A	N	N	N	N	A	A	A	N	A	A
S65735_4510	G/A	65735	4510	N	G	N	N	G	G	N	N	N	N	G	G	G	G	N	G	G	N	G	G	N	N	N	G	G	N	G	N	N	N	N	N	N	G	N	N	N	N	N	N	G	G	G	N	N	G
S65735_4513	T/C	65735	4513	N	T	N	N	T	T	N	N	N	N	T	T	T	T	N	T	T	N	T	T	N	N	N	T	T	N	T	N	N	N	N	N	N	T	N	N	N	N	N	N	T	T	T	N	N	T
S65735_4542	T/C	65735	4542	N	T	N	N	T	T	N	N	N	N	T	T	T	T	N	T	T	N	T	T	N	N	N	T	T	N	T	N	N	N	N	N	N	T	N	N	N	N	N	N	T	T	T	N	N	T
S65735_4548	T/C	65735	4548	N	T	N	N	T	T	N	N	N	N	T	T	T	T	N	T	N	N	T	T	N	N	N	T	T	N	T	N	N	N	N	N	N	T	N	N	N	N	N	N	T	T	T	N	N	T
S65735_4554	A/G	65735	4554	N	A	N	N	A	A	N	N	N	N	A	A	A	A	N	A	A	N	A	A	N	N	N	A	A	N	A	N	N	N	N	N	N	A	N	N	N	N	N	N	A	A	N	N	N	A
C6579088_620	A/G	6579088	620	A	A	A	A	A	A	A	A	A	N	A	A	A	A	A	A	A	A	A	A	A	A	A	A	A	A	A	A	A	A	A	A	A	A	A	A	A	N	N	G	A	A	A	A	A	A
C6585910_898	C/T	6585910	898	N	N	N	N	N	N	N	N	N	C	N	N	N	N	N	N	N	N	N	N	N	N	N	N	N	N	N	N	N	N	N	N	N	N	N	N	N	N	N	N	N	N	N	N	N	N
C6585910_906	G/C	6585910	906	N	N	N	N	N	N	N	N	N	G	N	N	N	N	N	N	N	N	N	N	N	N	N	N	N	N	N	N	N	N	N	N	N	N	N	N	N	N	N	N	N	N	N	N	N	N
C6585910_907	C/A	6585910	907	N	N	N	N	N	N	N	N	N	C	N	N	N	N	N	N	N	N	N	N	N	N	N	N	N	N	N	N	N	N	N	N	N	N	N	N	N	N	N	N	N	N	N	N	N	N
C6609518_404	G/A	6609518	404	N	G	N	G	G	G	N	G	G	N	G	G	G	G	N	G	G	N	G	G	G	G	G	G	G	G	G	G	G	N	G	G	G	G	G	G	N	N	N	A	G	G	G	G	G	G
C6611360_1389	G/T	6611360	1389	G	G	G	G	G	G	G	N	G	N	G	G	G	G	N	G	G	G	G	G	N	N	N	G	G	G	G	N	N	N	G	N	N	G	N	G	G	N	N	T	G	G	G	G	G	G
C6611360_1390	T/G	6611360	1390	T	T	T	T	T	T	T	N	T	N	T	T	T	T	N	T	T	T	T	T	N	N	N	T	T	T	T	N	N	N	T	N	N	T	N	T	T	N	N	G	T	T	T	T	T	T
C6611360_1396	T/C	6611360	1396	T	T	T	T	T	T	T	N	T	N	T	T	T	T	N	T	T	T	T	T	N	N	N	T	T	T	T	N	N	N	T	N	N	T	N	T	T	N	N	C	T	T	T	T	T	T
C6611360_1428	G/T	6611360	1428	G	G	G	G	G	G	G	N	G	N	G	G	G	G	N	G	G	G	G	G	N	N	N	G	G	G	G	N	N	N	G	N	N	G	N	G	G	N	N	T	G	G	G	G	G	G
C6611408_184	A/T	6611408	184	N	A	N	N	A	A	N	A	A	N	A	A	A	A	N	A	A	N	A	A	A	A	N	A	A	A	A	A	A	A	A	N	N	A	N	A	N	N	N	T	A	A	A	A	A	A
C6617780_685	T/C	6617780	685	N	N	T	N	T	N	T	T	T	N	T	N	N	N	N	N	N	N	N	T	N	N	N	N	N	N	N	N	N	N	N	N	N	N	N	N	N	N	N	N	N	T	N	N	N	N
C6617780_693	C/A	6617780	693	N	N	C	N	C	N	C	C	C	N	C	N	N	N	N	N	N	N	N	C	N	N	N	N	N	N	N	N	N	N	N	N	N	N	N	N	N	N	N	N	N	C	N	N	N	N
C6617780_694	C/T	6617780	694	N	N	C	N	C	N	C	C	C	N	C	N	N	N	N	N	N	N	N	C	N	N	N	N	N	N	N	N	N	N	N	N	N	N	N	N	N	N	N	N	N	C	N	N	N	N
C6617780_743	A/T	6617780	743	N	N	A	N	A	N	A	A	A	N	A	N	N	N	N	N	N	N	N	A	N	N	N	N	N	N	N	N	N	N	N	N	N	N	N	N	N	N	N	N	N	A	N	N	N	N
C6629882_658	A/T	6629882	658	A	N	A	N	N	N	N	N	N	N	N	N	N	N	A	N	N	N	N	N	N	N	N	N	N	N	N	A	N	N	N	N	N	N	N	N	N	N	N	N	N	N	N	N	N	N
C6638574_1570	A/G	6638574	1570	N	A	N	N	A	A	N	N	A	N	A	A	A	A	N	A	A	N	A	A	N	A	N	A	A	N	A	N	N	A	N	N	A	A	N	A	N	N	N	N	A	A	A	A	A	A
S66557_181	A/C	66557	181	N	A	N	N	A	N	N	N	N	N	A	N	N	N	N	A	A	N	N	N	N	N	N	A	A	N	A	N	N	N	N	N	N	A	N	N	N	N	N	N	N	A	A	N	N	N
C6657746_1237	T/A	6657746	1237	N	N	N	N	N	N	N	N	N	N	N	N	N	N	N	N	N	N	N	N	N	N	N	N	N	N	N	N	N	N	N	N	T	N	N	N	N	N	N	N	N	N	N	N	N	N
C6658224_535	G/T	6658224	535	N	G	N	N	G	G	N	N	N	N	G	G	G	G	N	G	G	N	G	G	N	N	N	G	G	N	G	N	N	N	G	N	G	G	N	N	N	N	N	N	G	G	G	N	G	G
C6668232_591	A/C	6668232	591	N	N	N	N	N	N	N	N	A	N	N	N	N	N	N	N	N	N	N	N	N	N	N	N	N	N	N	N	N	N	N	A	N	N	N	N	N	A	A	C	N	N	N	N	A	N
C6668232_592	T/A	6668232	592	N	N	N	N	N	N	N	N	T	N	N	N	N	N	N	N	N	N	N	N	N	N	N	N	N	N	N	N	N	N	N	T	N	N	N	N	N	T	T	A	N	N	N	N	T	N
C6678512_1020	A/C	6678512	1020	N	N	N	N	N	N	N	N	N	A	N	N	N	N	N	N	N	N	N	N	N	A	N	N	N	N	N	N	N	A	N	N	N	N	N	N	N	N	N	C	A	N	N	N	N	N
C6683600_1054	A/C	6683600	1054	N	A	N	N	N	N	N	A	N	N	A	A	N	N	N	N	N	N	N	N	N	A	N	N	N	N	N	N	N	N	N	N	N	N	N	N	N	N	N	N	N	N	N	N	N	N
C6685136_1570	A/C	6685136	1570	N	A	N	N	A	A	N	N	N	N	A	A	A	A	N	A	A	N	A	A	A	N	N	A	A	N	A	A	N	N	A	N	N	A	N	N	N	N	N	N	A	A	A	N	N	A
C6691408_564	T/C	6691408	564	N	N	N	N	N	N	N	N	N	N	T	N	N	N	N	N	T	N	N	N	N	N	N	N	N	N	N	N	N	N	T	N	T	N	N	N	N	N	N	C	T	T	N	N	T	N
C6693746_783	G/T	6693746	783	G	G	G	G	G	G	G	N	G	N	G	G	G	G	G	G	G	G	G	G	G	N	N	G	G	G	G	G	N	N	N	N	N	G	G	G	G	N	N	N	G	G	G	G	G	G
C6693746_811	A/T	6693746	811	A	A	A	A	A	A	A	N	A	N	A	A	A	A	A	A	A	A	A	A	A	N	N	A	A	A	A	A	N	N	N	N	N	A	A	A	A	N	N	N	A	A	A	A	A	A
C6693746_817	G/T	6693746	817	G	G	G	G	G	G	G	N	G	N	G	G	G	G	G	G	G	G	G	G	G	N	N	G	G	G	G	G	N	N	N	N	N	G	G	G	G	N	N	N	G	G	G	G	G	G
C6693746_821	T/G	6693746	821	T	T	T	T	T	T	T	N	T	N	T	T	T	T	T	T	T	T	T	T	T	N	N	T	T	T	T	T	N	N	N	N	N	T	T	T	T	N	N	N	T	T	T	T	T	T
C6693746_823	T/C	6693746	823	T	T	T	T	T	T	T	N	T	N	T	T	T	T	T	T	T	T	T	T	T	N	N	T	T	T	T	T	N	N	N	N	N	T	T	T	T	N	N	N	T	T	T	T	T	T
C6693746_826	A/G	6693746	826	A	A	A	A	A	A	A	N	A	N	A	A	A	A	A	A	A	A	A	A	A	N	N	A	A	A	A	A	N	N	N	N	N	A	A	A	A	N	N	N	A	A	A	A	A	A
C6695620_598	C/G	6695620	598	C	C	C	N	C	C	C	C	C	N	C	C	C	C	C	C	C	N	C	C	N	C	C	C	C	N	C	N	C	C	N	C	C	C	N	C	C	N	N	N	C	C	C	C	C	C
C6704214_1634	G/T	6704214	1634	N	N	N	N	N	N	G	N	N	N	N	G	N	N	N	N	N	G	N	N	N	N	N	N	N	N	N	G	N	N	N	N	N	N	N	N	N	N	N	N	N	G	N	N	N	N
C6704214_1638	T/C	6704214	1638	N	N	N	N	N	N	T	N	N	N	N	T	N	N	N	N	N	T	N	N	N	N	N	N	N	N	N	T	N	N	N	N	N	N	N	N	N	N	N	N	N	T	N	N	N	N
C6704214_1653	T/A	6704214	1653	N	N	N	N	N	N	T	N	N	N	N	T	N	N	N	N	N	T	N	N	N	N	N	N	N	N	N	T	N	N	N	N	N	N	N	N	N	N	N	N	N	T	N	N	N	N
C6726465_1187	A/C	6726465	1187	N	A	N	N	A	A	N	N	N	N	A	N	A	A	N	A	A	N	A	A	A	N	N	A	A	N	N	A	N	N	N	N	N	A	N	A	N	N	N	N	A	A	A	N	N	A
C6739771_2350	A/C	6739771	2350	N	N	N	N	N	N	N	N	N	N	N	N	N	N	N	N	N	N	N	N	N	N	N	N	N	N	N	N	N	N	N	N	N	N	N	N	N	N	N	A	N	N	N	N	N	N
C6739771_2396	C/G	6739771	2396	N	N	N	N	N	N	N	N	N	N	N	N	N	N	N	N	N	N	N	N	N	N	N	N	N	N	N	N	N	N	N	N	N	N	N	N	N	N	N	C	N	N	N	N	N	N
C6740335_1005	T/C	6740335	1005	T	T	N	N	N	T	N	T	N	N	T	T	N	T	N	N	N	T	T	T	N	N	T	T	N	N	N	N	N	N	T	T	N	T	N	T	N	N	N	N	N	T	T	N	N	T
C6740335_1013	C/T	6740335	1013	C	C	N	N	N	C	N	C	N	N	C	C	N	C	N	N	N	C	C	C	N	N	C	C	N	N	N	N	N	N	C	C	N	C	N	C	N	N	N	N	N	C	C	N	N	C
C6740335_1026	A/G	6740335	1026	A	A	N	N	N	A	N	A	N	N	A	A	N	A	N	N	N	A	A	A	N	N	A	A	N	N	N	N	N	N	A	A	N	A	N	A	N	N	N	N	N	A	A	N	N	A
C6740335_1032	T/C	6740335	1032	T	T	N	N	N	T	N	T	N	N	T	T	N	T	N	N	N	T	T	T	N	N	T	T	N	N	N	N	N	N	T	T	N	T	N	T	N	N	N	N	N	T	T	N	N	T
C6740335_1034	G/A	6740335	1034	G	G	N	N	N	G	N	G	N	N	G	G	N	G	N	N	N	G	G	G	N	N	G	G	N	N	N	N	N	N	G	G	N	G	N	G	N	N	N	N	N	G	G	N	N	G
C6741425_888	G/T	6741425	888	G	G	N	N	N	N	N	N	N	G	N	N	N	N	N	N	N	N	N	N	N	N	N	N	N	N	N	G	N	N	N	N	N	N	N	N	N	N	N	N	N	G	N	N	N	N
C6743655_125	G/T	6743655	125	G	N	G	G	N	N	G	N	N	N	N	N	N	N	G	N	N	G	N	N	N	N	N	N	N	N	N	N	G	N	N	N	G	N	G	N	G	N	N	N	N	N	N	G	N	N
C6747459_1566	G/T	6747459	1566	N	G	N	N	G	G	N	N	N	N	G	G	G	G	N	G	G	N	G	G	G	N	N	G	G	N	G	G	N	N	N	N	N	G	N	N	N	N	N	N	G	G	G	N	N	G
C6753087_651	G/T	6753087	651	N	N	N	N	N	N	N	N	G	G	N	N	N	G	N	G	N	N	N	G	N	N	N	N	N	N	N	N	N	N	N	N	N	G	N	N	N	N	N	N	N	G	N	N	G	N
C6753373_2349	A/G	6753373	2349	N	N	N	N	N	N	N	N	N	N	N	N	N	N	N	N	N	N	N	N	N	N	N	N	N	N	N	N	N	N	N	N	N	N	N	N	N	N	N	A	N	N	N	N	N	N
S6765_74842	G/C	6765	74842	G	N	G	G	N	N	G	N	N	N	N	N	N	N	G	N	N	G	N	N	N	N	N	N	N	N	N	N	N	N	N	N	N	N	G	N	G	N	N	N	N	N	N	G	N	N
C6768539_2128	A/T	6768539	2128	A	N	A	N	N	N	N	N	N	N	N	N	N	N	N	N	N	A	N	N	N	N	N	N	N	N	N	N	N	N	N	N	N	N	A	N	A	N	N	T	N	N	N	N	N	N
C6768539_2139	C/T	6768539	2139	C	N	C	N	N	N	N	N	N	N	N	N	N	N	N	N	N	C	N	N	N	N	N	N	N	N	N	N	N	N	N	N	N	N	C	N	C	N	N	T	N	N	N	N	N	N
C6770129_309	T/A	6770129	309	N	T	N	N	T	T	N	T	T	N	T	T	T	T	N	T	T	N	T	T	N	N	T	T	T	N	T	N	N	N	N	T	N	T	N	T	N	N	N	A	T	T	T	T	T	T
C6773571_690	T/A	6773571	690	N	N	N	N	N	N	N	N	N	N	N	T	T	N	N	N	N	N	N	N	N	N	T	N	N	N	N	N	N	N	N	T	N	N	N	N	N	N	N	N	N	N	N	N	T	N
C6773571_692	A/G	6773571	692	N	N	N	N	N	N	N	N	N	N	N	A	A	N	N	N	N	N	N	N	N	N	A	N	N	N	N	N	N	N	N	A	N	N	N	N	N	N	N	N	N	N	N	N	A	N
C6773571_693	G/A	6773571	693	N	N	N	N	N	N	N	N	N	N	N	G	G	N	N	N	N	N	N	N	N	N	G	N	N	N	N	N	N	N	N	G	N	N	N	N	N	N	N	N	N	N	N	N	G	N
C6773571_722	A/T	6773571	722	N	N	N	N	N	N	N	N	N	N	N	A	A	N	N	N	N	N	N	N	N	N	A	N	N	N	N	N	N	N	N	A	N	N	N	N	N	N	N	N	N	N	N	N	A	N
C6773571_723	C/T	6773571	723	N	N	N	N	N	N	N	N	N	N	N	C	C	N	N	N	N	N	N	N	N	N	C	N	N	N	N	N	N	N	N	C	N	N	N	N	N	N	N	N	N	N	N	N	C	N
C6777523_284	T/G	6777523	284	N	N	N	N	T	T	N	N	N	N	N	T	T	T	N	N	N	N	N	T	T	N	N	T	T	N	T	N	N	N	N	N	N	T	N	T	N	N	N	G	T	T	T	N	T	N
C6779345_3812	T/C	6779345	3812	N	T	N	N	T	T	N	N	T	N	T	T	N	T	N	T	T	N	T	T	N	T	N	N	N	T	N	N	N	T	N	N	N	T	N	T	N	T	T	C	T	T	T	T	T	T
C6779345_3814	C/T	6779345	3814	N	C	N	N	C	C	N	N	C	N	C	C	N	C	N	C	C	N	C	C	N	C	N	N	N	C	N	N	N	C	N	N	N	C	N	C	N	C	C	T	C	C	C	C	C	C
S6784_278646	G/T	6784	278646	N	N	N	N	N	N	N	N	N	N	N	N	N	N	N	N	N	N	N	N	N	G	N	N	N	G	N	N	N	G	N	N	N	N	N	N	N	N	N	N	N	N	N	N	N	N
C6788013_2347	C/T	6788013	2347	N	C	N	N	C	C	N	C	C	N	C	C	C	C	N	C	C	N	C	C	N	N	C	C	C	N	C	N	N	N	C	C	N	C	N	C	N	N	N	N	C	C	C	N	N	C
C6788013_2354	C/T	6788013	2354	N	C	N	N	C	C	N	C	C	N	C	C	C	C	N	C	C	N	C	C	N	N	C	C	C	N	C	N	N	N	C	C	N	C	N	C	N	N	N	N	C	C	C	N	C	C
C6791605_3140	T/G	6791605	3140	N	T	N	N	T	T	N	T	N	N	T	T	T	T	N	T	T	T	T	T	T	N	T	T	T	N	T	T	N	N	N	T	N	T	N	T	T	N	N	N	T	T	T	N	N	T
C6793669_4386	C/A	6793669	4386	N	C	C	N	C	C	C	C	C	N	C	C	C	C	N	C	C	C	C	C	N	N	C	C	C	C	C	N	C	C	N	C	N	C	N	C	N	N	N	N	C	C	C	N	N	C
C6796267_1172	T/A	6796267	1172	N	T	N	N	T	T	N	N	N	N	T	T	T	T	N	T	T	N	T	T	N	N	N	T	T	N	T	N	N	N	N	N	N	T	N	T	N	N	N	A	T	T	T	N	N	T
C6796267_1175	C/T	6796267	1175	N	C	N	N	C	C	N	N	N	N	C	C	C	C	N	C	C	N	C	C	N	N	N	C	C	N	C	N	N	N	N	N	N	C	N	C	N	N	N	T	C	C	C	N	N	C
C6796267_1186	G/A	6796267	1186	N	G	N	N	G	G	N	N	N	N	G	G	G	G	N	G	G	N	G	G	N	N	N	G	G	N	G	N	N	N	N	N	N	G	N	G	N	N	N	A	G	G	G	N	N	G
C6796267_1189	G/A	6796267	1189	N	G	N	N	G	G	N	N	N	N	G	G	G	G	N	G	G	N	G	G	N	N	N	G	G	N	G	N	N	N	N	N	N	G	N	G	N	N	N	A	G	G	G	N	N	G
C6796267_1190	T/C	6796267	1190	N	T	N	N	T	T	N	N	N	N	T	T	T	T	N	T	T	N	T	T	N	N	N	T	T	N	T	N	N	N	N	N	N	T	N	T	N	N	N	C	T	T	T	N	N	T
C6796267_1193	A/G	6796267	1193	N	A	N	N	A	A	N	N	N	N	A	A	A	A	N	A	A	N	A	A	N	N	N	A	A	N	A	N	N	N	N	N	N	A	N	A	N	N	N	G	A	A	A	N	N	A
C6796267_1196	A/G	6796267	1196	N	A	N	N	A	A	N	N	N	N	A	A	A	A	N	A	A	N	A	A	N	N	N	A	A	N	A	N	N	N	N	N	N	A	N	A	N	N	N	G	A	A	A	N	N	A
C6796267_1199	T/C	6796267	1199	N	T	N	N	T	T	N	N	N	N	T	T	T	T	N	T	T	N	T	T	N	N	N	T	T	N	T	N	N	N	N	N	N	T	N	T	N	N	N	C	T	T	T	N	N	T
C6798861_2949	A/T	6798861	2949	A	A	A	N	A	A	N	N	A	N	A	A	A	A	N	A	A	A	A	A	A	N	A	A	A	A	A	A	A	N	N	N	N	A	A	N	A	N	N	N	A	A	A	N	A	A
C6810281_6815	C/T	6810281	6815	C	C	C	C	C	C	C	N	C	N	C	C	C	C	N	C	C	N	C	C	N	N	C	C	C	C	C	N	C	N	N	N	N	C	N	C	C	N	N	N	C	C	C	C	C	C
C6810281_6821	C/T	6810281	6821	C	C	C	C	C	C	C	N	C	N	C	C	C	C	N	C	C	N	C	C	N	N	C	C	C	N	C	N	C	N	N	N	N	C	N	C	C	N	N	N	C	C	C	C	C	C
C6810281_6823	T/C	6810281	6823	T	T	T	T	T	T	T	N	T	N	T	T	T	T	N	T	T	N	T	T	N	N	T	T	T	T	T	N	T	N	N	N	N	T	N	T	T	N	N	N	T	T	T	T	T	T
C6810281_6835	T/C	6810281	6835	T	T	T	T	T	T	T	N	T	N	T	T	T	T	N	T	T	N	T	T	N	N	T	T	T	T	T	N	T	N	N	N	N	T	N	T	T	N	N	N	T	T	T	T	T	T
S68455_5310	T/A	68455	5310	N	T	N	N	T	T	N	N	N	N	T	T	T	T	N	T	T	N	T	T	T	N	N	T	T	N	T	T	N	N	N	N	N	T	T	T	N	N	N	A	T	T	T	N	T	T
S68709_2179	G/A	68709	2179	N	G	N	N	G	G	N	N	N	N	G	G	G	G	N	G	G	N	G	G	G	N	N	G	G	N	G	G	N	N	N	N	N	G	N	G	N	N	N	N	G	G	G	N	N	G
S68709_2180	A/G	68709	2180	N	A	N	N	A	A	N	N	N	N	A	A	A	A	N	A	A	N	A	A	A	N	N	A	A	N	A	A	N	N	N	N	N	A	N	A	N	N	N	N	A	A	A	N	N	A
S68709_2207	C/T	68709	2207	N	C	N	N	C	C	N	N	N	N	C	C	C	C	N	C	C	N	C	C	C	N	N	C	C	N	C	C	N	N	N	N	N	C	N	C	N	N	N	N	C	C	C	N	N	C
S68709_2208	A/T	68709	2208	N	A	N	N	A	A	N	N	N	N	A	A	A	A	N	A	A	N	A	A	A	N	N	A	A	N	A	A	N	N	N	N	N	A	N	A	N	N	N	N	A	A	A	N	N	A
S7098_8859	G/A	7098	8859	G	G	N	N	N	G	N	N	G	N	G	N	G	N	N	N	G	N	G	G	N	N	G	G	G	N	G	N	N	N	N	G	G	G	G	N	G	N	N	N	N	G	G	G	G	G
S7098_8860	G/A	7098	8860	G	G	N	N	N	G	N	N	G	N	G	N	G	N	N	N	G	N	G	G	N	N	G	G	G	N	G	N	N	N	N	G	G	G	G	N	G	N	N	N	N	G	G	G	G	G
S7098_8876	A/G	7098	8876	A	A	N	N	N	A	N	N	A	N	A	N	A	N	N	N	A	N	A	A	N	N	A	A	A	N	A	N	N	N	N	A	A	A	A	N	A	N	N	N	N	A	A	A	A	A
S71167_263	T/G	71167	263	N	T	N	N	T	T	N	N	T	N	T	T	T	T	N	T	T	N	T	T	N	N	N	T	T	N	T	T	N	N	N	N	T	T	T	T	T	N	N	N	T	T	T	N	T	T
S712_14840	G/T	712	14840	N	G	N	N	G	G	N	G	N	N	G	G	G	G	G	G	G	N	G	G	N	N	G	G	G	N	G	N	N	N	G	G	N	G	N	G	N	N	N	N	G	G	G	N	G	G
S712_14882	A/C	712	14882	N	A	N	N	A	A	N	A	N	N	A	A	A	A	A	A	A	N	A	A	N	N	A	A	A	N	A	N	N	N	A	A	N	A	N	A	N	N	N	N	A	A	A	N	A	A
S71482_334	T/C	71482	334	N	T	N	N	T	T	N	T	T	N	T	T	T	T	N	T	T	N	T	T	T	T	T	T	T	T	T	T	T	T	T	T	N	T	N	T	N	N	N	C	T	T	T	N	T	T
S7225_67203	C/G	7225	67203	N	C	C	C	C	C	N	C	N	N	C	C	C	C	N	C	C	C	C	C	N	C	C	C	C	C	C	N	N	C	C	C	N	C	C	C	C	N	N	N	C	C	C	N	N	C
S73994_2079	G/T	73994	2079	N	N	N	N	N	N	N	N	N	G	N	G	N	N	N	N	N	N	G	N	G	G	N	N	N	N	N	N	N	G	N	N	N	G	N	G	N	N	N	N	G	G	N	N	G	N
S73994_2086	C/T	73994	2086	N	N	N	N	N	N	N	N	N	C	N	C	N	N	N	N	N	N	C	N	C	C	N	N	N	N	N	N	N	C	N	N	N	C	N	C	N	N	N	N	C	C	N	N	C	N
S7426_192288	G/C	7426	192288	N	G	N	N	N	G	N	N	G	N	G	G	G	G	N	G	G	N	N	G	N	N	N	G	N	N	G	N	N	N	N	N	N	G	G	G	N	N	N	C	G	G	G	N	G	G
S75026_43056	T/A	75026	43056	N	N	N	N	N	N	N	N	N	N	N	N	N	N	N	N	N	N	N	N	N	N	N	N	N	N	N	N	N	N	N	N	N	N	N	N	N	N	N	N	N	N	N	N	N	N
S7527_27148	C/T	7527	27148	N	N	N	N	C	N	N	N	N	N	C	N	C	N	N	N	C	N	N	N	N	C	N	C	C	N	N	N	N	N	N	N	N	C	N	N	N	N	N	N	N	N	N	N	N	N
S7527_27157	G/A	7527	27157	N	N	N	N	G	N	N	N	N	N	G	N	G	N	N	N	G	N	N	N	N	G	N	G	G	N	N	N	N	N	N	N	N	G	N	N	N	N	N	N	N	N	N	N	N	N
S7527_27158	G/A	7527	27158	N	N	N	N	G	N	N	N	N	N	G	N	G	N	N	N	G	N	N	N	N	G	N	G	G	N	N	N	N	N	N	N	N	G	N	N	N	N	N	N	N	N	N	N	N	N
S7527_27164	T/C	7527	27164	N	N	N	N	T	N	N	N	N	N	T	N	T	N	N	N	T	N	N	N	N	T	N	T	T	N	N	N	N	N	N	N	N	T	N	N	N	N	N	N	N	N	N	N	N	N
S7527_27166	A/G	7527	27166	N	N	N	N	A	N	N	N	N	N	A	N	A	N	N	N	A	N	N	N	N	A	N	A	A	N	N	N	N	N	N	N	N	A	N	N	N	N	N	N	N	N	N	N	N	N
S7527_27169	G/A	7527	27169	N	N	N	N	G	N	N	N	N	N	G	N	G	N	N	N	G	N	N	N	N	G	N	G	G	N	N	N	N	N	N	N	N	G	N	N	N	N	N	N	N	N	N	N	N	N
S7527_27200	T/C	7527	27200	N	N	N	N	T	N	N	N	N	N	T	N	T	N	N	N	T	N	N	N	N	T	N	T	T	N	N	N	N	N	N	N	N	T	N	N	N	N	N	N	N	N	N	N	N	N
S76050_4149	A/G	76050	4149	A	A	A	A	A	A	A	A	A	N	A	A	A	A	A	A	A	A	A	A	N	N	A	A	A	A	A	N	A	N	A	A	A	A	A	A	A	N	N	N	A	A	A	A	A	A
S76075_9939	T/C	76075	9939	N	N	N	N	N	N	N	N	N	T	N	N	N	N	N	N	N	N	N	N	N	N	N	N	N	N	N	N	N	N	N	N	T	N	N	N	N	N	N	C	N	N	N	N	N	N
S76075_9950	T/C	76075	9950	N	N	N	N	N	N	N	N	N	T	N	N	N	N	N	N	N	N	N	N	N	N	N	N	N	N	N	N	N	N	N	N	T	N	N	N	N	N	N	C	N	N	N	N	N	N
S7661_27133	A/T	7661	27133	N	A	N	A	A	A	N	N	A	A	A	A	A	A	N	A	A	N	A	A	A	A	A	A	A	A	A	A	A	A	A	A	N	A	N	A	N	N	N	N	A	A	A	A	A	A
S7661_27181	C/A	7661	27181	N	C	N	C	C	C	N	N	C	C	C	C	C	C	N	C	C	N	C	C	C	C	C	C	C	C	C	C	C	C	C	C	N	C	N	C	N	N	N	N	C	C	C	C	C	C
S7682_392	A/C	7682	392	A	A	A	A	A	A	A	A	A	N	A	A	A	A	A	A	A	A	A	A	A	N	A	A	A	A	A	A	A	N	A	A	N	A	A	A	A	N	N	N	A	A	A	A	A	A
S772_77793	T/G	772	77793	N	N	N	N	N	N	N	N	T	N	N	N	N	N	N	N	N	N	N	N	N	N	N	N	N	N	N	N	N	N	N	N	T	N	N	N	N	N	N	N	N	N	N	T	T	N
S772_77798	T/C	772	77798	N	N	N	N	N	N	N	N	T	N	N	N	N	N	N	N	N	N	N	N	N	N	N	N	N	N	N	N	N	N	N	N	T	N	N	N	N	N	N	N	N	N	N	T	T	N
S8041_15776	G/A	8041	15776	N	N	N	N	N	N	N	N	N	N	N	N	N	N	N	N	N	N	N	N	N	N	N	N	N	N	N	N	N	N	N	N	G	N	N	N	N	N	N	N	N	N	N	N	N	N
S8197_57932	A/C	8197	57932	A	N	A	A	N	N	A	A	N	N	N	N	N	N	A	A	N	A	N	N	N	A	A	N	N	A	N	N	N	A	N	A	N	N	A	N	A	N	N	N	N	N	N	A	N	N
S8380_69876	T/C	8380	69876	N	T	N	N	T	T	N	N	N	N	T	T	T	T	N	T	T	N	T	T	N	T	N	T	T	T	T	N	N	T	N	N	N	T	N	T	N	T	N	N	T	T	T	N	T	T
S8468_146357	G/T	8468	146357	N	N	G	G	N	N	N	N	N	N	N	N	N	N	N	N	N	N	N	N	N	G	N	N	N	N	N	N	N	N	N	N	N	N	N	N	G	N	N	N	N	N	N	N	N	N
S8468_146362	C/T	8468	146362	N	N	C	C	N	N	N	N	N	N	N	N	N	N	N	N	N	N	N	N	N	C	N	N	N	N	N	N	N	N	N	N	N	N	N	N	C	N	N	N	N	N	N	N	N	N
S8468_146367	G/T	8468	146367	N	N	G	G	N	N	N	N	N	N	N	N	N	N	N	N	N	N	N	N	N	G	N	N	N	N	N	N	N	N	N	N	N	N	N	N	G	N	N	N	N	N	N	N	N	N
S8468_146369	T/C	8468	146369	N	N	T	T	N	N	N	N	N	N	N	N	N	N	N	N	N	N	N	N	N	T	N	N	N	N	N	N	N	N	N	N	N	N	N	N	T	N	N	N	N	N	N	N	N	N
S8468_146403	A/G	8468	146403	N	N	A	A	N	N	N	N	N	N	N	N	N	N	N	N	N	N	N	N	N	A	N	N	N	N	N	N	N	N	N	N	N	N	N	N	A	N	N	N	N	N	N	N	N	N
S8597_58046	A/T	8597	58046	N	N	N	N	N	N	N	N	A	N	N	N	N	N	N	A	N	N	N	N	N	N	N	N	N	N	N	N	N	N	N	N	N	N	N	N	N	N	N	N	N	N	N	A	A	N
S8868_65848	T/A	8868	65848	T	T	T	T	T	T	T	T	T	N	T	T	T	T	T	T	T	T	T	T	N	T	T	T	T	N	T	T	T	T	T	T	T	T	T	N	T	N	N	A	T	T	T	T	T	T
S8868_65890	A/T	8868	65890	A	A	A	A	A	A	A	A	A	N	A	A	A	A	A	A	A	A	A	A	N	A	A	A	A	N	A	A	A	A	A	A	A	A	A	N	A	N	N	T	A	A	A	A	A	A
S8868_65893	T/A	8868	65893	T	T	T	T	T	T	T	T	T	N	T	T	T	T	T	T	T	T	T	T	N	T	T	T	T	N	T	T	T	T	T	T	T	T	T	N	T	N	N	A	T	T	T	T	T	T
S918_59054	C/T	918	59054	N	C	N	N	C	C	N	N	C	N	C	C	C	C	N	C	C	N	C	C	C	C	N	C	N	C	C	C	N	C	C	N	N	C	N	C	N	N	N	N	C	C	N	C	C	C
S918_59063	A/C	918	59063	N	A	N	N	A	A	N	N	A	N	A	A	A	A	N	A	A	N	A	A	A	A	N	A	N	A	A	A	N	A	A	N	N	A	N	A	N	N	N	N	A	A	N	A	A	A
S918_59084	C/T	918	59084	N	C	N	N	C	C	N	N	C	N	C	C	C	C	N	C	C	N	C	C	C	C	N	C	N	C	C	C	N	C	C	N	N	C	N	C	N	N	N	N	C	C	N	C	C	C
S9299_14137	T/C	9299	14137	N	T	N	N	T	T	N	T	N	N	T	T	T	T	N	T	T	N	T	T	N	T	T	T	T	N	T	N	N	T	T	N	N	T	N	N	N	N	N	C	T	T	T	T	T	T
S9468_94708	G/T	9468	94708	G	G	N	N	G	G	G	N	G	N	G	G	G	G	N	G	G	G	G	G	G	N	N	G	G	N	G	G	N	N	G	G	G	G	N	G	G	N	N	T	G	G	G	G	G	G
S9662_49477	T/C	9662	49477	N	N	N	N	N	N	N	N	N	T	N	N	N	N	N	N	N	N	N	N	N	N	T	N	N	N	N	N	N	N	N	N	N	N	N	N	N	N	N	N	N	N	N	N	N	N
S9662_49502	A/C	9662	49502	N	N	N	N	N	N	N	N	N	A	N	N	N	N	N	N	N	N	N	N	N	N	A	N	N	N	N	N	N	N	N	N	N	N	N	N	N	N	N	N	N	N	N	N	N	N
S9739_140476	C/A	9739	140476	N	N	N	N	N	N	N	N	C	N	N	N	N	N	N	N	N	N	N	N	N	N	N	N	N	C	N	N	N	N	N	N	N	N	N	N	N	N	N	N	N	N	N	C	C	N
S9739_140532	G/T	9739	140532	N	N	N	N	N	N	N	N	G	N	N	N	N	N	N	N	N	N	N	N	N	N	N	N	N	G	N	N	N	N	N	N	N	N	N	N	N	N	N	N	N	N	N	G	G	N
S9760_8315	C/A	9760	8315	N	C	N	N	C	C	N	N	C	N	C	C	C	C	C	C	C	N	C	C	C	N	N	C	C	N	C	C	N	N	N	N	N	C	N	C	N	N	N	A	C	C	C	N	C	C
S9864_70798	T/C	9864	70798	N	N	N	T	N	N	N	N	N	N	N	N	N	N	N	N	N	N	N	N	N	T	N	N	N	N	N	N	N	T	N	N	N	N	T	N	N	N	N	N	N	N	T	N	N	N
S9864_70804	A/C	9864	70804	N	N	N	A	N	N	N	N	N	N	N	N	N	N	N	N	N	N	N	N	N	A	N	N	N	N	N	N	N	A	N	N	N	N	A	N	N	N	N	N	N	N	A	N	N	N
S9864_70807	A/G	9864	70807	N	N	N	A	N	N	N	N	N	N	N	N	N	N	N	N	N	N	N	N	N	A	N	N	N	N	N	N	N	A	N	N	N	N	A	N	N	N	N	N	N	N	A	N	N	N
S9864_70810	G/A	9864	70810	N	N	N	G	N	N	N	N	N	N	N	N	N	N	N	N	N	N	N	N	N	G	N	N	N	N	N	N	N	G	N	N	N	N	G	N	N	N	N	N	N	N	G	N	N	N
S9864_70811	A/G	9864	70811	N	N	N	A	N	N	N	N	N	N	N	N	N	N	N	N	N	N	N	N	N	A	N	N	N	N	N	N	N	A	N	N	N	N	A	N	N	N	N	N	N	N	A	N	N	N
S9864_70848	T/C	9864	70848	N	N	N	T	N	N	N	N	N	N	N	N	N	N	N	N	N	N	N	N	N	T	N	N	N	N	N	N	N	T	N	N	N	N	T	N	N	N	N	N	N	N	T	N	N	N
S9864_70849	G/A	9864	70849	N	N	N	G	N	N	N	N	N	N	N	N	N	N	N	N	N	N	N	N	N	G	N	N	N	N	N	N	N	G	N	N	N	N	G	N	N	N	N	N	N	N	G	N	N	N
S9972_133241	T/C	9972	133241	N	N	N	N	N	N	N	N	N	N	N	N	N	N	N	N	N	N	N	N	N	N	N	N	N	N	N	N	N	N	N	N	N	N	N	N	N	N	N	N	N	N	N	N	N	N
[truncated: 72 more columns]

## Sheet: claviculata
Contig_position	alleles	chrom	pos	AC166	AC168	AC167	AC169	AC174	AC176	AC175	AC177	AC170	AC172	AC171	AC173	AC178	AC180	AC179	AC181	AC198	AC200	AC199	AC201	AC206	AC208	AC207	AC209	AC202	AC204	AC203	AC205	AC210	AC212	AC211	AC213	AC182	AC184	AC183	AC185	AC190	AC192	AC191	AC193	AC186	AC188	AC187	AC189	AC194	AC196
S10007_26836	T/C	10007	26836	N	T	N	N	T	T	N	N	N	N	T	T	T	N	N	T	T	N	T	T	T	N	N	T	T	N	T	T	N	N	N	N	N	T	N	T	N	N	N	N	T	T	T	N	N	T
S1017_52416	G/A	1017	52416	N	N	N	N	N	N	N	N	N	G	N	N	N	N	N	N	N	N	N	N	N	N	N	N	N	N	N	N	N	N	N	N	G	N	N	N	N	N	N	G	N	N	N	N	N	N
S10311_10036	C/T	10311	10036	N	N	N	N	N	N	N	N	N	N	N	N	N	N	N	N	N	N	N	N	N	N	N	N	N	N	N	N	N	N	N	N	C	N	N	N	N	N	N	N	N	N	N	N	N	N
S10311_10061	A/T	10311	10061	N	N	N	N	N	N	N	N	N	N	N	N	N	N	N	N	N	N	N	N	N	N	N	N	N	N	N	N	N	N	N	N	A	N	N	N	N	N	N	N	N	N	N	N	N	N
S10311_10063	C/T	10311	10063	N	N	N	N	N	N	N	N	N	N	N	N	N	N	N	N	N	N	N	N	N	N	N	N	N	N	N	N	N	N	N	N	C	N	N	N	N	N	N	N	N	N	N	N	N	N
S10588_97664	A/T	10588	97664	N	A	N	N	A	A	N	N	N	A	A	N	N	A	N	N	A	N	N	A	A	N	A	N	N	N	A	A	A	N	A	A	N	A	N	A	N	N	N	A	A	N	N	N	N	A
S10700_100250	A/G	10700	100250	N	N	N	N	N	N	N	N	N	N	N	N	N	N	N	N	N	N	N	N	N	N	N	N	N	N	N	N	N	N	N	N	A	N	N	N	N	N	N	A	N	N	N	N	N	N
S10700_100257	T/A	10700	100257	N	N	N	N	N	N	N	N	N	N	N	N	N	N	N	N	N	N	N	N	N	N	N	N	N	N	N	N	N	N	N	N	T	N	N	N	N	N	N	T	N	N	N	N	N	N
S10705_25705	C/T	10705	25705	N	N	N	N	N	N	N	N	N	C	N	N	N	N	N	N	N	N	N	N	N	N	N	N	N	N	N	N	N	N	N	N	C	N	N	N	N	N	N	C	N	N	N	N	N	N
S10875_75165	T/C	10875	75165	N	N	N	N	N	N	N	N	N	N	N	N	N	N	N	N	N	N	N	N	N	N	N	N	N	N	N	N	N	N	N	N	T	N	N	N	N	N	N	T	N	N	N	N	N	N
S10875_75208	G/C	10875	75208	N	N	N	N	N	N	N	N	N	N	N	N	N	N	N	N	N	N	N	N	N	N	N	N	N	N	N	N	N	N	N	N	G	N	N	N	N	N	N	G	N	N	N	N	N	N
S10907_13266	T/C	10907	13266	N	N	N	N	N	N	N	N	N	N	N	N	N	N	N	N	N	N	N	N	N	N	N	N	N	N	N	N	N	N	N	N	T	N	N	N	N	N	N	N	N	N	N	N	N	N
S10907_13285	A/G	10907	13285	N	N	N	N	N	N	N	N	N	N	N	N	N	N	N	N	N	N	N	N	N	N	N	N	N	N	N	N	N	N	N	N	A	N	N	N	N	N	N	N	N	N	N	N	N	N
S10919_38744	T/C	10919	38744	N	N	N	N	N	N	N	N	N	N	N	N	N	N	N	N	N	N	N	N	N	N	N	N	N	N	N	N	N	N	N	N	T	N	N	N	N	N	N	T	N	N	N	N	N	N
S10971_79855	C/A	10971	79855	N	N	N	N	N	N	N	N	N	N	N	N	N	N	N	N	N	N	N	N	N	N	N	N	N	N	N	N	N	N	N	N	C	N	N	N	N	N	N	N	C	N	N	N	N	N
S10971_79856	T/A	10971	79856	N	N	N	N	N	N	N	N	N	N	N	N	N	N	N	N	N	N	N	N	N	N	N	N	N	N	N	N	N	N	N	N	T	N	N	N	N	N	N	N	T	N	N	N	N	N
S10971_79869	A/C	10971	79869	N	N	N	N	N	N	N	N	N	N	N	N	N	N	N	N	N	N	N	N	N	N	N	N	N	N	N	N	N	N	N	N	A	N	N	N	N	N	N	N	A	N	N	N	N	N
S10971_79871	T/C	10971	79871	N	N	N	N	N	N	N	N	N	N	N	N	N	N	N	N	N	N	N	N	N	N	N	N	N	N	N	N	N	N	N	N	T	N	N	N	N	N	N	N	T	N	N	N	N	N
S10971_79900	G/A	10971	79900	N	N	N	N	N	N	N	N	N	N	N	N	N	N	N	N	N	N	N	N	N	N	N	N	N	N	N	N	N	N	N	N	G	N	N	N	N	N	N	N	G	N	N	N	N	N
S10971_79907	G/A	10971	79907	N	N	N	N	N	N	N	N	N	N	N	N	N	N	N	N	N	N	N	N	N	N	N	N	N	N	N	N	N	N	N	N	G	N	N	N	N	N	N	N	G	N	N	N	N	N
S1114_4418	C/T	1114	4418	N	N	N	N	N	C	N	C	N	N	N	N	N	N	N	N	N	N	N	N	N	N	C	N	N	N	N	N	N	N	C	C	N	N	N	N	N	N	N	C	N	N	N	N	N	N
S11253_6926	C/A	11253	6926	N	N	N	N	N	N	N	N	N	C	N	N	N	N	N	N	N	N	N	N	N	N	N	N	N	N	N	N	N	N	N	N	N	N	N	N	N	N	N	N	N	N	N	N	N	N
S11369_57961	A/G	11369	57961	N	N	N	N	N	N	N	N	N	N	N	N	N	N	N	N	N	N	N	N	N	N	N	N	N	N	N	N	N	N	N	N	A	N	N	N	N	N	N	N	N	N	N	N	N	N
S11425_64433	G/A	11425	64433	N	G	N	N	G	G	N	N	G	N	G	G	G	G	N	G	G	N	G	G	N	G	N	N	G	N	G	N	N	G	N	N	N	G	N	G	N	N	N	N	N	G	G	N	G	G
S11425_64436	A/C	11425	64436	N	A	N	N	A	A	N	N	A	N	A	A	A	A	N	A	A	N	A	A	N	A	N	N	A	N	A	N	N	A	N	N	N	A	N	A	N	N	N	N	N	A	A	N	A	A
S11425_64441	C/T	11425	64441	N	C	N	N	C	C	N	N	C	N	C	C	C	C	N	C	C	N	C	C	N	C	N	N	C	N	C	N	N	C	N	N	N	C	N	C	N	N	N	N	N	C	C	N	C	C
S11425_64442	C/T	11425	64442	N	C	N	N	C	C	N	N	C	N	C	C	C	C	N	C	C	N	C	C	N	C	N	N	C	N	C	N	N	C	N	N	N	C	N	C	N	N	N	N	N	C	C	N	C	C
S11481_90706	C/T	11481	90706	N	N	N	N	N	N	N	N	N	C	N	N	N	N	N	N	N	N	N	N	N	N	N	N	N	N	N	N	N	N	N	N	N	N	N	N	N	N	N	N	N	N	N	N	N	N
S11537_35343	G/C	11537	35343	G	G	G	G	N	N	G	N	N	G	N	N	N	N	G	G	N	G	N	G	G	G	N	N	G	G	N	N	N	G	G	N	G	G	G	N	G	G	G	N	G	G	G	G	N	N
S11537_35349	T/A	11537	35349	T	T	T	T	N	N	T	N	N	T	N	N	N	N	T	T	N	T	N	T	T	T	N	N	T	T	N	N	N	T	T	N	T	T	T	N	T	T	T	N	T	T	T	T	N	N
S11639_129762	T/A	11639	129762	N	N	N	N	N	N	N	N	N	N	N	N	N	N	N	N	N	N	N	N	N	N	N	N	N	N	N	N	N	N	N	N	T	N	N	N	N	N	N	T	N	N	N	N	N	N
S11676_51693	A/G	11676	51693	N	N	N	N	N	N	N	N	N	N	N	N	N	N	N	N	N	N	N	N	N	N	N	N	N	N	N	N	N	N	N	N	N	N	N	N	N	N	N	N	N	N	N	N	N	N
S11705_15178	A/G	11705	15178	N	A	N	N	A	A	N	A	A	A	A	A	A	A	N	A	A	N	A	A	N	A	A	A	A	A	A	N	N	A	A	A	N	A	N	A	N	N	N	N	A	A	A	A	A	A
S11705_15188	C/A	11705	15188	N	C	N	N	C	C	N	C	C	C	C	C	C	C	N	C	C	N	C	C	N	C	C	C	C	C	C	N	N	C	C	C	N	C	N	C	N	N	N	N	C	C	C	C	C	C
S11705_15203	T/G	11705	15203	N	T	N	N	T	T	N	T	T	T	T	T	T	T	N	T	T	N	T	T	N	T	T	T	T	T	T	N	N	T	T	T	N	T	N	T	N	N	N	N	T	T	T	T	T	T
S11705_15205	T/A	11705	15205	N	T	N	N	T	T	N	T	T	T	T	T	T	T	N	T	T	N	T	T	N	T	T	T	T	T	T	N	N	T	T	T	N	T	N	T	N	N	N	N	T	T	T	T	T	T
S11848_36309	T/C	11848	36309	T	T	N	N	T	T	N	N	T	T	T	T	T	T	N	T	T	N	T	T	T	T	N	T	T	N	T	T	N	N	N	N	T	T	N	T	N	T	T	T	T	T	T	T	T	T
S11987_48760	T/C	11987	48760	T	N	N	N	N	N	N	N	N	N	N	N	N	N	N	N	N	N	N	N	N	N	N	N	N	N	N	N	N	N	N	N	T	N	T	T	T	T	N	N	N	N	N	N	N	N
S12313_65363	A/G	12313	65363	N	N	N	N	N	N	N	N	N	N	N	N	N	N	N	N	N	N	N	N	N	N	N	N	N	N	N	N	N	N	N	N	A	N	N	N	N	N	N	A	N	N	N	N	N	N
S12313_65382	G/T	12313	65382	N	N	N	N	N	N	N	N	N	N	N	N	N	N	N	N	N	N	N	N	N	N	N	N	N	N	N	N	N	N	N	N	G	N	N	N	N	N	N	G	N	N	N	N	N	N
S12710_45682	C/T	12710	45682	N	N	N	N	N	N	N	N	N	N	N	N	N	N	N	N	N	N	N	N	N	N	N	N	N	N	N	N	N	N	N	N	C	N	N	N	N	N	N	N	N	N	N	N	N	N
S12710_45724	G/A	12710	45724	N	N	N	N	N	N	N	N	N	N	N	N	N	N	N	N	N	N	N	N	N	N	N	N	N	N	N	N	N	N	N	N	G	N	N	N	N	N	N	N	N	N	N	N	N	N
S1295_76886	A/G	1295	76886	N	N	N	N	N	N	N	N	N	N	N	N	N	N	N	N	N	N	N	N	N	N	N	N	N	N	N	N	N	N	N	N	A	N	N	N	N	N	N	A	N	N	N	N	N	N
S13150_9625	T/C	13150	9625	N	N	N	N	N	N	N	N	N	T	N	N	N	N	N	N	N	N	N	N	N	N	N	N	N	N	N	N	T	N	N	N	T	N	N	N	N	N	N	T	N	N	N	N	N	N
S13244_253022	T/A	13244	253022	N	N	N	N	N	N	N	N	N	T	N	N	N	N	N	N	N	N	N	N	N	N	N	N	N	N	N	N	N	N	N	N	T	N	N	N	N	N	N	N	N	N	N	N	N	N
S13244_253060	C/G	13244	253060	N	N	N	N	N	N	N	N	N	C	N	N	N	N	N	N	N	N	N	N	N	N	N	N	N	N	N	N	N	N	N	N	C	N	N	N	N	N	N	N	N	N	N	N	N	N
S13244_253061	T/G	13244	253061	N	N	N	N	N	N	N	N	N	T	N	N	N	N	N	N	N	N	N	N	N	N	N	N	N	N	N	N	N	N	N	N	T	N	N	N	N	N	N	N	N	N	N	N	N	N
S13351_186295	C/T	13351	186295	N	N	N	N	N	N	N	N	N	N	N	N	N	N	N	N	N	N	N	N	N	N	N	N	N	N	N	N	N	N	N	N	C	N	N	N	N	N	N	C	N	N	N	N	N	N
S13422_66229	A/G	13422	66229	A	N	A	A	N	N	A	N	A	N	N	N	N	N	A	N	N	A	N	N	N	N	N	N	N	N	N	N	N	N	N	N	N	N	A	N	A	N	N	N	N	N	N	A	N	N
S13422_66230	A/G	13422	66230	A	N	A	A	N	N	A	N	A	N	N	N	N	N	A	N	N	A	N	N	N	N	N	N	N	N	N	N	N	N	N	N	N	N	A	N	A	N	N	N	N	N	N	A	N	N
S13613_183686	G/T	13613	183686	N	N	N	N	N	N	N	N	N	G	N	N	N	N	N	N	N	N	N	N	N	N	N	N	N	N	N	N	N	N	N	N	G	N	N	N	N	N	N	G	N	N	N	N	N	N
S13710_70189	T/A	13710	70189	N	N	N	N	N	N	N	N	N	N	N	N	N	N	N	N	N	N	N	N	N	N	N	N	N	N	N	N	N	N	N	N	T	N	N	N	N	N	N	T	N	N	N	N	N	N
S14415_99573	T/C	14415	99573	N	N	N	N	N	N	N	N	N	N	N	N	N	N	N	N	N	N	N	N	N	N	N	N	N	N	N	N	N	N	N	N	T	N	N	N	N	N	N	N	N	N	N	N	N	N
S14774_241984	C/T	14774	241984	N	N	N	N	N	N	N	N	N	N	N	N	N	N	N	N	N	N	N	N	N	N	N	N	N	N	N	N	N	N	N	N	C	N	N	N	N	N	N	C	N	N	N	N	N	N
S14791_89681	C/T	14791	89681	N	N	N	N	N	N	N	N	N	N	N	N	N	N	N	N	N	N	N	N	N	N	N	N	N	N	N	N	N	N	N	N	C	N	N	N	N	N	N	N	N	N	N	N	N	N
S15000_2950	G/A	15000	2950	N	N	N	N	N	N	N	N	N	N	N	N	N	N	N	N	N	N	N	N	N	N	N	N	N	N	N	N	N	N	N	N	N	N	N	N	N	N	N	N	N	N	N	N	N	N
S15000_2983	T/A	15000	2983	N	N	N	N	N	N	N	N	N	N	N	N	N	N	N	N	N	N	N	N	N	N	N	N	N	N	N	N	N	N	N	N	N	N	N	N	N	N	N	N	N	N	N	N	N	N
S15000_2984	T/A	15000	2984	N	N	N	N	N	N	N	N	N	N	N	N	N	N	N	N	N	N	N	N	N	N	N	N	N	N	N	N	N	N	N	N	N	N	N	N	N	N	N	N	N	N	N	N	N	N
S15000_11280	T/C	15000	11280	N	N	N	N	N	N	N	N	N	T	N	N	N	N	N	N	N	N	N	N	N	N	N	N	N	N	N	N	N	N	N	N	T	N	N	N	N	N	N	T	N	N	N	N	N	N
S15089_10998	A/T	15089	10998	N	N	N	N	N	N	N	N	N	N	N	N	N	N	N	N	N	N	N	N	N	N	N	N	N	N	N	N	N	N	N	N	A	N	N	N	N	N	N	A	N	N	N	N	N	N
S15229_1559	C/T	15229	1559	N	C	N	N	N	N	N	N	N	N	C	N	N	N	N	N	C	N	C	C	N	C	C	N	N	C	C	N	C	C	C	C	N	C	N	N	N	N	N	N	C	N	C	N	N	C
S15275_4499	G/A	15275	4499	N	N	N	N	N	N	N	N	N	G	N	N	N	N	N	N	N	N	N	N	N	N	N	N	N	N	N	N	N	N	N	N	G	N	N	N	N	N	N	N	N	N	N	N	N	N
S15275_4505	C/T	15275	4505	N	N	N	N	N	N	N	N	N	C	N	N	N	N	N	N	N	N	N	N	N	N	N	N	N	N	N	N	N	N	N	N	C	N	N	N	N	N	N	N	N	N	N	N	N	N
S15300_22195	C/T	15300	22195	N	N	N	N	N	N	N	N	N	N	N	N	N	N	N	N	N	N	N	N	N	N	N	N	N	N	N	N	N	N	N	N	C	N	N	N	N	N	N	C	N	N	N	N	N	N
S1559_98475	C/G	1559	98475	N	N	N	N	N	N	N	N	N	N	N	N	N	N	N	N	N	N	N	N	N	N	N	N	N	N	N	N	N	N	N	N	C	N	N	N	N	N	N	N	N	N	N	N	N	N
S16263_46876	A/C	16263	46876	N	A	N	N	A	N	N	N	N	N	A	A	A	A	N	A	A	N	A	A	A	N	N	A	A	A	A	N	N	N	N	N	N	A	N	A	N	N	N	N	A	A	A	N	N	A
S16263_46885	T/A	16263	46885	N	T	N	N	T	N	N	N	N	N	T	T	T	T	N	T	T	N	T	T	T	N	N	T	T	T	T	N	N	N	N	N	N	T	N	T	N	N	N	N	T	T	T	N	N	T
S1642_153443	A/T	1642	153443	N	A	N	N	A	A	N	N	N	N	A	A	A	A	N	A	A	N	A	A	A	N	N	A	A	N	A	N	N	N	N	N	N	A	N	A	N	N	N	A	A	A	A	N	N	A
S16464_9659	A/C	16464	9659	A	A	N	A	A	A	N	N	A	N	A	A	A	A	N	A	A	N	A	A	A	N	N	A	A	A	A	N	N	N	N	N	N	A	N	A	N	N	N	N	A	A	A	N	A	A
S16464_9660	T/G	16464	9660	T	T	N	T	T	T	N	N	T	N	T	T	T	T	N	T	T	N	T	T	T	N	N	T	T	T	T	N	N	N	N	N	N	T	N	T	N	N	N	N	T	T	T	N	T	T
S16464_9675	C/A	16464	9675	C	C	N	C	C	C	N	N	C	N	C	C	C	C	N	C	C	N	C	C	C	N	N	C	C	C	C	N	N	N	N	N	N	C	N	C	N	N	N	N	C	C	C	N	C	C
S1649_266358	T/G	1649	266358	N	T	N	N	T	T	N	N	T	N	T	T	T	T	N	T	T	T	T	T	N	N	T	T	T	T	T	N	N	N	N	T	N	T	N	T	N	N	N	N	T	T	T	N	T	T
S1649_266369	T/G	1649	266369	N	T	N	N	T	T	N	N	T	N	T	T	T	T	N	T	T	T	T	T	N	N	T	T	T	T	T	N	N	N	N	T	N	T	N	T	N	N	N	N	T	T	T	N	T	T
S17081_103535	T/A	17081	103535	N	N	N	N	N	N	N	N	N	N	N	N	N	N	N	N	N	N	N	N	N	N	N	N	N	N	N	N	N	N	N	N	T	N	N	N	N	N	N	T	N	N	N	N	N	N
S17215_36667	A/C	17215	36667	A	N	A	A	N	N	A	A	N	A	N	N	N	N	A	A	N	A	N	N	N	A	A	N	N	A	N	N	A	A	N	A	A	N	A	N	A	A	A	N	N	N	N	A	N	N
S17507_6385	A/G	17507	6385	N	N	N	N	N	N	N	N	N	N	N	N	N	N	N	N	N	N	N	N	N	N	N	N	N	N	N	N	N	N	N	N	A	N	N	N	N	N	N	A	N	N	N	N	N	N
S17507_6392	C/A	17507	6392	N	N	N	N	N	N	N	N	N	N	N	N	N	N	N	N	N	N	N	N	N	N	N	N	N	N	N	N	N	N	N	N	C	N	N	N	N	N	N	C	N	N	N	N	N	N
S17520_275103	G/A	17520	275103	N	N	N	N	N	N	N	N	N	G	N	N	N	N	N	N	N	N	N	N	N	N	N	N	N	N	N	N	N	N	N	N	G	N	N	N	N	N	N	G	N	N	N	N	N	N
S18166_100356	C/T	18166	100356	N	N	N	N	N	N	N	N	N	C	N	N	N	N	N	N	N	N	N	N	N	N	N	N	N	N	N	N	N	N	N	N	C	N	N	N	N	N	N	C	N	N	N	N	N	N
S18166_100368	C/T	18166	100368	N	N	N	N	N	N	N	N	N	C	N	N	N	N	N	N	N	N	N	N	N	N	N	N	N	N	N	N	N	N	N	N	C	N	N	N	N	N	N	C	N	N	N	N	N	N
S18245_64324	T/C	18245	64324	N	N	N	N	N	N	N	N	N	N	N	N	N	N	N	N	N	N	N	N	N	N	N	N	N	N	N	N	N	N	N	N	T	N	N	N	N	N	N	T	N	N	N	N	N	N
S1891_86732	G/A	1891	86732	N	N	N	N	N	N	N	N	N	N	N	N	N	N	N	N	N	N	N	N	N	N	N	N	N	N	N	N	N	N	N	N	G	N	N	N	N	N	N	G	N	N	N	N	N	N
S19391_103957	T/C	19391	103957	N	T	N	N	T	T	N	N	N	N	T	T	T	T	T	T	T	N	T	T	T	N	N	T	T	N	T	T	N	T	N	N	N	T	N	N	N	N	N	N	T	T	T	N	N	T
S19736_82200	C/G	19736	82200	N	N	N	N	N	N	N	N	N	N	N	N	N	N	N	N	N	N	N	N	N	N	N	N	N	N	N	N	N	N	N	N	C	N	N	N	N	N	N	N	N	N	N	N	N	N
S20124_1873	C/A	20124	1873	C	C	C	C	C	C	C	N	C	N	C	C	C	C	C	C	C	C	C	C	C	C	N	C	C	N	C	N	N	C	C	N	N	C	C	C	C	N	N	N	C	C	C	C	C	C
S20124_1874	C/A	20124	1874	C	C	C	C	C	C	C	N	C	N	C	C	C	C	C	C	C	C	C	C	C	C	N	C	C	N	C	N	N	C	C	N	N	C	C	C	C	N	N	N	C	C	C	C	C	C
S20293_47373	A/T	20293	47373	N	N	N	N	N	N	N	N	N	N	N	N	N	N	N	N	N	N	N	N	N	N	A	N	N	N	N	N	N	N	N	N	A	N	N	N	N	N	N	A	N	N	N	N	N	N
S20425_76599	T/A	20425	76599	N	N	N	N	N	N	N	N	N	N	N	N	N	N	N	N	N	N	N	N	N	N	N	N	N	N	N	N	N	N	N	N	T	N	N	N	N	N	N	T	N	N	T	N	N	N
S21099_9759	T/C	21099	9759	N	N	N	N	N	N	N	N	N	T	N	N	N	N	N	N	N	N	N	N	N	N	N	N	N	N	N	N	N	N	N	N	T	N	N	N	N	N	N	N	N	N	N	N	N	N
S21099_9780	G/T	21099	9780	N	N	N	N	N	N	N	N	N	G	N	N	N	N	N	N	N	N	N	N	N	N	N	N	N	N	N	N	N	N	N	N	G	N	N	N	N	N	N	N	N	N	N	N	N	N
S21099_9793	C/A	21099	9793	N	N	N	N	N	N	N	N	N	C	N	N	N	N	N	N	N	N	N	N	N	N	N	N	N	N	N	N	N	N	N	N	C	N	N	N	N	N	N	N	N	N	N	N	N	N
S2115_1061	T/G	2115	1061	N	T	N	N	T	T	N	N	N	N	N	T	N	T	N	T	N	N	N	T	N	N	T	T	N	T	N	N	N	T	T	N	N	T	N	T	N	N	N	N	T	T	T	T	T	N
S2115_1084	G/A	2115	1084	N	G	N	N	G	G	N	N	N	N	N	G	N	G	N	G	N	N	N	G	N	N	G	G	N	G	N	N	N	G	G	N	N	G	N	G	N	N	N	N	G	G	G	G	G	N
S21903_63364	G/T	21903	63364	N	N	N	N	N	N	N	N	N	N	N	N	N	N	N	N	N	N	N	N	N	N	G	N	N	N	N	N	N	N	N	N	N	N	G	G	G	N	N	N	N	N	N	N	N	N
S2200_29602	T/C	2200	29602	N	N	N	N	N	N	N	N	N	N	N	N	N	N	N	N	N	N	N	N	N	N	N	N	N	N	N	N	N	N	N	N	T	N	N	N	N	N	N	T	N	N	N	N	N	N
C2240896_142	T/C	2240896	142	N	N	N	N	N	N	N	N	N	T	N	N	N	N	N	N	N	N	N	N	N	N	N	N	N	N	N	N	N	N	N	N	T	N	N	N	N	N	N	N	N	N	N	N	N	N
S22605_101804	T/C	22605	101804	T	N	T	T	N	T	T	T	N	T	N	N	N	T	T	N	T	T	N	T	N	T	T	T	T	T	T	N	N	T	T	T	N	N	T	N	T	N	N	N	T	T	N	T	N	T
S22605_101807	C/T	22605	101807	C	N	C	C	N	C	C	C	N	C	N	N	N	C	C	N	C	C	N	C	N	C	C	C	C	C	C	N	N	C	C	C	N	N	C	N	C	N	N	N	C	C	N	C	N	C
C2295116_140	A/T	2295116	140	N	N	N	N	N	N	N	N	N	N	N	A	N	A	N	N	N	N	N	N	N	N	N	N	N	N	N	N	N	N	N	N	A	N	N	N	N	N	N	N	N	N	N	N	N	N
C2299936_65	A/C	2299936	65	A	A	A	A	A	A	A	A	A	N	A	A	A	A	A	A	A	A	A	A	A	N	N	A	A	A	A	A	A	N	A	N	N	A	A	A	A	N	N	N	A	A	A	A	A	A
C2311120_71	C/T	2311120	71	N	C	N	N	C	C	N	C	C	N	C	C	C	C	N	C	C	N	C	C	C	N	N	C	C	N	C	C	C	N	N	C	N	C	N	C	N	N	N	N	C	C	C	N	C	C
S23_21223	C/T	23	21223	C	N	N	N	N	N	N	N	C	N	N	N	N	N	N	N	N	N	N	N	N	N	N	N	N	N	N	N	N	N	C	C	N	N	N	N	N	N	N	N	C	N	N	N	N	N
S2408_4361	A/C	2408	4361	N	N	N	N	N	N	N	N	N	N	N	N	N	N	N	N	N	N	N	N	N	N	N	N	N	N	N	N	N	N	N	N	N	N	N	N	N	N	N	N	N	N	N	N	N	N
S2408_4369	C/G	2408	4369	N	N	N	N	N	N	N	N	N	N	N	N	N	N	N	N	N	N	N	N	N	N	N	N	N	N	N	N	N	N	N	N	N	N	N	N	N	N	N	N	N	N	N	N	N	N
S24120_49855	T/A	24120	49855	N	N	N	N	N	N	N	N	N	T	N	N	N	N	N	N	N	N	N	N	N	N	N	N	N	N	N	N	N	N	N	N	T	N	N	N	N	N	N	T	N	N	N	N	N	N
S24151_46767	G/T	24151	46767	N	N	N	N	N	N	N	G	G	G	N	N	N	N	N	N	N	N	N	N	N	G	G	N	N	G	N	N	N	G	G	G	G	N	N	N	N	N	N	N	N	N	N	G	G	N
S24171_67310	A/C	24171	67310	A	N	A	A	N	N	N	A	A	N	N	N	N	N	A	N	N	A	N	N	N	N	A	N	N	N	N	N	A	N	A	A	N	N	A	N	A	N	N	N	N	N	N	A	A	N
S24171_67324	T/C	24171	67324	T	N	T	T	N	N	N	T	T	N	N	N	N	N	T	N	N	T	N	N	N	N	T	N	N	N	N	N	T	N	T	T	N	N	T	N	T	N	N	N	N	N	N	T	N	N
S24171_67334	G/A	24171	67334	G	N	G	G	N	N	N	G	G	N	N	N	N	N	G	N	N	G	N	N	N	N	G	N	N	N	N	N	G	N	G	G	N	N	G	N	G	N	N	N	N	N	N	G	G	N
C2456178_71	C/A	2456178	71	N	N	N	N	N	N	N	N	N	N	N	N	N	N	N	N	N	N	N	N	N	N	N	N	N	N	N	N	N	N	N	N	N	N	N	N	N	N	N	C	C	N	N	N	N	N
C2471665_84	A/G	2471665	84	A	A	A	A	A	A	A	A	A	N	A	A	A	A	A	A	A	A	A	A	A	A	A	A	A	A	A	A	A	A	A	A	N	A	A	A	A	N	N	N	A	A	A	A	A	A
S24897_758	C/T	24897	758	N	N	N	N	N	N	N	N	N	C	N	N	N	N	N	N	N	N	N	N	N	N	N	N	N	N	N	N	N	N	N	N	C	N	N	N	N	N	N	C	N	N	N	N	N	N
S25008_39882	C/A	25008	39882	N	N	N	N	N	N	N	N	N	N	N	N	N	N	N	N	N	N	N	N	N	N	N	N	N	N	N	N	N	N	N	N	C	N	N	N	N	N	N	C	N	N	N	N	N	N
S25154_5269	A/G	25154	5269	N	N	N	N	N	N	N	N	N	N	N	N	N	N	N	N	N	N	N	N	N	N	N	N	N	N	N	N	N	N	N	N	A	N	N	N	N	N	N	A	N	N	N	N	N	N
S2575_39283	G/T	2575	39283	N	N	N	N	N	N	N	N	N	N	N	N	N	N	N	N	N	N	N	N	N	N	N	N	N	N	N	N	N	N	N	N	G	N	N	N	N	N	N	G	N	N	N	N	N	N
S2575_39300	T/C	2575	39300	N	N	N	N	N	N	N	N	N	N	N	N	N	N	N	N	N	N	N	N	N	N	N	N	N	N	N	N	N	N	N	N	T	N	N	N	N	N	N	T	N	N	N	N	N	N
C2580652_85	T/G	2580652	85	N	N	N	N	N	N	N	N	N	N	N	N	N	N	N	N	N	N	N	N	N	N	N	N	N	N	N	N	N	N	N	N	N	N	N	N	N	N	N	N	N	N	N	N	N	N
S25930_36906	T/A	25930	36906	N	N	N	N	N	N	N	N	N	N	N	N	N	N	N	N	N	N	N	N	N	N	N	N	N	N	N	N	N	N	N	N	T	N	N	N	N	N	N	N	N	N	N	N	N	N
S2600_1309	T/A	2600	1309	N	N	N	N	N	N	N	N	N	T	N	N	N	N	N	N	N	N	N	N	N	N	N	N	N	N	N	N	N	N	N	N	N	N	N	N	N	T	T	N	N	N	N	N	N	N
C2652066_87	A/C	2652066	87	N	N	N	N	N	N	N	N	N	N	N	N	N	N	N	N	N	N	N	N	N	N	N	N	N	N	N	N	N	N	N	N	A	N	N	N	N	N	N	N	N	N	N	N	N	N
S26772_47084	T/C	26772	47084	N	N	N	N	N	N	N	N	N	N	N	N	N	N	N	N	N	N	N	N	N	N	N	N	N	N	N	N	N	N	N	N	T	N	N	N	N	N	N	N	N	N	N	N	N	N
S26772_47085	C/T	26772	47085	N	N	N	N	N	N	N	N	N	N	N	N	N	N	N	N	N	N	N	N	N	N	N	N	N	N	N	N	N	N	N	N	C	N	N	N	N	N	N	N	N	N	N	N	N	N
S27046_103442	A/G	27046	103442	N	N	N	N	N	N	N	N	N	N	N	N	N	N	N	N	N	N	N	N	N	N	N	N	N	N	N	N	N	N	N	N	A	N	N	N	N	N	N	A	N	N	N	N	N	N
S27530_3449	C/A	27530	3449	C	N	C	C	N	N	N	C	N	N	N	N	N	N	C	N	N	N	N	N	N	C	C	N	N	N	N	N	C	C	C	C	C	N	C	N	C	N	N	N	N	N	N	C	N	N
S27530_3450	C/A	27530	3450	C	N	C	C	N	N	N	C	N	N	N	N	N	N	C	N	N	N	N	N	N	C	C	N	N	N	N	N	C	C	C	C	C	N	C	N	C	N	N	N	N	N	N	C	N	N
S27675_26660	T/C	27675	26660	N	N	N	N	N	N	N	N	N	N	N	N	N	N	N	N	N	N	N	N	N	N	N	N	N	N	N	N	N	N	N	N	T	N	N	N	N	N	N	N	N	N	N	N	N	N
S27675_26675	T/A	27675	26675	N	N	N	N	N	N	N	N	N	N	N	N	N	N	N	N	N	N	N	N	N	N	N	N	N	N	N	N	N	N	N	N	T	N	N	N	N	N	N	N	N	N	N	N	N	N
S27832_176109	T/C	27832	176109	N	N	N	N	N	N	N	N	N	T	N	N	N	N	N	N	N	N	N	N	N	N	N	N	N	N	N	N	N	N	N	N	T	N	N	N	N	N	N	T	N	N	N	N	N	N
C2788066_80	T/A	2788066	80	N	N	N	N	N	N	N	N	N	T	N	N	N	N	N	N	N	N	N	N	N	N	N	N	N	N	N	N	N	N	N	N	T	N	N	N	T	N	N	T	N	N	N	N	N	N
C2798110_66	A/G	2798110	66	N	N	N	N	N	N	N	N	A	N	N	N	N	N	N	N	N	N	N	N	N	N	N	N	N	N	N	N	N	N	N	N	N	N	N	N	N	N	N	N	N	N	N	A	A	N
C2798110_68	G/C	2798110	68	N	N	N	N	N	N	N	N	G	N	N	N	N	N	N	N	N	N	N	N	N	N	N	N	N	N	N	N	N	N	N	N	N	N	N	N	N	N	N	N	N	N	N	G	G	N
C2798110_71	T/C	2798110	71	N	N	N	N	N	N	N	N	T	N	N	N	N	N	N	N	N	N	N	N	N	N	N	N	N	N	N	N	N	N	N	N	N	N	N	N	N	N	N	N	N	N	N	T	T	N
C2798110_77	A/G	2798110	77	N	N	N	N	N	N	N	N	A	N	N	N	N	N	N	N	N	N	N	N	N	N	N	N	N	N	N	N	N	N	N	N	N	N	N	N	N	N	N	N	N	N	N	A	A	N
C2798110_81	T/C	2798110	81	N	N	N	N	N	N	N	N	T	N	N	N	N	N	N	N	N	N	N	N	N	N	N	N	N	N	N	N	N	N	N	N	N	N	N	N	N	N	N	N	N	N	N	T	T	N
C2798110_94	A/G	2798110	94	N	N	N	N	N	N	N	N	A	N	N	N	N	N	N	N	N	N	N	N	N	N	N	N	N	N	N	N	N	N	N	N	N	N	N	N	N	N	N	N	N	N	N	A	A	N
C2873250_99	C/T	2873250	99	C	C	C	C	C	N	C	N	N	N	C	N	N	N	C	C	N	C	N	N	N	N	N	N	N	N	N	N	N	N	N	N	N	N	C	N	C	N	N	N	N	N	N	C	C	N
C2873250_136	C/T	2873250	136	C	C	C	C	C	N	C	N	N	N	C	N	N	N	C	C	N	C	N	N	N	N	N	N	N	N	N	N	N	N	N	N	N	N	C	N	C	N	N	N	N	N	N	C	N	N
C2894088_83	C/A	2894088	83	N	N	N	N	N	N	N	N	N	N	N	N	N	N	N	N	N	N	N	N	N	N	N	N	N	N	N	N	N	N	N	N	C	N	N	N	N	C	N	C	N	N	N	N	N	N
S29312_5889	A/C	29312	5889	N	A	N	N	A	A	N	N	N	N	A	A	A	A	N	A	A	N	A	A	A	N	N	A	A	N	A	A	N	N	N	N	N	A	N	N	N	N	N	N	A	A	A	N	N	A
S29667_26510	A/G	29667	26510	A	A	A	A	A	A	A	A	A	N	A	A	A	A	A	A	A	A	A	A	N	A	A	A	A	A	A	N	N	A	A	A	N	A	A	A	A	N	N	N	A	A	A	A	A	A
S29667_26514	A/C	29667	26514	A	A	A	A	A	A	A	A	A	N	A	A	A	A	A	A	A	A	A	A	N	A	A	A	A	A	A	N	N	A	A	A	N	A	A	A	A	N	N	N	A	A	A	A	A	A
S29667_26536	A/G	29667	26536	A	A	A	A	A	A	A	A	A	N	A	A	A	A	A	A	A	A	A	A	N	A	A	A	A	A	A	N	N	A	A	A	N	A	A	A	A	N	N	N	A	A	A	A	A	A
S29667_26545	T/C	29667	26545	T	T	T	T	T	T	T	T	T	N	T	T	T	T	T	T	T	T	T	T	N	T	T	T	T	T	T	N	N	T	T	T	N	T	T	T	T	N	N	N	T	T	T	T	T	T
S29667_26550	A/G	29667	26550	A	A	A	A	A	A	A	A	A	N	A	A	A	A	A	N	A	A	A	A	N	A	A	A	A	A	A	N	N	A	A	A	N	A	A	A	A	N	N	N	A	A	A	A	A	A
S30049_4998	G/A	30049	4998	N	N	N	N	N	N	N	N	N	N	N	N	N	N	G	N	N	N	N	N	N	N	N	N	N	N	N	N	N	N	N	N	N	N	N	N	N	N	N	N	N	N	N	N	N	N
S30049_5020	A/G	30049	5020	N	N	N	N	N	N	N	N	N	N	N	N	N	N	A	N	N	N	N	N	N	N	N	N	N	N	N	N	N	N	N	N	N	N	N	N	N	N	N	N	N	N	N	N	N	N
S30049_5031	T/A	30049	5031	N	N	N	N	N	N	N	N	N	N	N	N	N	N	T	N	N	N	N	N	N	N	N	N	N	N	N	N	N	N	N	N	N	N	N	N	N	N	N	N	N	N	N	N	N	N
S30049_5034	A/G	30049	5034	N	N	N	N	N	N	N	N	N	N	N	N	N	N	A	N	N	N	N	N	N	N	N	N	N	N	N	N	N	N	N	N	N	N	N	N	N	N	N	N	N	N	N	N	N	N
S30049_5039	A/T	30049	5039	N	N	N	N	N	N	N	N	N	N	N	N	N	N	A	N	N	N	N	N	N	N	N	N	N	N	N	N	N	N	N	N	N	N	N	N	N	N	N	N	N	N	N	N	N	N
S30049_5040	A/G	30049	5040	N	N	N	N	N	N	N	N	N	N	N	N	N	N	A	N	N	N	N	N	N	N	N	N	N	N	N	N	N	N	N	N	N	N	N	N	N	N	N	N	N	N	N	N	N	N
S30049_43456	G/A	30049	43456	N	N	N	N	N	N	N	N	N	G	N	N	N	N	N	N	N	N	N	N	N	N	N	N	N	N	N	N	N	N	N	N	G	N	N	N	N	N	N	N	N	N	N	N	N	N
S30056_139208	G/A	30056	139208	N	N	N	N	N	N	N	N	N	N	N	N	N	N	N	N	N	N	N	N	N	N	N	N	N	N	N	N	N	N	N	N	G	N	N	N	G	N	N	N	N	N	N	N	N	N
S309_188719	A/C	309	188719	N	A	N	N	A	A	N	N	A	N	A	A	A	A	N	A	A	N	A	A	A	N	N	A	A	N	A	A	N	N	N	N	N	A	N	A	N	N	N	N	A	A	A	N	N	A
S309_188729	A/G	309	188729	N	A	N	N	A	A	N	N	A	N	A	A	A	A	N	A	A	N	A	A	A	N	N	A	A	N	A	A	N	N	N	N	N	A	N	A	N	N	N	N	A	A	A	N	N	A
S309_188731	A/C	309	188731	N	A	N	N	A	A	N	N	A	N	A	A	A	A	N	A	A	N	A	A	A	N	N	A	A	N	A	A	N	N	N	N	N	A	N	A	N	N	N	N	A	A	A	N	N	A
S309_188768	G/A	309	188768	N	G	N	N	G	G	N	N	G	N	G	G	G	G	N	G	G	N	G	G	G	N	N	G	G	N	G	G	N	N	N	N	N	G	N	G	N	N	N	N	G	G	G	N	N	G
S310_121168	C/T	310	121168	N	N	N	N	N	N	N	N	N	N	N	N	N	N	N	N	N	N	N	N	N	N	N	N	N	N	N	N	N	N	N	N	C	N	N	N	N	N	N	N	N	N	N	N	N	N
S3156_106183	G/A	3156	106183	N	N	N	N	N	N	N	N	N	N	N	N	N	N	N	N	N	N	N	N	N	N	N	N	N	N	N	N	N	N	N	N	G	N	N	N	N	N	N	N	N	N	N	N	N	N
S31641_398	A/T	31641	398	A	A	N	N	A	A	A	A	A	N	A	A	A	A	N	A	A	N	A	A	A	N	A	A	A	N	A	N	A	N	N	A	N	A	A	N	N	N	N	N	A	A	A	A	A	A
S31641_411	A/T	31641	411	A	A	N	N	A	A	A	A	A	N	A	A	A	A	N	A	A	N	A	A	A	N	A	A	A	N	A	N	A	N	N	A	N	A	A	N	N	N	N	N	A	A	A	A	A	A
S31641_413	A/T	31641	413	A	A	N	N	A	A	A	A	A	N	A	A	A	A	N	A	A	N	A	A	A	N	A	A	A	N	A	N	A	N	N	A	N	A	A	N	N	N	N	N	A	A	A	A	A	A
S31641_432	A/T	31641	432	A	A	N	N	A	A	A	A	A	N	A	A	A	A	N	A	A	N	A	A	A	N	A	A	A	N	A	N	A	N	N	A	N	A	A	N	N	N	N	N	A	A	A	A	A	A
S31761_17693	C/T	31761	17693	C	C	C	C	C	C	C	N	N	C	C	C	C	C	C	C	C	C	N	C	N	C	N	C	C	N	C	N	N	C	N	N	C	C	C	N	C	N	N	C	C	C	C	C	N	C
C3185719_74	A/G	3185719	74	N	N	N	N	N	N	N	N	N	N	N	N	N	N	N	N	N	N	N	N	N	N	N	N	N	N	N	N	N	N	N	N	A	N	N	N	N	N	N	N	N	N	N	N	N	N
S3220_49181	C/G	3220	49181	C	C	C	C	C	C	N	C	N	N	C	C	C	C	N	C	C	C	C	C	C	N	C	C	C	N	C	C	C	N	C	C	N	C	C	C	C	N	N	N	C	C	C	N	N	C
S3226_67629	C/T	3226	67629	C	C	C	C	C	C	C	C	C	N	C	C	C	C	C	C	C	C	C	C	C	C	C	C	C	N	C	C	N	C	C	C	C	C	C	N	C	N	N	C	C	C	C	C	C	C
S32637_16257	C/G	32637	16257	N	N	N	N	N	N	N	C	N	C	N	N	N	N	N	N	N	N	N	N	N	N	C	N	N	N	N	N	C	N	C	C	C	N	N	N	N	N	N	N	N	N	N	N	N	N
S32653_9571	G/T	32653	9571	N	N	N	N	N	N	N	N	N	N	N	N	N	N	N	N	N	N	N	N	N	N	N	N	N	N	N	N	N	N	N	N	G	N	N	N	N	N	N	G	N	N	N	N	N	N
S32653_9573	A/C	32653	9573	N	N	N	N	N	N	N	N	N	N	N	N	N	N	N	N	N	N	N	N	N	N	N	N	N	N	N	N	N	N	N	N	A	N	N	N	N	N	N	N	N	N	N	N	N	N
C3268307_51	C/T	3268307	51	N	N	N	N	N	N	N	N	N	N	N	N	N	N	N	N	N	N	N	N	N	N	N	N	N	N	N	N	N	N	N	N	C	N	N	N	N	N	N	N	N	N	N	N	N	N
C3268307_73	A/C	3268307	73	N	N	N	N	N	N	N	N	N	N	N	N	N	N	N	N	N	N	N	N	N	N	N	N	N	N	N	N	N	N	N	N	A	N	N	N	N	N	N	N	N	N	N	N	N	N
C3268307_74	G/A	3268307	74	N	N	N	N	N	N	N	N	N	N	N	N	N	N	N	N	N	N	N	N	N	N	N	N	N	N	N	N	N	N	N	N	G	N	N	N	N	N	N	N	N	N	N	N	N	N
C3268307_107	G/A	3268307	107	N	N	N	N	N	N	N	N	N	N	N	N	N	N	N	N	N	N	N	N	N	N	N	N	N	N	N	N	N	N	N	N	G	N	N	N	N	N	N	N	N	N	N	N	N	N
C3291487_84	G/T	3291487	84	N	N	N	N	N	N	N	N	N	G	N	N	N	N	N	N	N	N	N	N	N	N	N	N	N	G	N	N	N	N	N	N	N	N	N	N	N	N	N	N	N	N	N	N	N	N
C3291487_87	C/T	3291487	87	N	N	N	N	N	N	N	N	N	C	N	N	N	N	N	N	N	N	N	N	N	N	N	N	N	C	N	N	N	N	N	N	N	N	N	N	N	N	N	N	N	N	N	N	N	N
C3294229_103	C/T	3294229	103	N	N	N	N	N	N	C	N	N	N	N	N	N	N	N	N	N	C	N	N	C	N	N	C	C	N	N	C	N	N	N	N	N	N	N	N	N	N	N	N	N	N	N	N	C	C
C3294229_120	C/A	3294229	120	N	N	N	N	N	N	C	N	N	N	N	N	N	N	N	N	N	C	N	N	C	N	N	C	C	N	N	C	N	N	N	N	N	N	N	N	N	N	N	N	N	N	N	N	C	C
C3304877_100	T/A	3304877	100	N	N	N	N	N	N	N	N	N	N	N	N	N	N	N	N	N	N	N	N	N	N	N	N	N	N	N	N	N	N	N	N	N	N	N	N	N	N	N	T	N	N	N	N	N	N
C3342743_71	G/A	3342743	71	N	N	N	N	N	N	N	N	N	N	N	N	N	N	N	N	N	N	N	N	N	N	N	N	N	N	N	N	N	N	N	N	G	N	N	N	N	N	N	N	N	N	N	N	N	N
C3381503_94	G/T	3381503	94	N	G	N	G	N	N	G	N	G	N	G	G	N	G	G	N	G	N	N	N	N	N	N	G	G	G	N	G	N	N	N	N	N	G	G	N	N	G	G	G	G	N	G	G	N	G
S34295_10102	C/T	34295	10102	N	N	N	N	N	N	N	N	N	N	N	N	N	N	N	N	N	N	N	N	N	N	N	N	N	N	N	N	N	N	N	N	C	N	N	N	N	N	N	C	N	N	N	N	N	N
C3433299_65	G/A	3433299	65	N	N	N	N	N	N	N	N	N	N	N	N	N	N	N	N	N	N	N	N	N	N	N	N	N	N	N	N	N	N	N	N	G	N	N	N	N	N	N	G	N	N	N	N	N	N
C3433299_73	G/A	3433299	73	N	N	N	N	N	N	N	N	N	N	N	N	N	N	N	N	N	N	N	N	N	N	N	N	N	N	N	N	N	N	N	N	G	N	N	N	N	N	N	G	N	N	N	N	N	N
C3433299_99	C/T	3433299	99	N	N	N	N	N	N	N	N	N	N	N	N	N	N	N	N	N	N	N	N	N	N	N	N	N	N	N	N	N	N	N	N	C	N	N	N	N	N	N	C	N	N	N	N	N	N
C3438525_77	C/T	3438525	77	N	N	N	N	N	N	N	N	N	N	N	N	N	N	N	N	N	N	N	N	N	N	N	N	N	N	N	N	N	N	N	N	C	N	N	N	N	N	N	C	N	N	N	N	N	N
S34680_823	G/C	34680	823	N	N	N	N	N	N	N	N	N	G	N	N	N	N	N	N	N	N	N	N	N	N	N	N	N	N	N	N	N	N	N	N	N	N	N	N	N	N	N	N	N	N	N	N	N	N
S34703_17942	T/C	34703	17942	N	N	N	N	N	N	N	N	N	T	N	N	N	N	N	N	N	N	N	N	N	N	N	N	N	N	N	N	N	N	N	N	T	N	N	N	N	N	N	N	N	N	N	N	N	N
S34703_17961	G/A	34703	17961	N	N	N	N	N	N	N	N	N	G	N	N	N	N	N	N	N	N	N	N	N	N	N	N	N	N	N	N	N	N	N	N	G	N	N	N	N	N	N	N	N	N	N	N	N	N
S34723_91667	G/A	34723	91667	N	G	N	N	G	G	N	G	G	N	G	G	G	G	N	G	G	N	G	G	N	N	N	G	G	N	G	N	N	N	N	N	N	G	N	N	N	N	N	N	G	G	G	G	G	G
S34723_91668	A/G	34723	91668	N	A	N	N	A	A	N	A	A	N	A	A	A	A	N	A	A	N	A	A	N	N	N	A	A	N	A	N	N	N	N	N	N	A	N	N	N	N	N	N	A	A	A	A	A	A
S34723_91671	T/A	34723	91671	N	T	N	N	T	T	N	T	T	N	T	T	T	T	N	T	T	N	T	T	N	N	N	T	T	N	T	N	N	N	N	N	N	T	N	N	N	N	N	N	T	T	T	T	T	T
C3549089_91	C/T	3549089	91	C	N	C	C	C	C	N	N	C	N	N	C	C	N	N	N	N	N	N	N	N	C	C	C	N	N	C	C	N	C	N	N	C	N	N	C	N	N	N	N	N	C	N	N	N	N
C3549089_111	G/T	3549089	111	G	N	G	G	G	G	N	N	G	N	N	G	G	N	N	N	N	N	N	N	N	G	G	G	N	N	G	G	N	G	N	N	G	N	N	G	N	N	N	N	N	G	N	N	N	N
S35501_49964	A/G	35501	49964	N	N	N	N	N	N	N	N	N	A	N	N	N	N	N	N	N	N	N	N	N	N	N	N	N	N	N	N	N	N	N	N	A	N	N	N	N	N	N	N	N	N	N	N	N	N
S36179_58797	T/C	36179	58797	N	N	N	N	N	N	N	N	N	T	N	N	N	N	N	N	N	N	N	N	N	N	N	N	N	N	N	N	N	N	N	N	T	N	N	N	N	N	N	T	N	N	N	N	N	N
C3673041_117	T/C	3673041	117	T	T	T	T	N	N	T	N	N	N	N	N	N	N	T	T	N	T	N	N	N	N	N	N	N	N	N	T	N	N	N	N	N	N	T	N	T	N	N	N	N	T	N	T	N	T
S3678_13019	G/C	3678	13019	N	N	N	N	N	N	N	N	N	G	N	N	N	N	N	N	N	N	N	N	N	N	N	N	N	N	N	N	N	N	N	N	G	N	N	N	N	N	N	G	N	N	N	N	N	N
C3691276_28	C/T	3691276	28	N	N	N	N	N	N	N	N	N	N	N	N	N	N	N	N	N	N	N	N	N	N	N	N	N	N	N	N	N	N	N	N	N	N	N	N	N	N	N	C	N	N	N	N	N	N
S37438_36107	A/G	37438	36107	N	N	N	N	N	N	N	N	N	N	N	N	N	N	N	N	N	N	N	N	N	N	N	N	N	N	N	N	N	N	N	N	N	N	N	N	N	N	N	A	N	N	N	N	N	N
S37503_32419	C/T	37503	32419	N	N	N	N	N	N	N	N	N	C	N	N	N	N	N	N	N	N	N	N	N	N	N	N	N	N	N	N	N	N	N	N	C	N	N	N	N	N	N	N	N	N	N	N	N	N
S37503_32420	T/G	37503	32420	N	N	N	N	N	N	N	N	N	T	N	N	N	N	N	N	N	N	N	N	N	N	N	N	N	N	N	N	N	N	N	N	T	N	N	N	N	N	N	N	N	N	N	N	N	N
S3757_89808	G/A	3757	89808	N	N	N	N	N	N	N	N	N	G	N	N	N	N	N	N	N	N	N	N	N	N	N	N	N	N	N	N	N	N	N	N	G	N	N	N	N	N	N	N	N	N	N	N	N	N
C3797182_86	C/T	3797182	86	N	N	N	N	N	N	N	N	N	N	N	N	N	N	N	N	N	N	N	N	N	N	N	N	N	N	N	N	N	N	N	N	C	N	N	N	N	N	N	C	N	N	N	N	N	N
S38311_531	C/T	38311	531	C	C	C	C	C	C	C	C	C	N	C	C	C	C	C	C	C	C	C	C	C	C	C	C	C	C	C	C	N	C	N	C	C	C	C	C	C	C	N	N	C	C	C	C	C	C
S38311_535	G/A	38311	535	G	G	G	G	G	G	G	G	G	N	G	G	G	G	G	G	G	G	G	G	G	G	G	G	G	G	G	G	N	G	N	G	G	G	G	G	G	G	N	N	G	G	G	G	G	G
S38311_543	G/A	38311	543	G	G	G	G	G	G	G	G	G	N	G	G	G	G	G	G	G	G	G	G	G	G	G	G	G	G	G	G	N	G	N	G	G	G	G	G	G	G	N	N	G	G	G	G	G	G
S3839_20395	T/C	3839	20395	N	N	N	T	N	N	T	N	N	N	N	N	N	N	T	N	N	N	N	N	N	N	N	N	N	N	N	N	N	T	N	N	T	N	N	N	T	N	N	N	N	N	N	N	N	N
S38474_1176	T/G	38474	1176	N	T	N	N	T	T	N	N	N	N	T	T	T	T	N	T	T	N	T	T	T	N	N	T	T	N	T	T	N	N	N	N	N	T	N	N	N	N	N	N	T	T	T	N	N	T
S38474_1191	G/A	38474	1191	N	G	N	N	G	G	N	N	N	N	G	G	G	G	N	G	G	N	G	G	G	N	N	G	G	N	G	G	N	N	N	N	N	G	N	N	N	N	N	N	G	G	G	N	N	G
C3851158_96	T/C	3851158	96	T	T	N	N	N	N	N	N	T	T	N	N	T	N	N	N	N	N	N	N	N	N	N	N	N	N	N	N	N	N	N	N	T	N	N	N	N	N	N	T	N	N	N	T	T	N
S39168_2642	G/A	39168	2642	N	N	N	N	N	N	N	N	N	G	N	N	N	N	N	N	N	N	N	N	N	N	N	N	N	N	N	N	N	N	N	N	G	N	N	N	N	N	N	G	N	N	N	N	N	N
S3922_26682	A/G	3922	26682	N	N	N	N	N	N	N	N	N	N	N	N	N	N	N	N	N	N	N	N	N	N	N	N	N	N	N	N	N	N	N	N	N	N	N	N	N	N	N	N	A	N	N	N	N	N
S3922_26739	A/G	3922	26739	N	N	N	N	N	N	N	N	N	A	N	N	N	N	N	N	N	N	N	N	N	N	N	N	N	N	N	N	N	N	N	N	N	N	N	N	N	N	N	N	A	N	N	N	N	N
S39479_3366	C/A	39479	3366	N	N	N	N	N	N	N	N	N	C	N	N	N	N	N	N	N	N	N	N	N	N	N	N	N	N	N	N	N	N	N	N	C	N	N	N	N	N	N	N	N	N	N	N	N	N
C3972002_94	G/C	3972002	94	N	N	G	G	N	N	G	N	N	N	N	N	N	N	G	N	N	N	N	N	N	N	G	N	N	N	N	N	N	N	N	G	N	N	N	N	G	G	G	N	N	N	N	G	N	N
C3972002_113	T/C	3972002	113	N	N	T	T	N	N	T	N	N	N	N	N	N	N	T	N	N	N	N	N	N	N	T	N	N	N	N	N	N	N	N	T	N	N	N	N	T	T	T	N	N	N	N	T	N	N
C3974498_145	T/C	3974498	145	T	T	T	T	T	N	N	N	T	T	N	N	N	N	T	N	N	T	N	T	T	T	N	T	N	N	T	N	N	N	T	N	T	T	T	T	T	N	N	T	T	T	T	T	T	T
S40030_16771	C/T	40030	16771	N	N	N	N	N	N	N	N	N	N	N	N	N	N	N	N	N	N	N	N	N	N	N	N	N	N	N	N	N	N	N	N	C	N	N	N	N	N	N	N	N	N	N	N	N	N
S40293_22290	G/C	40293	22290	N	N	N	N	N	N	N	N	N	G	N	N	N	N	N	N	N	N	N	N	N	N	N	N	N	N	N	N	N	N	N	N	N	N	N	N	N	N	N	N	N	N	N	N	N	N
S40293_22304	C/A	40293	22304	N	N	N	N	N	N	N	N	N	C	N	N	N	N	N	N	N	N	N	N	N	N	N	N	N	N	N	N	N	N	N	N	N	N	N	N	N	N	N	N	N	N	N	N	N	N
S40293_22330	C/A	40293	22330	N	N	N	N	N	N	N	N	N	C	N	N	N	N	N	N	N	N	N	N	N	N	N	N	N	N	N	N	N	N	N	N	N	N	N	N	N	N	N	N	N	N	N	N	N	N
S40293_22335	G/A	40293	22335	N	N	N	N	N	N	N	N	N	G	N	N	N	N	N	N	N	N	N	N	N	N	N	N	N	N	N	N	N	N	N	N	N	N	N	N	N	N	N	N	N	N	N	N	N	N
S40505_4927	A/T	40505	4927	N	N	N	N	N	N	N	N	N	N	N	N	N	N	N	N	N	N	N	N	N	N	N	N	N	N	N	N	N	N	N	N	A	N	N	N	N	N	N	A	N	N	N	N	N	N
C4071540_132	A/T	4071540	132	N	N	A	N	A	N	N	N	A	A	A	N	N	N	A	N	A	N	A	A	A	A	N	N	N	N	N	N	A	N	N	N	A	N	N	N	A	N	N	N	N	N	N	N	N	N
C4071540_158	C/G	4071540	158	N	N	C	N	C	N	N	N	C	C	C	N	N	N	C	N	C	N	C	C	C	C	N	N	N	N	N	N	C	N	N	N	C	N	N	N	C	N	N	N	N	N	N	N	N	N
C4121607_153	T/A	4121607	153	N	T	N	N	T	T	N	N	T	T	T	T	T	T	N	T	T	N	T	T	T	T	N	T	T	T	T	T	N	T	N	N	T	T	N	T	N	N	N	N	T	T	T	T	T	T
C4183901_94	G/T	4183901	94	N	N	N	N	N	N	N	N	N	G	N	N	N	N	N	N	N	N	N	N	N	N	N	N	G	N	N	N	N	N	N	N	N	N	N	N	N	G	G	N	N	N	N	N	N	N
C4199949_150	A/T	4199949	150	N	A	A	N	A	N	N	N	N	A	A	A	N	A	N	A	A	N	N	A	A	A	A	A	N	N	N	N	N	N	A	A	A	A	N	A	N	N	N	N	A	A	N	A	N	A
C4199949_154	C/G	4199949	154	N	C	C	N	C	N	N	N	N	C	C	C	N	C	N	C	C	N	N	C	C	C	C	C	N	N	N	N	N	N	C	C	C	C	N	C	N	N	N	N	C	C	N	C	N	C
C4199949_193	T/A	4199949	193	N	T	T	N	T	N	N	N	N	T	T	T	N	T	N	T	T	N	N	T	T	T	T	T	N	N	N	N	N	N	T	T	T	T	N	T	N	N	N	N	T	T	N	T	N	T
S42019_50017	G/A	42019	50017	N	N	N	N	N	N	N	N	N	N	N	N	N	N	N	N	N	N	N	N	N	N	N	N	N	N	N	N	N	N	N	N	G	N	N	N	N	N	N	N	N	N	N	N	N	N
S4203_8884	G/A	4203	8884	N	N	N	N	N	N	N	N	N	N	N	N	N	N	N	N	N	N	N	N	N	N	N	N	N	N	N	N	N	N	N	N	G	N	N	N	N	N	N	G	N	N	N	N	N	N
S42351_25785	T/G	42351	25785	N	T	N	N	T	T	N	N	T	N	T	T	T	T	N	T	T	N	T	T	N	N	N	T	T	N	T	N	T	N	N	N	N	T	N	T	N	N	N	N	T	T	T	N	T	T
S43436_42173	T/G	43436	42173	T	T	T	T	T	T	T	T	T	N	T	T	T	T	T	T	T	T	T	T	N	T	T	T	T	T	T	N	T	T	T	T	N	T	T	T	T	N	N	N	T	T	T	T	T	T
S43436_42179	C/G	43436	42179	C	C	C	C	C	C	C	C	C	N	C	C	C	C	C	C	C	C	C	C	N	C	C	C	C	C	C	N	C	C	C	C	N	C	C	C	C	N	N	N	C	C	C	C	C	C
C4380278_107	G/T	4380278	107	N	N	N	N	N	N	N	N	N	N	N	N	N	N	N	N	N	N	N	N	N	N	N	N	N	N	N	N	N	N	N	N	G	N	N	N	N	N	N	G	N	N	N	N	N	N
C4404311_143	C/T	4404311	143	N	N	N	N	N	N	N	N	N	N	N	N	N	N	N	N	N	N	N	N	N	N	N	N	N	N	N	N	N	N	N	N	C	N	N	N	N	N	N	C	N	N	N	N	N	N
C4481383_167	A/G	4481383	167	N	N	N	N	N	N	N	N	N	N	N	N	N	N	N	N	N	N	N	N	N	N	N	N	N	N	N	N	N	N	N	N	A	N	N	N	N	N	N	N	N	N	N	N	N	N
C4492155_185	T/A	4492155	185	N	T	N	N	T	T	N	N	N	N	T	T	T	T	N	T	T	N	T	T	T	N	N	T	T	N	T	N	N	N	N	N	N	T	N	T	N	N	N	N	T	T	T	N	N	T
S45054_17308	T/A	45054	17308	N	N	N	N	N	N	N	N	N	T	N	N	N	N	N	N	N	N	N	N	N	N	N	N	N	N	N	N	N	N	N	N	T	N	N	N	N	N	N	T	N	N	N	N	N	N
S4605_157667	C/A	4605	157667	N	N	N	N	N	N	N	N	N	C	N	N	N	N	N	N	N	N	N	N	N	N	N	N	N	N	N	N	N	N	N	N	C	N	N	N	N	N	N	N	N	N	N	N	N	N
S460_23626	C/A	460	23626	N	N	N	N	N	N	N	N	N	C	N	N	N	N	N	N	N	N	N	N	N	N	N	N	N	N	N	N	N	N	N	N	C	N	N	N	N	N	N	C	N	N	N	N	N	N
C4639975_258	C/T	4639975	258	N	N	N	N	N	N	N	N	N	C	N	N	N	N	N	N	N	N	N	N	N	N	N	N	N	N	N	N	N	N	N	N	C	N	N	N	N	N	N	C	N	N	N	N	N	N
S46753_20366	C/A	46753	20366	N	N	N	N	N	N	N	N	N	C	N	N	N	N	N	N	N	N	N	N	N	N	N	N	N	N	N	N	N	N	N	N	C	N	N	N	N	N	N	C	N	N	N	N	N	N
C4710889_185	T/C	4710889	185	N	N	N	N	N	N	N	N	N	N	N	N	N	N	N	N	N	N	N	N	N	N	N	N	N	N	N	N	N	N	N	N	T	N	N	N	N	N	N	T	N	N	N	N	N	N
C4710889_187	G/A	4710889	187	N	N	N	N	N	N	N	N	N	N	N	N	N	N	N	N	N	N	N	N	N	N	N	N	N	N	N	N	N	N	N	N	G	N	N	N	N	N	N	G	N	N	N	N	N	N
S4712_67262	A/G	4712	67262	N	N	N	N	N	N	N	N	N	N	N	N	N	N	N	N	N	N	N	N	N	N	N	N	N	N	N	N	N	N	N	N	A	N	N	N	N	N	N	N	N	N	N	N	N	N
S4712_67287	G/T	4712	67287	N	N	N	N	N	N	N	N	N	N	N	N	N	N	N	N	N	N	N	N	N	N	N	N	N	N	N	N	N	N	N	N	G	N	N	N	N	N	N	N	N	N	N	N	N	N
C4724711_85	A/G	4724711	85	N	N	N	N	N	N	N	N	N	A	N	N	N	N	N	N	N	N	N	N	N	N	N	N	N	N	N	N	N	N	N	N	N	N	N	N	N	N	N	N	N	N	N	N	N	N
C4724711_87	G/A	4724711	87	N	N	N	N	N	N	N	N	N	G	N	N	N	N	N	N	N	N	N	N	N	N	N	N	N	N	N	N	N	N	N	N	N	N	N	N	N	N	N	N	N	N	N	N	N	N
C4724711_106	A/G	4724711	106	N	N	N	N	N	N	N	N	N	A	N	N	N	N	N	N	N	N	N	N	N	N	N	N	N	N	N	N	N	N	N	N	N	N	N	N	N	N	N	N	N	N	N	N	N	N
C4724711_109	T/G	4724711	109	N	N	N	N	N	N	N	N	N	T	N	N	N	N	N	N	N	N	N	N	N	N	N	N	N	N	N	N	N	N	N	N	N	N	N	N	N	N	N	N	N	N	N	N	N	N
C4724711_136	A/G	4724711	136	N	N	N	N	N	N	N	N	N	A	N	N	N	N	N	N	N	N	N	N	N	N	N	N	N	N	N	N	N	N	N	N	N	N	N	N	N	N	N	N	N	N	N	N	N	N
C4751962_190	C/T	4751962	190	C	N	N	N	N	N	N	N	N	N	N	N	N	N	N	N	N	N	N	N	N	N	N	N	N	N	N	N	N	N	N	N	N	N	N	N	N	C	C	N	N	N	N	N	N	N
C4751962_195	G/A	4751962	195	G	N	N	N	N	N	N	N	N	N	N	N	N	N	N	N	N	N	N	N	N	N	N	N	N	N	N	N	N	N	N	N	N	N	N	N	N	G	G	N	N	N	N	N	N	N
C4751962_208	T/G	4751962	208	T	N	N	N	N	N	N	N	N	N	N	N	N	N	N	N	N	N	N	N	N	N	N	N	N	N	N	N	N	N	N	N	N	N	N	N	N	T	T	N	N	N	N	N	N	N
C4751962_216	A/T	4751962	216	A	N	N	N	N	N	N	N	N	N	N	N	N	N	N	N	N	N	N	N	N	N	N	N	N	N	N	N	N	N	N	N	N	N	N	N	N	A	A	N	N	N	N	N	N	N
S4796_5012	G/A	4796	5012	N	N	N	N	N	N	N	N	N	G	N	N	N	N	N	N	N	N	N	N	N	N	N	N	N	N	N	N	N	N	N	N	G	N	N	N	N	N	N	G	N	N	N	N	G	N
C4808418_247	C/G	4808418	247	N	N	N	N	N	N	N	N	N	N	N	N	N	N	N	N	N	N	N	N	N	N	N	N	N	N	N	N	N	N	N	N	C	N	N	N	N	N	N	C	N	N	N	N	N	N
C4813230_243	G/C	4813230	243	N	N	N	N	N	N	N	N	N	G	N	N	N	N	N	N	N	N	N	N	N	N	N	N	N	N	N	N	N	N	N	N	G	N	N	N	N	N	N	G	N	N	N	N	N	N
S48266_27188	A/C	48266	27188	N	N	N	N	N	N	N	N	N	N	N	N	N	N	N	N	N	N	N	N	N	N	N	N	N	N	N	N	N	N	N	N	A	N	N	N	N	N	N	A	N	N	N	N	N	N
C4835522_74	G/C	4835522	74	N	N	N	N	N	N	N	N	N	N	N	N	N	N	N	N	N	N	N	N	N	N	N	N	N	G	N	N	N	N	N	N	G	N	N	N	N	N	N	G	N	N	N	N	N	N
C4837160_80	T/A	4837160	80	N	N	N	N	N	N	N	N	N	T	N	N	N	N	N	N	N	N	N	N	N	N	N	N	N	N	N	N	N	N	N	N	T	N	N	N	N	T	T	N	N	N	N	N	N	N
C4837160_90	T/A	4837160	90	N	N	N	N	N	N	N	N	N	T	N	N	N	N	N	N	N	N	N	N	N	N	N	N	N	N	N	N	N	N	N	N	T	N	N	N	N	T	T	N	N	N	N	N	N	N
C4837160_117	C/A	4837160	117	N	N	N	N	N	N	N	N	N	C	N	N	N	N	N	N	N	N	N	N	N	N	N	N	N	N	N	N	N	N	N	N	C	N	N	N	N	C	C	N	N	N	N	N	N	N
S48467_44136	A/G	48467	44136	N	A	N	A	A	A	N	A	N	N	A	A	A	A	N	A	A	N	A	A	A	A	A	A	A	A	A	A	N	A	N	A	N	A	N	A	N	N	N	N	A	A	A	A	N	A
S4881_66917	G/T	4881	66917	N	N	N	N	N	N	N	N	N	G	N	N	N	N	N	N	N	N	N	N	N	N	N	N	N	N	N	N	N	N	N	N	N	N	N	N	N	N	N	G	N	N	N	N	N	N
S48853_27185	T/C	48853	27185	N	N	N	N	N	N	N	N	N	N	N	N	N	N	N	N	N	N	N	N	N	N	N	N	N	N	N	N	N	N	N	N	N	N	N	N	N	N	N	T	N	N	N	N	N	N
C4911975_127	G/A	4911975	127	N	N	N	N	N	N	N	N	N	G	N	N	N	N	N	N	N	N	N	N	N	N	N	N	N	N	N	N	N	N	N	N	G	N	N	N	N	N	N	N	N	N	N	N	N	N
C4929270_50	T/G	4929270	50	N	N	N	N	N	N	N	N	N	N	N	N	N	N	N	N	N	N	N	N	N	N	N	N	N	N	N	N	N	N	N	N	T	N	N	N	N	T	T	N	N	N	N	N	N	N
C4959372_103	C/T	4959372	103	N	N	N	N	N	N	N	N	N	C	N	N	N	N	N	N	N	N	N	N	N	N	N	N	N	N	N	N	N	N	N	N	C	N	N	N	N	C	C	C	N	N	N	N	N	N
S50654_294	A/G	50654	294	N	N	N	N	N	N	N	N	N	A	N	N	N	N	N	N	N	N	N	N	N	N	N	N	N	N	N	N	N	N	N	N	A	N	N	N	N	N	N	A	N	N	N	N	N	N
S50654_295	A/C	50654	295	N	N	N	N	N	N	N	N	N	A	N	N	N	N	N	N	N	N	N	N	N	N	N	N	N	N	N	N	N	N	N	N	A	N	N	N	N	N	N	A	N	N	N	N	N	N
S50658_12042	A/G	50658	12042	N	N	N	N	N	N	N	N	N	N	N	N	N	N	N	N	N	N	N	N	N	N	N	N	N	N	N	N	N	N	N	N	N	N	N	N	N	N	N	N	N	N	N	N	N	N
S50924_11420	A/T	50924	11420	N	N	N	N	N	N	N	A	N	A	N	N	N	N	N	N	N	N	N	N	N	N	A	N	N	N	N	N	N	N	A	A	A	N	N	N	N	N	N	N	N	N	N	N	N	N
S51106_16859	A/C	51106	16859	N	A	N	N	A	A	N	N	N	N	A	A	A	A	N	A	A	N	A	A	N	N	N	A	A	N	A	N	N	N	A	N	N	A	N	N	N	N	N	N	A	A	A	N	N	A
C5137357_148	A/C	5137357	148	A	A	A	A	A	A	A	A	A	N	A	A	A	A	A	A	A	A	A	A	A	A	A	A	A	A	A	A	A	A	A	A	A	A	A	A	A	N	A	A	A	A	A	A	A	A
C5188015_101	C/T	5188015	101	N	N	N	N	N	N	N	N	N	C	N	N	N	N	N	N	N	N	N	N	N	N	N	N	N	N	N	N	N	N	N	N	C	N	N	N	N	N	N	C	N	N	N	N	N	N
S52683_799	G/T	52683	799	N	N	N	N	N	N	N	N	N	G	N	N	N	N	N	N	N	N	N	N	N	N	N	N	N	N	N	N	N	N	N	N	G	N	N	N	N	N	N	G	N	N	N	N	N	N
S52683_803	G/T	52683	803	N	N	N	N	N	N	N	N	N	G	N	N	N	N	N	N	N	N	N	N	N	N	N	N	N	N	N	N	N	N	N	N	G	N	N	N	N	N	N	G	N	N	N	N	N	N
S52902_7872	T/C	52902	7872	N	N	N	N	N	N	N	N	N	T	N	N	N	N	N	N	N	N	N	N	N	N	N	N	N	N	N	N	N	N	N	N	T	N	N	N	N	N	N	N	N	N	N	N	N	N
S52902_7897	C/G	52902	7897	N	N	N	N	N	N	N	N	N	C	N	N	N	N	N	N	N	N	N	N	N	N	N	N	N	N	N	N	N	N	N	N	C	N	N	N	N	N	N	N	N	N	N	N	N	N
C5299137_132	A/G	5299137	132	N	N	N	N	N	N	N	N	N	A	N	N	N	N	N	N	N	N	N	N	N	N	N	N	N	N	N	N	N	N	N	N	A	N	N	N	N	N	N	A	N	N	N	N	N	N
C5301799_133	T/A	5301799	133	N	N	N	N	N	N	N	N	N	N	N	N	N	N	N	N	N	N	N	N	N	N	N	N	N	N	N	N	N	N	N	N	N	N	N	N	N	N	N	T	N	N	N	N	N	N
C5352067_132	T/C	5352067	132	N	N	N	N	N	N	N	N	N	N	N	N	N	N	N	N	N	N	N	N	N	N	N	N	N	N	N	N	N	N	N	N	T	N	N	N	N	N	N	T	N	N	N	N	N	N
S53534_76039	C/G	53534	76039	C	N	N	C	N	N	N	N	N	N	N	N	N	N	C	N	N	N	N	N	N	C	N	N	N	N	N	N	N	N	N	N	N	N	C	N	C	N	N	N	N	N	N	N	N	N
C5361457_376	C/T	5361457	376	N	N	N	N	N	N	N	N	N	N	N	N	N	N	N	N	N	N	N	N	N	N	N	N	N	N	N	N	N	N	N	N	C	N	N	N	N	N	C	C	N	N	N	N	N	N
C5371037_201	G/T	5371037	201	G	N	G	N	N	G	N	N	N	G	N	N	G	N	N	N	N	N	N	N	N	N	N	N	N	G	N	G	G	N	N	N	N	N	N	N	N	N	N	N	N	N	N	G	G	N
C5438901_259	T/A	5438901	259	N	N	N	N	N	N	N	N	N	T	N	N	N	N	N	N	N	N	N	N	N	N	N	N	N	N	N	N	N	N	N	N	T	N	N	N	N	N	N	N	N	N	N	N	N	N
S55372_8422	A/G	55372	8422	N	N	N	N	N	N	N	A	N	N	N	N	N	N	N	N	N	N	N	N	N	A	N	N	N	A	N	N	N	N	N	N	N	N	N	N	N	N	N	A	N	N	N	N	N	N
S55655_395	T/C	55655	395	T	N	T	T	N	N	T	N	T	T	T	T	T	N	N	T	T	T	T	T	T	T	T	T	T	T	N	N	N	T	T	T	T	T	T	T	T	N	N	T	N	T	T	T	T	N
S55995_839	T/G	55995	839	T	T	T	T	T	T	T	T	T	T	T	T	T	T	T	T	T	T	T	N	N	T	T	T	T	T	T	N	N	T	N	T	T	T	T	N	T	N	N	T	T	T	T	T	T	T
C5624083_145	A/G	5624083	145	N	N	N	N	N	N	N	N	N	A	N	N	N	N	N	N	N	N	N	N	N	N	N	N	N	N	N	N	N	N	N	N	A	N	N	N	N	N	N	A	N	N	N	N	N	N
S5654_58921	T/A	5654	58921	N	N	N	N	N	N	N	N	N	T	N	N	N	N	N	N	N	N	N	N	N	N	N	N	N	N	N	N	N	N	N	N	T	N	N	N	N	N	N	T	N	N	N	N	N	N
C5667347_259	A/G	5667347	259	A	A	N	A	A	A	N	N	A	A	A	A	A	A	A	A	A	A	A	A	A	A	A	A	A	N	N	N	N	A	A	A	A	A	A	A	A	N	N	N	A	A	A	A	A	A
C5684111_265	G/A	5684111	265	G	G	G	G	G	G	G	G	G	G	G	G	G	G	G	G	G	G	G	G	N	N	G	G	G	G	G	N	G	N	G	G	N	G	G	G	G	N	N	N	G	G	G	G	G	G
C5726281_169	T/C	5726281	169	N	N	N	N	N	N	N	N	N	N	N	N	N	N	N	N	N	N	N	N	N	N	N	N	N	N	N	N	N	N	N	N	T	N	N	N	N	N	N	T	N	N	N	N	N	N
C5743885_315	T/C	5743885	315	N	N	N	N	N	N	N	N	N	T	N	N	N	N	T	N	N	N	N	N	N	N	N	N	N	N	N	N	N	N	N	N	T	N	N	N	N	N	N	N	N	N	N	N	N	N
S5762_20649	T/G	5762	20649	N	N	N	N	N	N	N	N	N	T	N	N	N	N	N	N	N	N	N	N	N	N	N	N	N	N	N	N	N	N	N	N	T	N	N	N	N	N	N	T	N	N	N	N	N	N
C5769093_105	C/T	5769093	105	N	N	N	N	N	N	N	N	N	N	N	N	N	N	N	N	N	N	N	N	N	N	N	N	N	N	N	N	N	N	N	N	C	N	N	N	N	N	N	C	N	N	N	N	N	N
S5777_64520	T/A	5777	64520	N	N	N	N	N	N	N	N	N	N	N	N	N	N	N	N	N	N	N	N	N	N	N	N	N	N	N	N	N	N	N	N	T	N	N	N	N	N	N	N	N	N	N	N	N	N
S5777_64526	C/T	5777	64526	N	N	N	N	N	N	N	N	N	N	N	N	N	N	N	N	N	N	N	N	N	N	N	N	N	N	N	N	N	N	N	N	C	N	N	N	N	N	N	N	N	N	N	N	N	N
S5778_44625	G/A	5778	44625	N	N	N	N	N	N	N	N	N	G	N	N	N	N	G	N	N	N	N	N	N	N	N	N	N	N	N	N	N	N	N	N	G	N	N	N	N	N	N	N	N	N	N	N	N	N
C5792067_292	G/A	5792067	292	N	N	N	N	N	N	N	N	N	G	N	N	N	N	N	N	N	N	N	N	N	N	N	N	N	N	N	N	N	N	N	N	G	N	N	N	N	N	N	G	N	N	N	N	N	N
C5792067_301	T/C	5792067	301	N	N	N	N	N	N	N	N	N	T	N	N	N	N	N	N	N	N	N	N	N	N	N	N	N	N	N	N	N	N	N	N	T	N	N	N	N	N	N	T	N	N	N	N	N	N
C5807259_406	C/T	5807259	406	N	N	N	N	N	N	N	N	N	N	N	N	N	N	N	N	N	N	N	N	N	N	N	N	N	N	N	N	N	N	N	N	C	N	N	N	N	N	N	C	N	N	N	N	N	N
C5807259_429	A/G	5807259	429	N	N	N	N	N	N	N	N	N	N	N	N	N	N	N	N	N	N	N	N	N	N	N	N	N	N	N	N	N	N	N	N	A	N	N	N	N	N	N	A	N	N	N	N	N	N
C5827267_377	G/A	5827267	377	N	N	N	N	N	N	N	N	N	N	N	N	N	N	N	N	N	N	N	N	N	N	N	N	N	N	N	N	N	N	N	N	G	N	N	N	N	N	N	N	N	N	N	N	N	N
C5830359_350	C/A	5830359	350	N	C	N	N	C	C	C	N	C	C	C	C	N	N	N	N	C	N	N	C	C	C	C	C	C	C	C	N	C	C	C	C	N	C	N	C	N	C	C	N	N	C	C	C	C	N
C5841215_220	G/T	5841215	220	G	N	N	N	N	N	N	N	N	N	N	N	N	N	N	N	N	N	N	N	N	N	G	N	N	N	N	N	N	N	G	N	N	N	N	N	N	N	N	N	N	N	N	N	N	N
C5841215_234	A/T	5841215	234	A	N	N	N	N	N	N	N	N	N	N	N	N	N	N	N	N	N	N	N	N	N	A	N	N	N	N	N	N	N	A	N	N	N	N	N	N	N	N	N	N	N	N	N	N	N
C5844491_359	A/G	5844491	359	A	N	A	A	N	N	N	N	A	A	N	N	N	N	N	N	N	A	N	N	N	A	A	N	N	A	N	N	N	A	A	A	N	N	A	N	A	A	A	A	N	N	N	A	A	N
S58556_228	G/A	58556	228	G	G	G	N	G	G	N	G	G	N	G	G	G	G	N	G	G	N	G	G	G	N	G	G	G	N	G	N	N	N	G	G	N	G	N	G	N	N	N	N	G	G	G	N	G	G
S58602_11987	G/C	58602	11987	N	N	N	N	N	N	G	N	G	G	N	N	N	N	N	N	N	N	N	N	N	N	N	N	N	N	N	N	N	N	G	N	G	N	N	N	N	N	N	N	G	N	N	N	N	N
C5868377_126	C/A	5868377	126	N	N	N	N	N	N	N	N	N	C	N	N	N	N	N	N	N	N	N	N	N	N	N	N	N	N	N	N	N	N	N	N	C	N	N	N	N	N	N	C	N	N	N	N	N	N
S58711_138	C/A	58711	138	N	N	N	N	N	N	N	N	N	N	N	N	N	N	N	N	N	N	N	N	N	N	N	N	N	N	N	N	N	N	N	N	C	N	N	N	N	N	N	C	N	N	C	N	N	N
S58711_165	G/A	58711	165	N	N	N	N	N	N	N	N	N	N	N	N	N	N	N	N	N	N	N	N	N	N	N	N	N	N	N	N	N	N	N	N	G	N	N	N	N	N	N	G	N	N	G	N	N	N
C5889339_372	C/T	5889339	372	N	N	N	N	N	N	N	N	N	N	N	N	N	N	N	N	N	N	N	N	N	N	N	N	N	N	N	N	N	N	N	N	C	N	N	N	N	N	N	C	N	N	N	N	N	N
S5924_14856	C/A	5924	14856	N	N	N	N	N	N	N	N	N	C	N	N	N	N	N	N	N	N	N	N	N	N	N	N	N	N	N	N	N	N	N	N	C	N	N	N	N	N	N	N	N	N	N	N	N	N
S5924_14857	T/A	5924	14857	N	N	N	N	N	N	N	N	N	T	N	N	N	N	N	N	N	N	N	N	N	N	N	N	N	N	N	N	N	N	N	N	T	N	N	N	N	N	N	N	N	N	N	N	N	N
C5933805_333	A/T	5933805	333	A	A	A	A	A	A	A	N	A	N	A	A	A	A	A	A	A	A	A	A	N	A	N	A	A	A	A	N	N	A	N	N	N	A	A	N	A	N	N	N	A	A	A	A	A	A
C5933805_364	G/A	5933805	364	G	G	G	G	G	G	G	N	G	N	G	G	G	G	G	G	G	G	G	G	N	G	N	G	G	G	G	N	N	G	N	N	N	G	G	N	G	N	N	N	G	G	G	G	G	G
C5933805_375	G/T	5933805	375	G	G	G	G	G	G	G	N	G	N	G	G	G	G	G	G	G	G	G	G	N	G	N	G	G	G	G	N	N	G	N	N	N	G	G	N	G	N	N	N	G	G	G	G	G	G
C5933805_378	A/T	5933805	378	A	A	A	A	A	A	A	N	A	N	A	A	A	A	A	A	A	A	A	A	N	A	N	A	A	A	A	N	N	A	N	N	N	A	A	N	A	N	N	N	A	A	A	A	A	A
C5933805_382	A/G	5933805	382	A	A	A	A	A	A	A	N	A	N	A	A	A	A	A	A	A	A	A	A	N	A	N	A	A	A	A	N	N	A	N	N	N	A	A	N	A	N	N	N	A	A	A	A	A	A
S59449_5549	A/C	59449	5549	N	N	N	N	N	N	N	N	N	A	N	N	N	N	N	N	N	N	N	N	N	N	N	N	N	N	N	N	N	N	N	N	N	N	N	N	N	N	N	N	N	N	N	N	N	N
C5946175_342	G/A	5946175	342	N	G	N	N	G	N	N	G	N	N	N	N	N	N	N	N	N	N	N	N	N	N	N	N	N	N	N	N	N	G	N	N	N	N	N	N	N	N	N	N	N	N	N	N	N	N
C5946175_379	C/A	5946175	379	C	C	N	C	N	N	N	N	C	N	C	C	C	C	C	C	C	N	N	N	C	N	C	C	C	C	N	C	N	N	C	C	N	C	N	C	N	C	N	C	C	C	N	C	N	N
C5946175_391	G/T	5946175	391	G	G	N	G	N	N	N	G	G	N	G	G	G	G	G	G	G	N	N	N	G	N	G	G	G	G	N	G	N	N	G	G	N	G	N	G	N	G	N	N	G	G	N	G	N	N
S59472_483	T/C	59472	483	N	T	N	N	T	T	N	N	N	N	T	T	T	T	N	T	T	N	T	T	T	N	N	T	T	N	T	T	N	N	N	N	N	T	N	T	N	N	N	N	T	T	T	N	N	T
S59472_509	G/A	59472	509	N	G	N	N	G	G	N	N	N	N	G	G	G	G	N	G	G	N	G	G	G	N	N	G	G	N	G	G	N	N	N	N	N	G	N	G	N	N	N	N	G	G	G	N	N	G
S59472_533	A/G	59472	533	N	A	N	N	A	A	N	N	N	N	A	A	A	A	N	A	A	N	A	A	A	N	N	A	A	N	A	A	N	N	N	N	N	A	N	A	N	N	N	N	A	A	A	N	N	A
S59472_534	G/T	59472	534	N	G	N	N	G	G	N	N	N	N	G	G	G	G	N	G	G	N	G	G	G	N	N	G	G	N	G	G	N	N	N	N	N	G	N	G	N	N	N	N	G	G	G	N	N	G
S59472_538	T/A	59472	538	N	T	N	N	T	T	N	N	N	N	T	T	T	T	N	T	T	N	T	T	T	N	N	T	T	N	T	T	N	N	N	N	N	T	N	T	N	N	N	N	T	T	T	N	N	T
S59472_539	G/C	59472	539	N	G	N	N	G	G	N	N	N	N	G	G	G	G	N	G	G	N	G	G	G	N	N	G	G	N	G	G	N	N	N	N	N	G	N	G	N	N	N	N	G	G	G	N	N	G
C5970631_64	A/G	5970631	64	N	N	N	N	N	N	N	N	N	A	N	N	N	N	N	N	N	N	N	N	N	N	N	N	N	N	N	N	N	N	N	N	A	N	N	N	N	N	N	A	N	N	N	N	N	N
S59819_73	C/G	59819	73	N	C	N	C	C	C	N	N	N	N	C	C	C	C	N	C	C	N	C	C	C	N	N	C	C	N	C	C	N	N	N	N	N	C	N	C	N	N	N	N	C	C	C	N	C	C
S59819_109	A/G	59819	109	N	A	N	A	A	A	N	N	N	N	A	A	A	A	N	A	A	N	A	A	A	N	N	A	A	N	A	A	N	N	N	N	N	A	N	A	N	N	N	N	A	A	A	N	A	A
S60073_614	T/C	60073	614	N	N	N	N	N	N	N	N	N	N	N	N	N	N	N	N	N	N	N	N	N	N	N	N	N	N	N	N	N	N	N	N	T	N	N	N	N	N	N	N	N	N	N	N	N	N
C6019197_485	T/C	6019197	485	T	T	T	T	T	T	T	T	T	N	T	T	T	T	T	T	T	T	T	T	T	T	T	T	T	T	T	T	T	T	T	T	T	T	T	T	T	N	N	N	T	T	T	T	T	T
S60682_44830	G/A	60682	44830	N	N	N	N	N	N	N	N	N	N	N	N	N	N	N	N	N	N	N	N	N	N	N	N	N	N	N	N	N	N	N	N	G	N	N	N	N	N	N	G	N	N	N	N	N	N
S6090_170410	G/T	6090	170410	N	N	N	N	N	N	N	N	N	N	N	N	N	N	N	N	N	N	N	N	N	N	N	N	N	N	N	N	N	N	N	N	G	N	N	N	N	N	N	G	N	N	N	N	N	N
C6092253_537	A/T	6092253	537	N	N	N	N	N	N	N	N	N	A	N	N	N	N	N	N	N	N	N	N	N	N	N	N	N	N	N	N	N	N	N	N	A	N	N	N	N	N	N	N	N	N	N	N	N	N
C6108371_318	C/T	6108371	318	N	C	N	N	C	C	C	N	C	N	C	C	C	C	N	C	C	N	C	C	C	C	N	C	C	C	C	C	N	C	N	N	C	C	N	C	N	N	N	N	C	C	C	C	C	C
C6108371_323	T/C	6108371	323	N	T	N	N	T	T	T	N	T	N	T	T	T	T	N	T	T	N	T	T	T	T	N	T	T	T	T	T	N	T	N	N	T	T	N	T	N	N	N	N	T	T	T	T	T	T
C6109949_556	A/G	6109949	556	A	A	A	A	A	A	A	A	A	N	A	A	A	A	A	A	A	A	A	A	A	A	A	A	A	N	A	N	N	A	A	A	A	A	A	A	A	N	N	N	A	A	A	A	A	A
S61185_8044	C/G	61185	8044	N	N	N	N	N	N	N	N	N	N	N	N	N	N	N	N	N	N	N	N	N	N	N	N	N	N	N	N	N	N	N	N	C	N	N	N	N	N	N	C	N	N	N	N	N	N
S6144_12444	A/G	6144	12444	N	N	N	N	N	N	N	N	N	A	N	N	N	N	N	N	N	N	N	N	N	N	N	N	N	N	N	N	N	N	N	N	N	N	N	N	N	N	N	N	N	N	N	N	N	N
S6144_12496	T/C	6144	12496	N	N	N	N	N	N	N	N	N	T	N	N	N	N	N	N	N	N	N	N	N	N	N	N	N	N	N	N	N	N	N	N	N	N	N	N	N	N	N	N	N	N	N	N	N	N
S61616_4924	C/T	61616	4924	C	C	N	N	C	C	N	C	C	N	C	C	C	C	N	C	C	N	C	C	C	C	C	C	C	C	C	C	C	C	C	C	C	C	N	N	N	N	N	N	C	C	C	C	C	C
S61616_4925	G/A	61616	4925	G	G	N	N	G	G	N	G	G	N	G	G	G	G	N	G	G	N	G	G	G	G	G	G	G	G	G	G	G	G	G	G	G	G	N	N	N	N	N	N	G	G	G	G	G	G
S61616_4932	C/T	61616	4932	C	C	N	N	C	C	N	C	C	N	C	C	C	C	N	C	C	N	C	C	C	C	C	C	C	C	C	C	C	C	C	C	C	C	N	N	N	N	N	N	C	C	C	C	C	C
C6168031_136	G/T	6168031	136	G	G	N	G	G	G	G	G	G	N	G	G	G	G	N	G	G	G	G	G	G	G	N	G	G	G	G	N	N	G	N	N	G	G	N	G	G	G	N	N	G	G	G	G	G	G
C6168031_142	G/T	6168031	142	G	G	N	G	G	G	G	G	G	N	G	G	G	G	N	G	G	G	G	G	G	G	N	G	G	G	G	N	N	G	N	N	G	G	N	G	G	G	G	N	G	G	G	G	G	G
C6185817_499	T/C	6185817	499	N	N	N	N	N	N	N	N	N	N	N	N	N	N	N	N	N	N	N	N	N	N	N	N	N	N	N	N	N	N	N	N	N	N	N	N	N	N	N	T	N	N	N	N	N	N
C6186527_533	C/T	6186527	533	C	N	C	C	C	C	C	C	C	N	C	C	C	C	C	C	C	C	C	C	C	C	C	C	C	C	C	C	C	C	N	C	N	C	C	C	C	N	N	N	C	C	C	C	C	C
C6197143_180	C/A	6197143	180	N	N	N	N	N	N	N	N	N	N	N	N	N	N	N	N	N	N	N	N	N	N	N	N	N	N	N	N	N	N	N	N	C	N	N	N	N	N	N	C	N	N	N	N	N	N
C6204779_212	G/A	6204779	212	N	N	N	N	N	N	N	N	N	N	N	N	N	N	N	N	N	N	N	N	N	N	N	N	N	N	N	N	N	N	N	N	N	N	N	N	N	N	N	N	N	N	N	N	N	N
C6256543_295	G/T	6256543	295	N	N	N	N	N	N	N	N	N	N	N	N	N	N	N	N	N	N	N	N	N	N	N	N	N	N	N	N	N	N	N	N	G	N	N	N	N	N	N	G	N	N	N	N	N	N
S62964_401	A/G	62964	401	N	N	N	N	N	N	N	N	N	A	N	N	N	N	N	N	N	N	N	N	N	N	N	N	N	N	N	N	N	N	N	N	A	N	N	N	N	N	N	A	N	N	N	N	N	N
S6307_59304	T/C	6307	59304	N	N	N	N	N	N	N	N	N	N	N	N	N	N	N	N	N	N	N	N	N	N	N	N	N	N	N	N	N	N	N	N	T	N	N	N	N	N	N	T	N	N	N	N	N	N
S6307_140222	A/G	6307	140222	N	N	N	N	N	N	N	N	N	A	N	N	N	N	N	N	N	N	N	N	N	N	N	N	N	N	N	N	N	N	N	N	N	N	N	N	N	N	N	A	N	N	N	N	N	N
S6307_140250	G/A	6307	140250	N	N	N	N	N	N	N	N	N	G	N	N	N	N	N	N	N	N	N	N	N	N	N	N	N	N	N	N	N	N	N	N	N	N	N	N	N	N	N	G	N	N	N	N	N	N
C6316633_355	A/G	6316633	355	N	N	N	N	N	N	N	N	N	N	N	N	N	N	N	N	N	N	N	N	N	N	N	N	N	N	N	N	N	N	N	N	A	N	N	N	N	N	N	A	N	N	N	N	N	N
C6317317_583	C/A	6317317	583	N	C	N	N	C	C	N	N	N	N	C	C	C	C	N	C	C	N	C	C	C	C	N	C	C	N	C	N	N	N	N	N	N	C	N	C	N	N	N	N	C	C	C	N	N	C
C6319483_518	T/C	6319483	518	N	N	N	N	N	N	N	N	N	T	N	N	N	N	N	N	N	N	N	N	N	N	N	N	N	N	N	N	N	N	N	N	T	N	N	N	N	N	N	T	N	N	N	N	N	N
S6326_186850	C/T	6326	186850	N	N	N	N	N	N	N	N	C	C	N	N	N	N	N	N	N	N	N	N	N	N	N	N	N	N	N	N	N	C	N	N	C	N	N	N	N	C	C	N	N	N	N	C	C	N
C6327663_459	T/C	6327663	459	N	N	N	N	N	N	N	N	N	N	N	N	N	N	N	N	N	N	N	N	N	N	N	N	N	N	N	N	N	N	N	N	T	N	N	N	N	N	N	N	N	N	N	N	N	N
C6327663_461	A/G	6327663	461	N	N	N	N	N	N	N	N	N	N	N	N	N	N	N	N	N	N	N	N	N	N	N	N	N	N	N	N	N	N	N	N	A	N	N	N	N	N	N	N	N	N	N	N	N	N
C6331631_132	G/T	6331631	132	N	N	N	N	N	N	N	N	N	G	N	N	N	N	N	N	N	N	N	N	N	N	N	N	N	N	N	N	N	N	N	N	G	N	N	N	N	N	N	G	N	N	N	N	N	N
C6337711_257	C/G	6337711	257	C	N	C	C	C	C	C	C	C	C	C	C	C	C	N	C	C	C	C	C	C	C	C	C	C	C	C	C	C	C	C	C	C	C	C	C	C	N	N	N	C	C	C	C	C	C
C6340059_359	A/G	6340059	359	N	N	N	N	N	N	N	N	N	N	N	N	N	N	N	N	N	N	N	N	N	N	N	N	N	A	N	N	N	N	N	N	A	N	N	N	N	N	N	A	N	N	N	N	N	N
C6340059_374	C/T	6340059	374	N	N	N	N	N	N	N	N	N	N	N	N	N	N	N	N	N	N	N	N	N	N	N	N	N	C	N	N	N	N	N	N	C	N	N	N	N	N	N	C	N	N	N	N	N	N
C6340059_375	C/G	6340059	375	N	N	N	N	N	N	N	N	N	N	N	N	N	N	N	N	N	N	N	N	N	N	N	N	N	C	N	N	N	N	N	N	C	N	N	N	N	N	N	C	N	N	N	N	N	N
C6340059_384	A/G	6340059	384	N	N	N	N	N	N	N	N	N	N	N	N	N	N	N	N	N	N	N	N	N	N	N	N	N	A	N	N	N	N	N	N	A	N	N	N	N	N	N	A	N	N	N	N	N	N
C6340059_409	C/T	6340059	409	N	N	N	N	N	N	N	N	N	N	N	N	N	N	N	N	N	N	N	N	N	N	N	N	N	C	N	N	N	N	N	N	C	N	N	N	N	N	N	C	N	N	N	N	N	N
C6351087_807	G/T	6351087	807	N	N	N	N	N	N	N	N	N	N	N	N	N	N	N	N	N	N	N	N	N	N	N	N	N	N	N	N	N	N	N	N	G	N	N	N	N	N	N	G	N	N	N	N	N	N
C6354599_404	C/G	6354599	404	N	N	N	N	N	N	N	N	N	N	N	N	N	N	N	N	N	N	N	N	N	N	N	N	N	N	N	N	N	N	N	N	N	N	N	N	N	N	N	C	N	N	N	N	N	N
C6361123_215	G/C	6361123	215	N	G	N	N	G	G	N	G	G	N	G	G	G	G	N	G	G	N	G	G	N	G	G	G	G	G	G	N	N	G	G	G	G	G	N	N	N	N	N	N	G	G	G	G	G	G
C6361123_241	T/C	6361123	241	N	T	N	N	T	T	N	T	T	N	T	T	T	T	N	T	T	N	T	T	N	T	T	T	T	T	T	N	N	T	T	T	T	T	N	N	N	N	N	N	T	T	T	T	T	T
C6361123_264	A/T	6361123	264	N	A	N	N	A	A	N	A	A	N	A	A	A	A	N	A	A	N	A	A	N	A	A	A	A	A	A	N	N	A	A	A	A	A	N	N	N	N	N	N	A	A	A	A	A	A
C6372907_104	C/A	6372907	104	C	C	C	C	C	C	C	C	C	N	C	C	C	C	C	C	C	C	C	C	C	C	C	C	C	N	C	C	C	C	C	C	C	C	C	C	C	N	N	N	C	C	C	C	C	C
C6389591_608	T/G	6389591	608	N	N	N	N	N	N	N	N	N	T	N	N	N	N	N	N	N	N	N	N	N	N	N	N	N	N	N	N	N	N	N	N	N	N	N	N	N	N	N	N	N	N	N	N	N	N
C6394881_65	A/C	6394881	65	A	N	A	A	N	N	A	A	N	N	N	N	N	N	A	A	N	A	N	N	N	A	A	N	N	A	N	N	N	A	N	A	N	N	A	N	A	N	N	N	N	N	N	A	N	N
C6394881_71	C/A	6394881	71	C	N	C	C	N	N	C	C	N	N	N	N	N	N	C	C	N	C	N	N	N	C	C	N	N	C	N	N	N	C	N	C	N	N	C	N	C	N	N	N	N	N	N	C	N	N
C6394881_73	A/G	6394881	73	A	N	A	A	N	N	A	A	N	N	N	N	N	N	A	A	N	A	N	N	N	A	A	N	N	A	N	N	N	A	N	A	N	N	A	N	A	N	N	N	N	N	N	A	N	N
C6394881_74	A/C	6394881	74	A	N	A	A	N	N	A	A	N	N	N	N	N	N	A	A	N	A	N	N	N	A	A	N	N	A	N	N	N	A	N	A	N	N	A	N	A	N	N	N	N	N	N	A	N	N
C6407863_694	C/T	6407863	694	N	N	N	N	N	N	N	N	N	N	N	N	N	N	N	N	N	N	N	N	N	N	N	N	N	N	N	N	N	N	N	N	N	N	N	N	N	N	N	C	N	N	N	N	N	N
C6419879_65	A/G	6419879	65	N	N	A	N	N	N	N	N	N	A	N	N	N	N	N	N	N	N	N	N	N	N	N	N	N	N	N	N	N	N	N	N	A	N	N	N	N	N	N	A	N	N	N	N	N	N
C6421931_610	A/T	6421931	610	A	A	A	A	A	A	A	A	A	A	A	A	A	A	A	A	A	A	A	A	N	A	A	A	A	A	A	N	N	A	A	A	A	A	A	A	A	N	N	A	A	A	A	A	A	A
S64247_8214	T/C	64247	8214	T	N	N	T	N	N	N	N	N	T	N	N	N	N	N	N	N	T	N	N	N	N	N	N	N	N	N	N	N	T	N	N	T	N	N	N	N	N	N	T	N	N	N	N	N	N
S64247_8237	T/C	64247	8237	T	N	N	T	N	N	N	N	N	T	N	N	N	N	N	N	N	T	N	N	N	N	N	N	N	N	N	N	N	T	N	N	T	N	N	N	N	N	N	T	N	N	N	N	N	N
C6425819_580	C/T	6425819	580	N	N	N	N	N	N	N	N	N	N	N	N	N	N	N	N	N	N	N	N	N	N	N	N	N	N	N	N	N	N	N	N	C	N	N	N	N	N	N	C	N	N	N	N	N	N
C6425819_582	G/A	6425819	582	N	N	N	N	N	N	N	N	N	N	N	N	N	N	N	N	N	N	N	N	N	N	N	N	N	N	N	N	N	N	N	N	G	N	N	N	N	N	N	G	N	N	N	N	N	N
C6425819_604	C/T	6425819	604	N	N	N	N	N	N	N	N	N	N	N	N	N	N	N	N	N	N	N	N	N	N	N	N	N	N	N	N	N	N	N	N	C	N	N	N	N	N	N	C	N	N	N	N	N	N
C6435521_415	C/A	6435521	415	N	C	N	N	C	C	N	N	C	N	C	C	C	C	N	C	C	N	C	C	C	N	N	C	C	C	C	C	N	N	N	N	N	C	N	N	N	N	N	N	C	C	C	N	N	C
C6435521_417	C/A	6435521	417	N	C	N	N	C	C	N	N	C	N	C	C	C	C	N	C	C	N	C	C	C	N	N	C	C	C	C	C	N	N	N	N	N	C	N	N	N	N	N	N	C	C	C	N	N	C
C6435521_424	T/A	6435521	424	N	T	N	N	T	T	N	N	T	N	T	T	T	T	N	T	T	N	T	T	T	N	N	T	T	T	T	T	N	N	N	N	N	T	N	N	N	N	N	N	T	T	T	N	N	T
C6447979_270	C/A	6447979	270	N	N	N	N	N	N	C	N	N	C	N	N	N	N	N	N	N	N	N	N	N	N	N	N	N	C	N	N	N	N	N	N	C	N	N	N	N	N	N	C	N	N	N	C	N	N
C6480660_873	G/A	6480660	873	N	N	N	N	N	N	N	N	N	N	N	N	N	N	N	N	N	N	N	N	N	N	N	N	N	N	N	N	N	N	N	N	N	N	N	N	N	N	N	N	N	N	N	N	N	N
C6481064_269	T/C	6481064	269	N	N	N	N	N	N	N	N	N	N	N	N	N	N	N	N	N	N	N	N	N	N	N	N	N	N	N	N	N	N	N	N	T	N	N	N	N	N	N	N	N	N	N	N	N	N
C6481064_278	T/C	6481064	278	N	N	N	N	N	N	N	N	N	N	N	N	N	N	N	N	N	N	N	N	N	N	N	N	N	N	N	N	N	N	N	N	N	N	N	N	N	N	N	N	N	N	N	N	N	N
C6481064_289	T/A	6481064	289	N	N	N	N	N	N	N	N	N	N	N	N	N	N	N	N	N	N	N	N	N	N	N	N	N	N	N	N	N	N	N	N	T	N	N	N	N	N	N	N	N	N	N	N	N	N
C6481064_292	A/C	6481064	292	N	N	N	N	N	N	N	N	N	N	N	N	N	N	N	N	N	N	N	N	N	N	N	N	N	N	N	N	N	N	N	N	A	N	N	N	N	N	N	N	N	N	N	N	N	N
C6481064_296	T/C	6481064	296	N	N	N	N	N	N	N	N	N	N	N	N	N	N	N	N	N	N	N	N	N	N	N	N	N	N	N	N	N	N	N	N	T	N	N	N	N	N	N	N	N	N	N	N	N	N
C6481064_303	T/C	6481064	303	N	N	N	N	N	N	N	N	N	N	N	N	N	N	N	N	N	N	N	N	N	N	N	N	N	N	N	N	N	N	N	N	T	N	N	N	N	N	N	N	N	N	N	N	N	N
C6481064_319	C/T	6481064	319	N	N	N	N	N	N	N	N	N	N	N	N	N	N	N	N	N	N	N	N	N	N	N	N	N	N	N	N	N	N	N	N	C	N	N	N	N	N	N	N	N	N	N	N	N	N
C6481064_325	A/G	6481064	325	N	N	N	N	N	N	N	N	N	N	N	N	N	N	N	N	N	N	N	N	N	N	N	N	N	N	N	N	N	N	N	N	A	N	N	N	N	N	N	N	N	N	N	N	N	N
C6481064_328	G/T	6481064	328	N	N	N	N	N	N	N	N	N	N	N	N	N	N	N	N	N	N	N	N	N	N	N	N	N	N	N	N	N	N	N	N	N	N	N	N	N	N	N	N	N	N	N	N	N	N
C6493280_685	T/G	6493280	685	N	N	N	N	N	N	N	N	N	T	N	N	N	N	N	N	N	N	N	N	N	N	N	N	N	N	N	N	N	N	N	N	T	N	N	N	N	N	N	N	N	N	N	N	N	N
C6493280_696	G/T	6493280	696	N	N	N	N	N	N	N	N	N	G	N	N	N	N	N	N	N	N	N	N	N	N	N	N	N	N	N	N	N	N	N	N	G	N	N	N	N	N	N	N	N	N	N	N	N	N
C6496620_400	T/C	6496620	400	T	T	T	N	T	T	T	N	T	N	T	T	T	T	T	T	T	T	T	T	N	N	N	T	T	T	T	N	N	N	N	N	N	T	T	T	N	N	N	N	T	T	T	T	T	T
S6511_183191	G/A	6511	183191	N	N	N	N	N	N	N	N	N	G	N	N	N	N	N	N	N	N	N	N	N	N	N	N	N	N	N	N	N	N	N	N	G	N	N	N	N	N	N	N	N	N	N	N	N	N
C6514438_1064	C/T	6514438	1064	C	C	C	C	N	N	N	N	C	N	C	N	N	C	N	C	C	C	C	C	C	C	C	C	C	C	C	C	N	C	N	C	C	C	C	N	C	N	N	C	C	C	N	C	N	C
C6520782_671	G/A	6520782	671	N	N	N	N	N	N	N	N	N	N	N	N	N	N	N	N	N	N	N	N	N	N	N	N	N	N	N	N	N	N	N	N	G	N	N	N	N	N	N	G	N	N	N	N	N	N
C6523678_748	A/G	6523678	748	N	A	N	N	A	A	N	A	A	N	A	A	A	A	N	A	A	N	A	A	A	N	N	A	A	A	A	A	N	N	N	N	N	A	N	A	N	N	N	N	A	A	A	A	A	A
C6538898_522	T/C	6538898	522	N	N	N	N	N	N	N	N	N	N	N	N	N	N	N	N	N	N	N	N	N	N	N	N	N	N	T	N	N	N	N	N	T	N	N	N	N	N	N	N	N	N	N	N	N	N
C6551514_302	C/T	6551514	302	N	N	N	N	N	N	N	N	N	N	N	N	N	N	N	N	N	N	N	N	N	N	N	N	N	N	N	N	N	N	N	N	C	N	N	N	N	N	N	C	N	N	N	N	N	N
C6565030_907	C/T	6565030	907	N	N	N	N	N	N	N	N	N	C	N	N	N	N	N	N	N	N	N	N	N	N	N	N	N	N	N	N	N	N	N	N	C	N	N	N	N	N	N	C	N	N	N	N	N	N
S65814_485	A/G	65814	485	N	N	N	N	N	N	N	N	N	A	N	N	N	N	N	N	N	N	N	N	N	N	N	N	N	N	N	N	N	N	N	N	A	N	N	N	N	N	N	N	N	N	N	N	N	N
C6584152_1336	C/T	6584152	1336	N	C	N	N	C	C	N	C	C	N	C	C	C	C	N	C	C	N	C	C	C	N	C	C	C	N	C	C	C	N	N	C	N	C	N	C	N	N	N	N	C	C	C	N	C	C
C6584152_1346	C/T	6584152	1346	N	C	N	N	C	C	N	C	C	C	C	C	C	C	N	C	C	N	C	C	C	N	C	C	C	N	C	C	C	N	N	C	N	C	N	C	N	N	N	N	C	C	C	N	C	C
C6584152_1369	C/T	6584152	1369	N	C	N	N	C	C	N	C	C	C	C	C	C	C	N	C	C	N	C	C	C	N	C	C	C	N	C	C	C	N	N	C	N	C	N	C	N	N	N	N	C	C	C	N	C	C
S65909_14977	A/T	65909	14977	N	N	N	N	N	N	N	N	N	A	N	N	N	N	N	N	N	N	N	N	N	N	N	N	N	N	A	N	N	N	N	N	N	N	N	N	N	N	N	A	N	N	N	N	N	N
C6623332_849	G/A	6623332	849	N	G	N	N	G	G	N	N	N	N	G	G	G	G	N	G	G	N	G	G	N	N	N	G	G	N	G	N	N	N	N	N	G	G	N	G	N	N	N	N	G	G	G	N	N	G
S662_1762	C/A	662	1762	C	C	C	C	C	C	C	C	C	N	C	C	C	C	C	C	C	C	C	C	C	N	C	C	C	C	C	C	N	N	C	C	C	C	C	C	C	N	N	C	C	C	C	N	C	C
C6658126_1214	C/T	6658126	1214	N	N	N	N	N	N	N	N	N	N	N	N	N	N	N	N	N	N	N	N	N	N	N	N	N	N	N	N	N	N	N	N	C	N	N	N	N	N	N	C	N	N	N	N	N	N
C6658126_1250	T/G	6658126	1250	N	N	N	N	N	N	N	N	N	N	N	N	N	N	N	N	N	N	N	N	N	N	N	N	N	N	N	N	N	N	N	N	T	N	N	N	N	N	N	T	N	N	N	N	N	N
C6658126_1255	A/T	6658126	1255	N	N	N	N	N	N	N	N	N	N	N	N	N	N	N	N	N	N	N	N	N	N	N	N	N	N	N	N	N	N	N	N	A	N	N	N	N	N	N	A	N	N	N	N	N	N
C6661028_1552	G/A	6661028	1552	N	N	N	N	N	N	N	N	N	N	N	N	N	N	N	N	N	N	N	N	N	N	N	N	N	N	N	N	N	N	N	N	N	N	N	N	N	N	N	G	N	N	N	N	N	N
C6665624_97	C/A	6665624	97	N	N	N	N	N	N	N	N	N	N	N	N	N	N	N	N	N	N	N	N	N	N	N	N	N	N	N	N	N	N	N	N	C	N	N	N	N	N	N	C	N	N	N	N	N	N
C6677528_60	C/A	6677528	60	N	C	N	N	C	C	N	C	N	N	C	C	C	C	N	C	C	N	C	C	N	N	C	C	C	C	C	N	C	N	C	C	C	C	N	C	N	N	N	C	C	C	C	N	C	C
C6677528_87	C/A	6677528	87	N	C	N	N	C	C	N	C	N	N	C	C	C	C	N	C	C	N	C	C	N	N	C	C	C	C	C	N	C	N	C	C	C	C	N	C	N	N	N	C	C	C	C	N	C	C
C6681488_323	T/C	6681488	323	N	N	N	N	N	N	N	N	N	N	N	N	N	N	N	N	N	N	N	N	N	N	N	N	N	N	N	N	N	N	N	N	T	N	N	N	N	N	N	T	N	N	N	N	N	N
C6685326_543	C/T	6685326	543	N	N	N	N	N	N	N	N	N	N	N	N	N	N	N	N	N	N	N	N	N	N	N	N	N	N	N	N	N	N	N	N	C	N	N	N	N	N	N	C	N	N	N	N	N	N
C6692426_1085	C/A	6692426	1085	N	N	C	N	N	N	N	N	N	C	N	N	N	N	N	N	N	N	N	N	N	N	N	N	N	N	N	N	N	N	N	N	N	N	N	N	N	N	N	C	N	N	N	N	N	N
S67005_9034	T/C	67005	9034	N	N	N	N	N	N	N	N	N	N	N	N	N	N	N	N	N	N	N	N	N	N	N	N	N	N	N	N	N	N	N	N	T	N	N	N	N	N	N	N	N	N	N	N	N	N
C6704918_1229	A/G	6704918	1229	N	A	N	N	A	A	N	N	A	N	A	A	A	A	N	A	A	N	A	A	N	N	A	A	A	A	A	N	N	N	A	A	A	A	N	A	N	N	N	N	A	A	A	N	A	A
C6716740_344	A/G	6716740	344	N	N	N	N	N	N	N	N	N	N	N	N	N	N	N	N	N	N	N	N	N	N	N	N	N	N	N	N	N	N	N	N	A	N	N	N	N	N	N	A	N	N	N	N	N	N
C6723696_1936	A/C	6723696	1936	N	A	A	A	A	A	A	A	A	N	A	A	A	A	A	A	N	N	A	N	N	A	N	A	A	N	A	A	A	N	N	A	N	A	A	A	N	A	A	A	A	A	A	A	N	A
C6740451_2109	C/T	6740451	2109	N	N	N	N	N	N	N	N	N	N	N	N	N	N	N	N	N	N	N	N	N	N	N	N	N	N	N	N	N	N	N	N	C	N	N	N	N	N	N	N	N	N	N	N	N	N
C6747189_564	T/A	6747189	564	N	N	N	N	N	N	N	N	N	T	N	N	N	T	N	N	N	N	N	N	N	N	T	N	N	N	N	N	N	N	N	T	T	N	N	T	N	T	N	T	N	N	N	N	N	N
C6747189_565	C/A	6747189	565	N	N	N	N	N	N	N	N	N	C	N	N	N	C	N	N	N	N	N	N	N	N	C	N	N	N	N	N	N	N	N	C	C	N	N	C	N	C	N	C	N	N	N	N	N	N
C6747189_586	C/A	6747189	586	N	N	N	N	N	N	N	N	N	C	N	N	N	C	N	N	N	N	N	N	N	N	C	N	N	N	N	N	N	N	N	C	C	N	N	C	N	C	N	C	N	N	N	N	N	N
C6747189_593	C/A	6747189	593	N	N	N	N	N	N	N	N	N	C	N	N	N	C	N	N	N	N	N	N	N	N	C	N	N	N	N	N	N	N	N	C	C	N	N	C	N	C	N	C	N	N	N	N	N	N
C6754171_930	T/A	6754171	930	N	N	N	N	N	N	N	N	N	N	N	N	N	N	N	N	N	N	N	N	N	N	N	N	N	N	N	N	N	N	N	N	T	N	N	N	N	N	N	T	N	N	N	N	N	N
C6754171_944	C/T	6754171	944	N	N	N	N	N	N	N	N	N	N	N	N	N	N	N	N	N	N	N	N	N	N	N	N	N	N	N	N	N	N	N	N	C	N	N	N	N	N	N	C	N	N	N	N	N	N
C6754171_949	G/A	6754171	949	N	N	N	N	N	N	N	N	N	N	N	N	N	N	N	N	N	N	N	N	N	N	N	N	N	N	N	N	N	N	N	N	G	N	N	N	N	N	N	G	N	N	N	N	N	N
S67617_37441	T/C	67617	37441	T	T	T	T	T	T	T	T	N	N	T	T	T	T	T	T	T	T	T	T	N	T	T	T	T	T	T	N	N	T	T	T	T	T	T	N	T	N	N	T	T	T	T	T	N	T
C6762489_632	A/T	6762489	632	A	A	A	A	A	A	A	A	A	N	A	A	A	A	N	A	A	A	A	A	N	A	A	A	A	A	A	N	N	A	N	A	N	A	N	A	A	N	N	N	A	A	A	A	A	A
C6785989_3749	C/G	6785989	3749	N	N	N	N	N	N	N	N	N	N	N	N	N	N	N	N	N	N	N	N	N	N	N	N	N	N	N	N	N	N	N	N	N	N	N	N	N	N	N	C	N	N	N	N	N	N
C6789227_1032	T/C	6789227	1032	T	N	T	T	N	N	T	N	T	N	N	N	N	N	T	N	N	T	N	N	N	T	T	N	N	N	N	N	N	T	T	T	N	N	T	N	T	N	N	N	N	N	N	T	T	N
C6789227_1040	C/T	6789227	1040	C	N	C	C	N	N	C	N	C	N	N	N	N	N	C	N	N	C	N	N	N	C	C	N	N	C	N	N	N	C	C	C	N	N	C	N	C	N	N	N	N	N	N	C	C	N
C6789227_1049	C/T	6789227	1049	C	N	C	C	N	N	C	N	C	N	N	N	N	N	C	N	N	C	N	N	N	C	C	N	N	C	N	N	N	C	C	C	N	N	C	N	C	N	N	N	N	N	N	C	C	N
C6789227_1050	A/G	6789227	1050	A	N	A	A	N	N	A	N	A	N	N	N	N	N	A	N	N	A	N	N	N	A	A	N	N	A	N	N	N	A	A	A	N	N	A	N	A	N	N	N	N	N	N	A	A	N
C6790225_3545	G/A	6790225	3545	G	N	N	N	N	N	N	N	N	N	N	N	N	N	G	N	N	N	N	N	N	N	N	N	N	N	N	N	N	N	N	N	N	N	N	N	G	N	N	N	N	N	N	N	N	N
C6790225_3559	T/C	6790225	3559	T	N	N	N	N	N	N	N	N	N	N	N	N	N	T	N	N	N	N	N	N	N	N	N	N	N	N	N	N	N	N	N	N	N	N	N	T	N	N	N	N	N	N	N	N	N
C6790225_3564	T/C	6790225	3564	T	N	N	N	N	N	N	N	N	N	N	N	N	N	T	N	N	N	N	N	N	N	N	N	N	N	N	N	N	N	N	N	N	N	N	N	T	N	N	N	N	N	N	N	N	N
C6791157_3491	G/A	6791157	3491	N	N	N	N	N	N	N	N	N	N	N	N	N	N	N	N	N	N	N	N	N	N	N	N	N	N	N	N	N	N	N	N	G	N	N	N	N	N	N	G	N	N	N	N	N	N
C6791157_3493	C/T	6791157	3493	N	N	N	N	N	N	N	N	N	N	N	N	N	N	N	N	N	N	N	N	N	N	N	N	N	N	N	N	N	N	N	N	C	N	N	N	N	N	N	C	N	N	N	N	N	N
C6792923_3214	C/T	6792923	3214	N	N	N	N	N	N	N	N	N	N	N	N	N	N	N	N	N	N	N	N	N	N	N	N	N	N	N	N	N	N	N	N	C	N	N	N	N	N	N	N	N	N	N	N	N	N
C6792923_3263	G/T	6792923	3263	N	N	N	N	N	N	N	N	N	N	N	N	N	N	N	N	N	N	N	N	N	N	N	N	N	N	N	N	N	N	N	N	G	N	N	N	N	N	N	N	N	N	N	N	N	N
C6801379_1414	G/A	6801379	1414	G	G	N	N	G	G	N	N	N	N	G	G	G	G	N	G	G	N	G	G	G	N	N	G	G	N	G	G	N	N	N	N	N	G	N	G	N	N	N	N	G	G	G	N	N	G
C6802491_2920	G/T	6802491	2920	G	N	G	G	N	N	N	N	N	N	N	N	N	N	N	N	N	G	N	N	N	N	N	N	N	N	N	N	N	N	N	N	N	N	N	N	G	N	N	N	N	N	N	G	N	N
C6806887_6898	G/T	6806887	6898	N	N	N	N	N	N	N	N	N	N	N	N	N	N	N	N	N	N	N	N	N	N	N	N	N	N	N	N	N	N	N	N	G	N	N	N	N	N	N	G	N	N	N	N	N	N
C6807655_2571	T/C	6807655	2571	N	N	N	N	N	N	N	N	N	T	N	N	N	N	N	N	N	N	N	N	N	N	N	N	N	N	N	N	N	N	N	N	N	N	N	N	N	N	N	N	N	N	N	N	N	N
C6812867_5369	C/T	6812867	5369	C	N	C	C	N	N	C	N	N	C	N	N	N	N	N	N	N	N	N	N	N	C	N	N	N	N	N	N	N	C	C	N	N	N	C	N	C	C	C	N	N	N	N	C	N	N
S6824_6291	T/A	6824	6291	N	N	N	N	N	N	N	T	N	N	N	N	N	N	N	N	N	N	N	N	N	T	N	N	N	N	N	N	N	N	N	N	T	N	N	N	N	N	N	N	N	N	T	N	N	N
S68_200922	G/A	68	200922	N	N	N	N	N	N	N	N	N	N	N	N	N	N	N	N	N	N	N	N	N	N	N	N	N	N	N	N	N	N	N	N	G	N	N	N	N	N	N	N	N	N	N	N	N	N
S6968_15175	A/G	6968	15175	N	N	N	N	N	N	N	N	N	N	N	N	N	N	N	N	N	N	N	N	N	N	N	N	N	N	N	N	N	N	N	N	A	N	N	N	N	N	N	N	N	N	N	N	N	N
S71598_942	C/T	71598	942	N	N	N	N	N	N	N	N	N	C	N	N	N	N	N	N	N	N	N	N	N	N	N	N	N	N	N	N	N	N	N	N	C	N	N	N	N	N	N	N	N	N	N	N	N	N
S72078_1727	C/A	72078	1727	C	C	C	C	C	C	C	C	C	C	C	C	C	C	C	C	C	C	C	C	N	N	C	C	C	C	C	N	N	N	C	C	C	C	C	C	C	N	N	C	C	C	C	C	C	C
S72078_1746	A/G	72078	1746	A	A	A	A	A	A	A	A	A	A	A	A	A	A	A	A	A	A	A	A	N	N	A	A	A	A	A	N	N	N	A	A	A	A	A	A	A	N	N	A	A	A	A	A	A	A
S72349_238	A/C	72349	238	A	A	N	A	A	A	N	N	N	A	A	A	A	A	N	A	A	N	A	A	N	N	N	A	A	N	A	N	N	N	N	N	N	A	N	A	N	N	N	A	A	A	A	N	N	A
S72349_284	A/T	72349	284	A	A	N	A	A	A	N	N	N	A	A	A	A	A	N	A	A	N	A	A	N	N	N	A	A	N	A	N	N	N	N	N	N	A	N	A	N	N	N	A	A	A	A	N	N	A
S7375_19792	T/A	7375	19792	N	T	N	N	T	T	N	N	N	N	T	T	T	T	N	T	T	N	T	T	N	N	N	T	T	N	T	T	N	N	N	N	N	T	N	T	N	N	N	N	T	T	T	N	N	T
S7431_54646	G/T	7431	54646	N	N	N	N	N	N	N	N	N	N	N	N	N	N	N	N	N	N	N	N	N	N	N	N	N	N	N	N	N	N	N	N	G	N	N	N	N	N	N	G	N	N	N	N	N	N
S7431_54680	T/G	7431	54680	N	N	N	N	N	N	N	N	N	N	N	N	N	N	N	N	N	N	N	N	N	N	N	N	N	N	N	N	N	N	N	N	T	N	N	N	N	N	N	T	N	N	N	N	N	N
S7447_153706	T/A	7447	153706	N	N	T	T	N	N	N	N	N	T	N	N	N	N	N	N	N	N	N	N	N	N	N	N	N	N	N	N	N	N	N	N	T	N	T	N	T	N	N	N	N	N	N	N	N	N
S7454_34756	T/C	7454	34756	N	T	N	N	T	T	N	T	T	N	T	T	T	T	T	T	T	N	T	T	N	N	N	T	T	N	T	N	N	N	N	N	N	T	N	N	N	N	N	N	T	T	T	N	T	T
S7454_34758	G/A	7454	34758	N	G	N	N	G	G	N	G	G	N	G	G	G	G	G	G	G	N	G	G	N	N	N	G	G	N	G	N	N	N	N	N	N	G	N	N	N	N	N	N	G	G	G	N	G	G
S7454_34772	C/T	7454	34772	N	C	N	N	C	C	N	C	C	N	C	C	C	C	C	C	C	N	C	C	N	N	N	C	C	N	C	N	N	N	N	N	N	C	N	N	N	N	N	N	C	C	C	N	C	C
S7454_34786	C/A	7454	34786	N	C	N	N	C	C	N	C	C	N	C	C	C	C	C	C	C	N	C	C	N	N	N	C	C	N	C	N	N	N	N	N	N	C	N	N	N	N	N	N	C	C	C	N	C	C
S7555_229257	C/A	7555	229257	N	N	N	N	N	N	N	C	N	C	C	N	C	C	N	N	C	N	C	N	N	C	N	C	N	C	N	N	C	C	N	C	N	C	N	N	N	N	N	N	C	N	N	N	C	C
S7556_99702	G/A	7556	99702	N	N	N	N	N	N	N	N	N	G	N	N	N	N	N	N	N	N	N	N	N	N	N	N	N	N	N	G	N	N	N	N	G	N	N	N	N	N	N	G	N	N	N	N	N	N
S75768_32549	T/G	75768	32549	N	N	N	N	N	N	N	N	N	T	N	N	N	N	N	N	N	N	N	N	N	N	N	N	N	N	N	N	N	N	N	N	T	N	N	N	N	N	N	T	N	N	N	N	N	N
S76208_4578	C/T	76208	4578	C	C	N	C	C	C	N	N	C	N	C	C	C	C	C	C	C	C	C	C	N	C	N	C	C	N	C	N	N	C	N	N	N	C	N	C	N	N	N	N	C	C	C	C	C	C
S7724_159175	C/A	7724	159175	N	N	N	N	N	N	N	N	N	N	N	N	N	N	N	N	N	N	N	N	N	N	N	N	N	N	N	N	N	N	N	N	C	N	N	N	N	N	N	C	N	N	N	N	N	N
S7748_199588	C/T	7748	199588	N	N	N	N	N	N	N	N	N	C	N	N	N	N	N	N	N	N	N	N	N	N	N	N	N	N	N	N	N	N	N	N	N	N	N	N	N	N	N	N	N	N	N	N	N	N
S7867_9853	T/A	7867	9853	N	N	N	N	N	N	N	N	N	N	N	N	N	N	N	N	N	N	N	N	N	N	N	N	N	N	N	N	N	N	N	N	N	N	N	N	N	N	N	N	N	N	N	N	N	N
S7867_9861	T/C	7867	9861	N	N	N	N	N	N	N	N	N	N	N	N	N	N	N	N	N	N	N	N	N	N	N	N	N	N	N	N	N	N	N	N	N	N	N	N	N	N	N	N	N	N	N	N	N	N
S797_189	G/C	797	189	G	G	G	G	G	N	N	G	N	G	G	G	G	G	G	N	N	G	G	G	N	G	G	N	N	G	G	N	N	N	G	G	G	G	N	G	G	G	G	G	G	G	N	G	N	G
S8078_90474	C/A	8078	90474	N	C	N	C	C	C	N	N	C	N	C	C	C	C	N	C	C	N	C	C	C	N	N	C	C	N	C	N	N	C	N	N	N	C	N	N	N	N	N	N	C	C	C	C	C	C
S8078_90492	C/A	8078	90492	N	C	N	C	C	C	N	N	C	N	C	C	C	C	N	C	C	N	C	C	C	N	N	C	C	N	C	N	N	C	N	N	N	C	N	N	N	N	N	N	C	C	C	C	C	C
S8078_90498	G/T	8078	90498	N	G	N	G	G	G	N	N	G	N	G	G	G	G	N	G	G	N	G	G	G	N	N	G	G	N	G	N	N	G	N	N	N	G	N	N	N	N	N	N	G	G	G	G	G	G
S829_20110	T/C	829	20110	N	N	N	N	N	N	N	N	N	N	N	N	N	N	N	N	N	N	N	N	N	N	N	N	N	N	N	N	N	N	N	N	T	N	N	T	N	N	N	T	N	N	N	N	N	N
S8317_70523	C/A	8317	70523	N	N	N	N	N	N	N	N	N	C	N	N	N	N	N	N	N	N	N	N	N	N	N	N	N	N	N	N	N	N	N	N	C	N	N	N	N	N	N	N	N	N	N	N	N	N
S8358_71626	T/A	8358	71626	N	N	N	N	N	N	N	N	N	N	N	N	N	N	N	N	N	N	N	N	N	N	N	N	N	N	N	N	N	N	N	N	T	N	N	N	N	N	N	T	N	N	N	N	N	N
S8358_71638	T/A	8358	71638	N	N	N	N	N	N	N	N	N	N	N	N	N	N	N	N	N	N	N	N	N	N	N	N	N	N	N	N	N	N	N	N	T	N	N	N	N	N	N	T	N	N	N	N	N	N
S8358_71668	C/G	8358	71668	N	N	N	N	N	N	N	N	N	N	N	N	N	N	N	N	N	N	N	N	N	N	N	N	N	N	N	N	N	N	N	N	C	N	N	N	N	N	N	C	N	N	N	N	N	N
S8358_71672	T/A	8358	71672	N	N	N	N	N	N	N	N	N	N	N	N	N	N	N	N	N	N	N	N	N	N	N	N	N	N	N	N	N	N	N	N	T	N	N	N	N	N	N	T	N	N	N	N	N	N
S8380_69886	T/C	8380	69886	N	T	N	N	T	T	N	N	N	N	T	T	T	T	N	T	T	N	T	T	N	T	N	T	T	T	T	N	N	T	N	N	N	T	N	T	N	T	N	N	T	T	T	N	T	T
S8380_69918	C/A	8380	69918	N	C	N	N	C	C	N	N	N	N	C	C	C	C	N	C	C	N	C	C	N	C	N	C	C	C	C	N	N	C	N	N	N	C	N	C	N	C	N	N	C	C	C	N	C	C
S844_5388	A/G	844	5388	N	N	N	N	A	N	N	N	N	N	N	A	N	A	N	N	A	N	N	N	N	N	N	N	N	N	N	N	N	N	N	N	A	N	N	A	N	N	N	A	A	N	N	N	N	N
S8463_108387	C/T	8463	108387	N	N	N	N	N	N	N	N	N	N	N	N	N	N	N	N	N	N	N	C	C	N	N	N	N	N	N	C	N	N	N	N	N	N	N	N	N	N	N	C	N	N	C	N	N	C
S847_125469	T/C	847	125469	T	T	T	N	T	T	T	T	N	T	T	T	T	N	T	T	T	T	T	T	N	T	T	T	T	T	T	N	T	T	T	T	N	T	T	T	T	N	N	T	T	T	T	T	T	T
S8542_280892	T/C	8542	280892	N	N	N	N	N	N	N	N	N	N	N	N	N	N	N	N	N	N	N	N	N	N	N	N	N	N	N	N	N	N	N	N	T	N	N	N	N	N	N	T	N	N	N	N	N	N
S8782_106048	C/T	8782	106048	N	N	N	N	N	N	N	N	N	C	N	N	N	N	N	N	N	N	N	N	N	N	N	N	N	N	N	N	N	N	N	N	C	N	N	N	N	N	N	C	N	N	N	N	N	N
S8987_110413	G/A	8987	110413	N	N	N	N	N	N	N	N	N	N	N	N	N	N	N	N	N	N	N	N	N	N	N	N	N	N	N	N	N	N	N	N	N	N	N	N	N	N	N	N	N	N	N	N	N	N
S9086_104849	T/G	9086	104849	N	T	N	N	N	N	N	N	N	N	N	N	N	N	N	N	N	N	N	N	N	T	N	N	N	N	N	N	N	N	N	N	N	N	N	T	N	N	N	N	N	N	N	N	N	N
S9086_104852	T/C	9086	104852	N	T	N	N	N	N	N	N	N	N	N	N	N	N	N	N	N	N	N	N	N	T	N	N	N	N	N	N	N	N	N	N	N	N	N	T	N	N	N	N	N	N	N	N	N	N
S9086_104855	C/T	9086	104855	N	C	N	N	N	N	N	N	N	N	N	N	N	N	N	N	N	N	N	N	N	C	N	N	N	N	N	N	N	N	N	N	N	N	N	C	N	N	N	N	N	N	N	N	N	N
S9086_104856	T/A	9086	104856	N	T	N	N	N	N	N	N	N	N	N	N	N	N	N	N	N	N	N	N	N	T	N	N	N	N	N	N	N	N	N	N	N	N	N	T	N	N	N	N	N	N	N	N	N	N
S9086_104859	C/T	9086	104859	N	C	N	N	N	N	N	N	N	N	N	N	N	N	N	N	N	N	N	N	N	C	N	N	N	N	N	N	N	N	N	N	N	N	N	C	N	N	N	N	N	N	N	N	N	N
S9086_104860	C/T	9086	104860	N	C	N	N	N	N	N	N	N	N	N	N	N	N	N	N	N	N	N	N	N	C	N	N	N	N	N	N	N	N	N	N	N	N	N	C	N	N	N	N	N	N	N	N	N	N
S9086_104868	A/T	9086	104868	N	A	N	N	N	N	N	N	N	N	N	N	N	N	N	N	N	N	N	N	N	A	N	N	N	N	N	N	N	N	N	N	N	N	N	A	N	N	N	N	N	N	N	N	N	N
S9086_104869	T/C	9086	104869	N	T	N	N	N	N	N	N	N	N	N	N	N	N	N	N	N	N	N	N	N	T	N	N	N	N	N	N	N	N	N	N	N	N	N	T	N	N	N	N	N	N	N	N	N	N
S9086_104872	C/T	9086	104872	N	C	N	N	N	N	N	N	N	N	N	N	N	N	N	N	N	N	N	N	N	C	N	N	N	N	N	N	N	N	N	N	N	N	N	C	N	N	N	N	N	N	N	N	N	N
S9086_104880	G/T	9086	104880	N	G	N	N	N	N	N	N	N	N	N	N	N	N	N	N	N	N	N	N	N	G	N	N	N	N	N	N	N	N	N	N	N	N	N	G	N	N	N	N	N	N	N	N	N	N
S9086_104890	T/C	9086	104890	N	T	N	N	N	N	N	N	N	N	N	N	N	N	N	N	N	N	N	N	N	T	N	N	N	N	N	N	N	N	N	N	N	N	N	T	N	N	N	N	N	N	N	N	N	N
S9183_150499	G/T	9183	150499	G	G	G	G	G	G	G	G	G	N	G	G	G	G	G	G	G	G	G	G	N	G	G	G	G	G	G	N	G	G	G	G	N	G	G	G	G	N	N	G	G	G	G	G	G	G
S9347_8596	T/C	9347	8596	N	N	N	N	N	N	N	N	N	T	N	N	N	N	N	N	N	N	N	N	N	N	N	N	N	N	N	N	N	N	N	N	N	N	N	N	N	N	N	T	N	N	N	N	N	N
S9417_150174	C/A	9417	150174	N	C	N	N	C	C	N	N	C	C	C	C	C	C	N	C	C	N	C	C	N	N	N	C	C	N	C	N	N	N	C	N	C	C	N	C	N	N	N	N	C	C	C	N	C	C
S9568_78447	G/C	9568	78447	N	N	N	N	N	N	N	N	N	G	N	N	N	N	N	N	N	N	N	N	N	N	N	N	N	N	N	N	N	N	N	N	G	N	N	N	N	N	N	G	N	N	N	N	N	N
S9805_28463	T/G	9805	28463	N	N	N	N	N	N	N	N	N	N	N	N	N	N	N	N	N	N	N	N	N	N	N	N	N	N	N	N	N	N	N	T	N	N	N	N	N	T	T	N	N	N	N	N	N	N
S9972_133243	T/G	9972	133243	N	N	N	N	N	N	N	N	N	N	N	N	N	N	N	N	N	N	N	N	N	N	N	N	N	N	N	N	N	N	N	N	N	N	N	N	N	N	N	N	N	N	N	N	N	N
[truncated: 72 more columns]

## Sheet: dilloniana
Contig_position	alleles	chrom	pos	AC166	AC168	AC167	AC169	AC174	AC176	AC175	AC177	AC170	AC172	AC171	AC173	AC178	AC180	AC179	AC181	AC198	AC200	AC199	AC201	AC206	AC208	AC207	AC209	AC202	AC204	AC203	AC205	AC210	AC212	AC211	AC213	AC182	AC184	AC183	AC185	AC190	AC192	AC191	AC193	AC186	AC188	AC187	AC189	AC194	AC196
S10043_39457	A/T	10043	39457	N	A	N	N	A	A	N	A	N	N	A	A	A	A	N	A	A	N	A	A	A	N	N	A	A	N	A	N	N	N	N	N	N	A	N	A	N	N	N	N	A	A	A	N	N	A
S10043_39458	A/T	10043	39458	N	A	N	N	A	A	N	A	N	N	A	A	A	A	N	A	A	N	A	A	A	N	N	A	A	N	A	N	N	N	N	N	N	A	N	A	N	N	N	N	A	A	A	N	N	A
S10324_87563	T/C	10324	87563	T	N	T	T	N	N	T	N	N	N	N	N	N	N	N	N	N	T	N	N	N	N	N	N	N	N	N	N	N	N	N	N	N	N	T	N	T	N	N	N	N	N	N	T	N	N
S10324_87570	C/T	10324	87570	C	N	C	C	N	N	C	N	N	N	N	N	N	N	N	N	N	C	N	N	N	N	N	N	N	N	N	N	N	N	N	N	N	N	C	N	C	N	N	N	N	N	N	C	N	N
S10324_87597	A/C	10324	87597	A	N	A	A	N	N	A	N	N	N	N	N	N	N	N	N	N	A	N	N	N	N	N	N	N	N	N	N	N	N	N	N	N	N	A	N	A	N	N	N	N	N	N	A	N	N
S10324_87600	C/G	10324	87600	C	N	C	C	N	N	C	N	N	N	N	N	N	N	N	N	N	C	N	N	N	N	N	N	N	N	N	N	N	N	N	N	N	N	C	N	C	N	N	N	N	N	N	C	N	N
S10324_87601	A/C	10324	87601	A	N	A	A	N	N	A	N	N	N	N	N	N	N	N	N	N	A	N	N	N	N	N	N	N	N	N	N	N	N	N	N	N	N	A	N	A	N	N	N	N	N	N	A	N	N
S10324_87604	G/A	10324	87604	G	N	G	G	N	N	G	N	N	N	N	N	N	N	N	N	N	G	N	N	N	N	N	N	N	N	N	N	N	N	N	N	N	N	G	N	G	N	N	N	N	N	N	G	N	N
S10324_87605	A/C	10324	87605	A	N	A	A	N	N	A	N	N	N	N	N	N	N	N	N	N	A	N	N	N	N	N	N	N	N	N	N	N	N	N	N	N	N	A	N	A	N	N	N	N	N	N	A	N	N
S10324_87606	G/C	10324	87606	G	N	G	G	N	N	G	N	N	N	N	N	N	N	N	N	N	G	N	N	N	N	N	N	N	N	N	N	N	N	N	N	N	N	G	N	G	N	N	N	N	N	N	G	N	N
S10336_25083	C/G	10336	25083	N	C	C	N	C	C	N	N	N	C	C	C	C	C	C	C	C	C	C	C	N	C	N	C	C	N	C	N	N	N	N	N	C	C	N	C	N	C	N	C	C	C	C	C	N	N
S10412_13874	T/A	10412	13874	N	N	N	N	N	N	N	N	N	T	N	N	N	N	N	N	N	N	N	N	N	N	N	N	N	N	N	N	N	N	N	N	N	N	N	N	N	N	N	N	N	N	N	N	N	N
S10412_13876	A/G	10412	13876	N	N	N	N	N	N	N	N	N	A	N	N	N	N	N	N	N	N	N	N	N	N	N	N	N	N	N	N	N	N	N	N	N	N	N	N	N	N	N	N	N	N	N	N	N	N
S10590_1030	T/C	10590	1030	T	T	T	T	T	T	T	T	T	N	T	T	T	T	T	T	T	T	T	T	T	T	T	T	T	T	T	T	T	T	T	T	N	T	T	T	T	N	N	N	T	T	T	T	T	T
S10590_1042	T/G	10590	1042	T	T	T	T	T	T	T	T	T	N	T	T	T	T	T	T	T	T	T	T	T	T	T	T	T	T	T	T	T	T	T	T	N	T	T	T	T	N	N	N	T	T	T	T	T	T
S10752_38014	C/T	10752	38014	C	N	C	C	N	N	C	N	N	N	N	N	N	N	C	C	N	C	N	N	N	N	N	N	N	N	N	N	N	N	N	N	N	N	C	N	C	N	N	N	N	N	N	C	N	N
S10752_38020	A/C	10752	38020	A	N	A	A	N	N	A	N	N	N	N	N	N	N	A	A	N	A	N	N	N	N	N	N	N	N	N	N	N	N	N	N	N	N	A	N	A	N	N	N	N	N	N	A	N	N
S10777_56932	A/T	10777	56932	N	N	N	N	N	N	N	N	N	A	N	N	N	N	N	N	A	N	N	N	N	N	N	A	N	N	N	N	N	N	N	N	N	N	N	N	N	N	N	A	N	N	N	N	N	N
S10924_28026	G/C	10924	28026	N	G	N	N	G	G	N	N	N	G	G	G	G	G	N	G	G	N	G	G	N	N	N	G	G	N	G	G	N	N	N	N	N	G	N	G	N	N	N	N	G	G	G	N	N	G
S11072_8310	A/G	11072	8310	N	N	N	N	N	N	N	N	N	N	N	N	N	N	N	N	N	N	N	N	N	N	N	N	N	N	N	N	N	N	N	N	A	N	N	N	N	A	A	A	N	N	N	N	N	N
S11076_29487	C/A	11076	29487	C	N	C	C	N	N	C	C	N	N	N	N	N	N	C	N	N	C	N	N	N	C	C	N	C	N	N	N	N	C	C	C	N	N	C	N	C	N	N	N	N	N	N	C	N	N
S1146_121165	A/T	1146	121165	N	A	N	N	A	A	N	N	N	N	A	A	A	A	N	A	A	N	A	A	N	A	N	A	A	N	A	N	N	A	N	N	N	A	N	N	N	N	N	N	A	A	N	N	N	A
S1146_121177	G/C	1146	121177	N	G	N	N	G	G	N	N	N	N	G	G	G	G	N	G	G	N	G	G	N	G	N	G	G	N	G	N	N	G	N	N	N	G	N	N	N	N	N	N	G	G	N	N	N	G
S11517_44525	C/A	11517	44525	N	N	N	N	N	N	N	N	N	C	N	N	N	N	N	N	N	N	N	N	N	N	N	N	N	N	N	N	N	N	N	N	N	N	N	N	N	N	N	N	N	N	N	N	N	N
S11517_44551	G/A	11517	44551	N	N	N	N	N	N	N	N	N	G	N	N	N	N	N	N	N	N	N	N	N	N	N	N	N	N	N	N	N	N	N	N	N	N	N	N	N	N	N	N	N	N	N	N	N	N
S11632_27471	T/C	11632	27471	N	T	N	N	T	T	N	N	N	N	T	T	T	T	N	T	T	N	T	T	N	N	N	T	T	N	T	N	N	N	N	N	N	T	N	T	N	N	N	N	T	T	T	N	N	T
S11944_17355	G/A	11944	17355	N	G	N	N	G	N	N	N	G	N	G	G	G	G	N	N	G	N	G	G	N	N	N	N	G	N	G	N	N	N	G	N	N	G	N	G	N	N	N	N	G	G	G	N	G	G
S1194_61874	A/C	1194	61874	N	N	N	N	N	N	N	N	N	A	N	N	N	N	N	N	N	N	N	N	N	A	N	N	N	N	N	N	N	A	N	N	N	N	N	N	N	N	N	A	N	N	N	N	N	N
S1194_124861	T/G	1194	124861	N	T	N	T	T	T	T	N	T	N	T	T	T	T	N	T	T	T	T	T	T	T	N	T	T	N	T	T	N	N	N	N	N	T	T	T	N	N	N	N	T	T	T	T	T	T
S12008_46487	A/T	12008	46487	N	N	N	N	N	N	N	N	A	N	N	N	A	N	N	A	N	N	N	N	N	N	N	N	N	N	N	A	N	N	N	N	N	N	N	N	N	N	N	N	N	N	N	N	N	N
S12599_34147	G/C	12599	34147	N	G	N	N	G	G	N	N	G	N	G	G	G	G	N	G	G	N	G	G	G	N	N	G	G	N	G	G	N	N	N	N	N	G	N	G	N	N	N	N	G	G	G	N	G	G
S12600_30214	A/T	12600	30214	N	N	N	N	A	N	N	N	N	N	N	N	N	N	N	N	N	N	N	N	N	A	N	N	N	N	N	N	N	A	N	N	N	N	N	N	N	N	N	N	N	N	A	N	N	N
C1313064_61	C/A	1313064	61	C	N	N	C	N	N	C	C	N	N	N	N	N	N	N	N	N	N	N	N	N	N	N	C	N	N	N	N	N	N	N	C	N	N	N	C	N	C	C	N	N	N	N	C	N	N
C1313064_91	C/A	1313064	91	C	N	N	N	N	N	C	C	N	N	N	N	N	N	N	N	N	N	N	N	N	N	N	C	N	N	N	N	N	N	N	C	N	N	N	C	N	C	C	N	N	N	N	C	N	N
S13165_67301	A/T	13165	67301	A	A	A	A	A	A	A	N	N	N	A	A	A	A	A	A	A	A	A	A	A	A	N	A	A	A	A	A	N	A	N	N	N	A	A	N	A	A	A	N	A	A	A	A	N	A
S1317_79286	T/A	1317	79286	N	N	N	N	N	N	N	N	N	N	N	N	N	N	N	N	N	N	N	N	N	T	N	N	N	T	N	N	N	N	N	N	T	N	N	N	N	N	N	N	N	T	N	N	N	N
S13388_28211	A/T	13388	28211	N	A	N	N	A	A	N	N	N	N	A	A	A	A	N	A	A	N	A	A	N	N	N	A	A	N	A	N	N	N	N	N	N	A	N	A	N	N	N	N	A	A	A	N	N	A
S13388_28231	T/C	13388	28231	N	T	N	N	T	T	N	N	N	N	T	T	T	T	N	T	T	N	T	T	N	N	N	T	T	N	T	N	N	N	N	N	N	T	N	T	N	N	N	N	T	T	T	N	N	T
S1376_51283	C/G	1376	51283	N	N	N	N	N	N	N	N	N	C	N	N	N	N	N	N	N	N	N	N	N	N	N	N	N	N	N	N	N	N	N	N	N	N	N	N	N	C	C	C	N	N	N	N	N	N
S1376_51284	T/G	1376	51284	N	N	N	N	N	N	N	N	N	T	N	N	N	N	N	N	N	N	N	N	N	N	N	N	N	N	N	N	N	N	N	N	N	N	N	N	N	T	T	T	N	N	N	N	N	N
S1401_177311	C/A	1401	177311	C	C	C	C	C	C	C	C	C	N	C	C	C	C	C	C	C	C	C	C	C	C	C	C	C	C	C	C	N	N	C	C	N	C	C	C	C	N	N	N	C	C	C	C	C	C
S14063_36655	T/C	14063	36655	T	T	T	T	T	T	T	T	T	N	T	T	T	T	T	T	T	T	T	T	N	T	T	T	T	N	T	N	N	T	T	T	T	T	T	T	T	N	N	N	T	T	T	T	T	T
S14307_35659	A/T	14307	35659	N	A	N	N	A	A	N	N	A	N	A	A	A	A	N	A	A	N	A	A	A	N	N	A	A	N	A	A	N	N	N	N	N	A	N	A	N	N	N	N	A	A	A	N	A	A
S14307_35669	G/T	14307	35669	N	G	N	N	G	G	N	N	G	N	G	G	G	G	N	G	G	N	G	G	G	N	N	G	G	N	G	G	N	N	N	N	N	G	N	G	N	N	N	N	G	G	G	N	G	G
S14307_35684	A/T	14307	35684	N	A	N	N	A	A	N	N	A	N	A	A	A	A	N	A	A	N	A	A	A	N	N	A	A	N	A	A	N	N	N	N	N	A	N	A	N	N	N	N	A	A	A	N	A	A
S14503_47854	T/C	14503	47854	N	T	N	N	T	T	N	N	T	N	T	T	T	T	N	T	T	T	T	T	T	N	N	T	T	N	T	N	N	N	N	N	T	T	N	T	N	N	N	N	T	T	T	T	T	T
S14503_47864	A/G	14503	47864	N	A	N	N	A	A	N	N	A	N	N	A	A	A	N	A	A	A	A	A	A	N	N	A	A	N	A	N	N	N	N	N	A	A	N	A	N	N	N	N	A	A	A	A	A	A
S14503_47883	A/T	14503	47883	N	A	N	N	A	A	N	N	A	N	A	A	A	A	N	A	A	A	A	A	A	N	N	A	A	N	A	N	N	N	N	N	A	A	N	A	N	N	N	N	A	A	A	A	A	A
S14517_721	T/A	14517	721	N	T	N	N	T	T	T	N	N	N	T	T	T	T	N	T	T	N	T	T	T	N	N	T	T	N	T	T	N	N	N	N	N	T	N	T	N	N	N	N	T	T	T	T	N	T
S14517_735	T/G	14517	735	N	T	N	N	T	T	T	N	N	N	T	T	T	T	N	T	T	N	T	T	T	N	N	T	T	N	T	T	N	N	N	N	N	T	N	T	N	N	N	N	T	T	T	T	N	T
S1490_22977	C/A	1490	22977	C	N	C	C	N	N	C	C	C	C	N	N	N	N	C	N	N	C	N	N	N	C	C	N	N	C	C	N	C	C	N	C	C	N	C	N	C	N	C	C	N	N	N	C	C	N
S1490_23001	G/T	1490	23001	G	N	G	G	N	N	G	G	G	G	N	N	N	N	G	N	N	G	N	N	N	G	G	N	N	G	G	N	G	G	N	G	G	N	G	N	G	N	G	G	N	N	N	G	G	N
S15318_186245	C/A	15318	186245	N	C	N	N	C	N	N	N	N	N	C	C	C	C	N	C	C	N	C	C	N	N	N	C	C	N	C	N	N	N	N	N	N	C	N	C	N	N	N	N	C	C	C	N	N	C
S15946_28860	C/A	15946	28860	N	N	N	N	N	N	N	N	N	N	N	N	N	N	N	N	N	N	N	N	N	N	N	N	N	N	N	N	N	N	N	N	N	N	N	N	N	N	N	N	N	N	N	N	N	N
S16063_24095	T/G	16063	24095	N	T	N	N	T	T	T	T	T	N	T	T	T	T	T	T	T	N	T	T	T	T	T	T	T	T	T	T	T	T	T	T	N	T	T	T	N	N	N	N	T	T	T	T	T	T
S16063_24132	G/A	16063	24132	N	G	N	N	G	G	G	G	G	N	G	G	G	G	G	G	G	N	G	G	G	G	G	G	G	G	G	G	G	G	G	G	N	G	G	G	N	N	N	N	G	G	G	G	G	G
S16063_24135	G/C	16063	24135	N	G	N	N	G	G	G	G	G	N	G	G	G	G	G	G	G	N	G	G	G	G	G	G	G	G	G	G	G	G	G	G	N	G	G	G	N	N	N	N	G	G	G	G	G	G
S1621_100257	T/A	1621	100257	T	T	T	T	T	T	T	N	T	N	T	T	T	T	N	T	T	T	T	T	T	N	N	T	T	N	T	T	N	N	T	N	N	T	N	T	T	N	N	N	T	T	T	T	T	T
S1621_100261	G/T	1621	100261	G	G	G	G	G	G	G	N	G	N	G	G	G	G	N	G	G	G	G	G	G	N	N	G	G	N	G	G	N	N	G	N	N	G	N	G	G	N	N	N	G	G	G	G	G	G
S1621_100267	A/G	1621	100267	A	A	A	A	A	A	A	N	A	N	A	A	A	A	N	A	A	A	A	A	A	N	N	A	A	N	A	A	N	N	A	N	N	A	N	A	A	N	N	N	A	A	A	A	A	A
S1621_100281	A/G	1621	100281	A	A	A	A	A	A	A	N	A	N	A	A	A	A	N	A	A	A	A	A	A	N	N	A	A	N	A	A	N	N	A	N	N	A	N	A	A	N	N	N	A	A	A	A	A	A
S1621_100293	C/A	1621	100293	C	C	C	C	C	C	C	N	C	N	C	C	C	C	N	C	C	C	C	C	C	N	N	C	C	N	C	C	N	N	C	N	N	C	N	C	C	N	N	N	C	C	C	C	C	C
S16552_144680	T/C	16552	144680	T	T	T	T	T	T	T	T	T	N	T	T	T	T	T	T	T	T	T	T	T	N	T	T	T	N	T	N	N	N	T	T	N	T	T	T	T	N	N	N	T	T	T	T	T	T
S17100_59031	T/G	17100	59031	N	N	N	N	N	N	T	N	N	N	N	N	N	N	T	N	N	N	N	N	N	N	N	N	N	N	N	N	N	N	N	N	N	N	N	N	N	N	N	N	N	N	N	T	N	N
S17109_22915	C/A	17109	22915	N	C	N	N	C	C	N	N	N	N	C	C	C	C	N	C	C	N	C	C	N	N	N	C	C	N	C	N	N	N	N	N	N	C	N	C	N	N	N	N	C	C	C	N	N	C
S17227_35463	T/A	17227	35463	N	T	N	N	T	T	N	N	N	N	T	T	T	T	N	T	T	N	T	T	T	N	T	T	T	N	T	T	N	N	N	N	T	T	N	T	N	N	N	N	T	T	T	N	N	T
S17667_186340	G/C	17667	186340	G	G	G	G	G	G	G	G	G	N	G	G	G	G	G	G	G	G	G	G	G	G	G	G	G	G	G	G	G	G	G	G	N	G	G	G	G	N	N	N	G	G	G	G	G	G
S17667_186352	G/T	17667	186352	G	G	G	G	G	G	G	G	G	N	G	G	G	G	G	G	G	G	G	G	G	G	G	G	G	G	G	G	G	G	G	G	N	G	G	G	G	N	N	N	G	G	G	G	G	G
S17667_186355	T/G	17667	186355	T	T	T	T	T	T	T	T	T	N	T	T	T	T	T	T	T	T	T	T	T	T	T	T	T	T	T	T	T	T	T	T	N	T	T	T	T	N	N	N	T	T	T	T	T	T
S17667_186379	A/T	17667	186379	A	A	A	A	A	A	A	A	A	N	A	A	A	A	A	A	A	A	A	A	A	A	A	A	A	A	A	A	A	A	A	A	N	A	A	A	A	N	N	N	A	A	A	A	A	A
S17989_81138	C/T	17989	81138	C	N	C	N	N	N	N	N	N	C	N	N	N	N	N	C	N	N	N	C	N	N	N	N	N	N	N	N	N	N	N	N	N	C	N	N	N	N	N	N	N	N	N	N	C	C
S18098_30406	A/T	18098	30406	N	N	N	N	N	N	N	A	A	N	A	N	N	N	N	N	N	N	N	N	N	A	A	N	N	A	N	A	A	A	A	A	A	N	N	N	N	N	N	N	A	N	N	A	A	N
S18098_30432	A/T	18098	30432	N	N	N	N	N	N	N	A	A	N	A	N	N	N	N	N	N	N	N	N	N	A	A	N	N	A	N	A	A	A	A	A	A	N	N	N	N	N	N	N	A	N	N	A	A	N
S18098_30448	C/T	18098	30448	N	N	N	N	N	N	N	C	C	N	C	N	N	N	N	N	N	N	N	N	N	C	C	N	N	C	N	C	C	C	C	C	C	N	N	N	N	N	N	N	C	N	N	C	C	N
S18098_30449	C/T	18098	30449	N	N	N	N	N	N	N	C	C	N	C	N	N	N	N	N	N	N	N	N	N	C	C	N	N	C	N	C	C	C	C	C	C	N	N	N	N	N	N	N	C	N	N	C	C	N
S18098_30452	A/T	18098	30452	N	N	N	N	N	N	N	A	A	N	A	N	N	N	N	N	N	N	N	N	N	A	A	N	N	A	N	A	A	A	A	A	A	N	N	N	N	N	N	N	A	N	N	A	A	N
S18098_30457	T/C	18098	30457	N	N	N	N	N	N	N	T	T	N	T	N	N	N	N	N	N	N	N	N	N	T	T	N	N	T	N	T	T	T	T	T	T	N	N	N	N	N	N	N	T	N	N	T	T	N
S18487_655	A/C	18487	655	N	A	N	N	A	A	N	N	N	N	A	A	A	A	N	A	A	N	A	A	N	N	N	A	A	N	A	N	N	N	N	N	N	A	N	A	N	N	A	N	A	A	A	N	N	A
S19285_14036	A/T	19285	14036	N	N	N	N	N	N	N	N	A	N	N	N	N	N	N	N	N	N	N	N	N	N	N	N	N	N	N	N	N	N	N	N	N	N	N	N	N	N	N	N	N	N	N	A	A	N
S1953_61705	G/A	1953	61705	G	N	G	G	N	N	G	N	N	N	N	N	N	N	G	N	N	G	N	N	N	N	N	N	N	N	N	N	N	N	N	N	N	N	G	N	G	N	N	N	N	N	N	G	N	N
S1966_42974	T/A	1966	42974	N	N	N	N	N	T	N	T	T	N	N	N	T	N	N	T	T	N	T	T	T	T	T	T	N	N	T	N	N	N	T	T	N	N	N	T	N	N	N	N	T	T	N	N	T	N
S19943_14749	G/T	19943	14749	N	G	G	N	N	N	N	N	N	N	G	N	G	N	G	N	G	N	G	G	G	N	G	G	N	G	N	N	G	N	G	N	N	G	N	N	N	N	N	N	G	N	N	G	N	G
S19943_14753	G/A	19943	14753	N	G	G	N	N	N	N	N	N	N	G	N	G	N	G	N	G	N	G	G	G	N	G	G	N	G	N	N	G	N	G	N	N	G	N	N	N	N	N	N	G	N	N	G	N	G
S19956_23465	A/C	19956	23465	A	A	A	A	A	A	A	A	A	N	A	A	A	A	A	A	A	A	A	A	N	N	N	A	A	A	A	N	N	N	A	N	N	A	A	A	A	N	N	N	A	A	A	A	A	A
S19956_23483	A/T	19956	23483	A	A	A	A	A	A	A	A	A	N	A	A	A	A	A	A	A	A	A	A	N	N	N	A	A	A	A	N	N	N	A	N	N	A	A	A	A	N	N	N	A	A	A	A	A	A
S20525_40397	C/G	20525	40397	C	C	C	C	C	C	C	C	N	N	C	C	C	C	C	C	C	C	C	C	N	C	C	C	C	C	C	C	C	C	C	C	N	C	C	C	C	N	C	N	C	C	C	C	N	C
S21604_55057	A/T	21604	55057	N	A	A	N	A	A	N	N	N	N	A	A	A	A	N	A	A	N	A	A	N	N	N	A	A	N	A	N	N	N	N	N	N	A	N	A	N	N	N	N	A	A	A	N	N	A
S21620_45883	C/A	21620	45883	N	C	N	N	C	C	N	N	C	N	C	C	C	C	N	C	C	N	C	C	N	N	N	C	C	N	C	N	N	N	C	N	N	C	N	C	N	N	N	N	C	C	C	N	C	C
S21781_70922	C/G	21781	70922	N	C	N	N	C	C	N	N	N	N	C	C	C	C	N	C	C	N	C	C	C	N	N	C	C	N	C	C	N	N	N	N	N	C	N	N	N	N	N	N	C	C	C	N	N	C
C2203674_52	A/C	2203674	52	A	A	N	A	A	A	A	N	N	N	A	N	N	A	N	A	A	A	A	A	A	N	N	A	A	N	A	N	N	N	N	N	N	N	N	A	A	N	N	N	A	A	A	A	N	A
C2203674_80	A/G	2203674	80	A	A	N	A	A	A	A	N	N	N	A	N	N	A	N	A	A	A	A	A	N	N	N	A	A	N	A	N	N	N	N	N	N	N	N	A	A	N	N	N	A	A	A	A	N	A
C2203674_83	T/G	2203674	83	T	T	N	T	T	T	T	N	N	N	T	N	N	T	N	T	T	T	T	T	T	N	N	N	T	N	T	N	N	N	N	N	N	N	N	T	T	N	N	N	T	T	T	T	N	T
S22740_12304	G/T	22740	12304	N	G	G	N	G	G	N	G	N	N	G	G	G	G	N	G	G	N	G	G	N	N	N	G	G	N	G	N	N	G	N	N	N	G	N	G	N	N	N	N	G	G	G	N	N	G
S22877_61816	T/G	22877	61816	N	N	N	N	N	N	T	T	T	N	N	N	N	N	T	N	N	N	N	N	N	T	T	N	N	N	N	N	N	T	T	T	N	N	N	N	N	N	N	N	N	N	N	T	T	N
S22877_61844	G/A	22877	61844	N	N	N	N	N	N	G	G	G	N	N	N	N	N	G	N	N	N	N	N	N	G	G	N	N	N	N	N	N	G	G	G	N	N	N	N	N	N	N	N	N	N	N	G	G	N
S22877_61850	G/C	22877	61850	N	N	N	N	N	N	G	G	G	N	N	N	N	N	G	N	N	N	N	N	N	G	G	N	N	N	N	N	N	G	G	G	N	N	N	N	N	N	N	N	N	N	N	G	G	N
S22877_61852	A/T	22877	61852	N	N	N	N	N	N	A	A	A	N	N	N	N	N	A	N	N	N	N	N	N	A	A	N	N	N	N	N	N	A	A	A	N	N	N	N	N	N	N	N	N	N	N	A	A	N
S22877_61869	A/T	22877	61869	N	N	N	N	N	N	A	A	A	N	N	N	N	N	A	N	N	N	N	N	N	A	A	N	N	N	N	N	N	A	A	A	N	N	N	N	N	N	N	N	N	N	N	A	A	N
S23068_70225	A/C	23068	70225	N	N	N	N	N	N	N	N	N	N	N	N	N	N	N	N	N	N	N	A	N	A	A	A	N	A	N	N	N	N	A	A	N	N	N	N	N	N	N	N	N	A	N	A	N	N
S23350_104509	T/C	23350	104509	T	T	T	T	T	T	T	N	T	N	T	T	T	T	T	T	T	T	T	T	T	T	N	T	T	N	T	T	N	T	T	N	T	T	T	T	T	N	N	N	T	T	T	T	T	T
S23350_104513	G/A	23350	104513	G	G	G	G	G	G	G	N	G	N	G	G	G	G	G	G	G	G	G	G	G	G	N	G	G	N	G	G	N	G	G	N	G	G	G	G	G	N	N	N	G	G	G	G	G	G
S23350_104517	T/C	23350	104517	T	T	T	T	T	T	T	N	T	N	T	T	T	T	T	T	T	T	T	T	T	T	N	T	T	N	T	T	N	T	T	N	T	T	T	T	T	N	N	N	T	T	T	T	T	T
S23350_104520	T/C	23350	104520	T	T	T	T	T	T	T	N	T	N	T	T	T	T	T	T	T	T	T	T	T	T	N	T	T	N	T	T	N	T	T	N	T	T	T	T	T	N	N	N	T	T	T	T	T	T
S23350_104551	G/T	23350	104551	G	G	G	G	G	G	G	N	G	N	G	G	G	G	G	G	G	G	G	G	G	G	N	G	G	N	G	G	N	G	G	N	G	G	G	G	G	N	N	N	G	G	G	G	G	G
S23371_563	A/T	23371	563	N	N	N	N	N	N	N	N	N	A	N	N	N	N	N	N	N	N	N	N	N	N	N	N	N	N	N	N	N	N	N	N	N	N	N	N	N	N	N	N	N	N	N	N	N	N
S23415_28858	T/A	23415	28858	T	N	T	T	N	N	T	N	N	N	N	N	N	N	T	N	N	T	N	N	N	N	N	N	N	N	N	N	N	N	N	N	N	N	T	N	T	N	N	N	N	N	N	N	N	N
S23415_28879	A/T	23415	28879	A	N	A	A	N	N	A	N	N	N	N	N	N	N	A	N	N	A	N	N	N	N	N	N	N	N	N	N	N	N	N	N	N	N	A	N	A	N	N	N	N	N	N	N	N	N
S23493_22705	A/G	23493	22705	N	A	N	N	A	A	N	N	A	N	A	A	A	A	N	A	A	N	A	A	N	A	A	A	A	A	A	N	A	A	A	A	N	A	N	A	N	N	N	N	A	A	A	A	A	A
S23605_136	T/A	23605	136	N	T	N	N	T	T	N	N	T	N	T	T	T	T	N	T	T	N	T	T	T	T	N	T	T	T	T	N	N	N	T	N	N	T	N	T	N	N	N	N	T	T	T	T	T	T
S23640_47808	T/C	23640	47808	N	N	N	N	N	N	N	N	N	T	N	N	N	N	N	N	N	N	N	N	N	N	N	N	N	N	N	N	N	N	N	N	N	N	N	N	N	N	N	N	N	N	N	N	N	N
S23649_91	C/A	23649	91	C	N	C	N	C	N	N	C	N	N	C	N	N	N	N	N	C	C	C	N	N	N	N	N	N	C	C	C	C	N	C	C	N	C	C	N	N	N	N	N	C	N	C	N	C	C
S23649_99	G/C	23649	99	G	N	G	N	G	N	N	G	N	N	G	N	N	N	N	N	G	G	G	N	N	N	N	N	N	G	G	G	G	N	G	G	N	G	G	N	N	N	N	N	G	N	G	N	G	G
S23649_125	G/A	23649	125	G	N	G	N	G	N	N	G	N	N	G	N	N	N	N	N	G	G	G	N	N	N	N	N	N	G	G	G	G	N	G	G	N	G	G	N	N	N	N	N	G	N	G	N	G	G
S23649_134	T/C	23649	134	T	N	T	N	T	N	N	T	N	N	T	N	N	N	N	N	T	T	T	N	N	N	N	N	N	T	T	T	T	N	T	T	N	T	T	N	N	N	N	N	T	N	T	N	T	T
S23649_137	T/C	23649	137	T	N	T	N	T	N	N	T	N	N	T	N	N	N	N	N	T	T	T	N	N	N	N	N	N	T	T	T	T	N	T	T	N	T	T	N	N	N	N	N	T	N	T	N	T	T
S23827_30529	T/C	23827	30529	N	T	N	N	T	T	N	N	T	N	T	T	T	T	N	T	T	T	T	T	T	N	N	T	T	N	T	T	N	N	T	N	N	T	T	T	N	N	N	N	T	T	T	N	T	T
S23827_30552	C/A	23827	30552	N	C	N	N	C	C	N	N	C	N	C	C	C	C	N	C	C	C	C	C	C	N	N	C	C	N	C	C	N	N	C	N	N	C	C	C	N	N	N	N	C	C	C	N	C	C
S23827_30556	T/C	23827	30556	N	T	N	N	T	T	N	N	T	N	T	T	T	T	N	T	T	T	T	T	T	N	N	T	T	N	T	T	N	N	T	N	N	T	T	T	N	N	N	N	T	T	T	N	T	T
S23954_25899	G/A	23954	25899	N	G	N	N	G	G	N	N	G	N	G	G	G	G	N	G	G	N	G	G	N	N	N	G	G	N	G	N	N	N	N	N	N	G	N	G	N	N	N	N	G	G	G	N	G	G
S23954_25905	A/G	23954	25905	N	A	N	N	A	A	N	N	A	N	A	A	A	A	N	A	A	N	A	A	N	N	N	A	A	N	A	N	N	N	N	N	N	A	N	A	N	N	N	N	A	A	A	N	A	A
S23954_25912	T/A	23954	25912	N	T	N	N	T	T	N	N	T	N	T	T	T	T	N	T	T	N	T	T	N	N	N	T	T	N	T	N	N	N	N	N	N	T	N	T	N	N	N	N	T	T	T	N	T	T
S23954_25919	A/G	23954	25919	N	A	N	N	A	A	N	N	A	N	A	A	A	A	N	A	A	N	A	A	N	N	N	A	A	N	A	N	N	N	N	N	N	A	N	A	N	N	N	N	A	A	A	N	A	A
S23954_25924	T/C	23954	25924	N	T	N	N	T	T	N	N	T	N	T	T	T	T	N	T	T	N	T	T	N	N	N	T	T	N	T	N	N	N	N	N	N	T	N	T	N	N	N	N	T	T	T	N	T	T
S23971_15874	T/A	23971	15874	T	N	T	T	N	N	T	N	N	N	N	N	N	N	N	N	N	T	N	N	N	N	T	N	N	N	N	N	T	T	T	T	N	N	T	N	T	N	N	N	N	N	N	T	N	N
S23977_13721	G/T	23977	13721	G	N	N	N	G	G	N	N	G	N	N	N	G	N	N	N	G	N	G	N	G	N	N	G	G	G	G	N	N	N	N	N	G	G	G	N	N	N	N	N	G	G	N	G	G	N
C2410960_160	T/C	2410960	160	T	N	N	N	N	N	T	N	N	N	N	N	N	N	T	N	N	T	N	N	N	N	N	N	N	N	N	N	N	N	N	N	N	N	T	N	N	N	N	N	N	N	N	T	T	N
S24313_59273	C/T	24313	59273	C	C	N	N	C	C	N	C	C	N	C	C	C	C	N	C	C	N	C	C	N	N	C	C	C	C	C	N	C	N	C	C	N	C	N	C	N	N	N	N	C	C	C	N	C	C
C2468563_51	A/G	2468563	51	N	N	A	N	N	N	N	A	N	A	N	N	N	N	N	N	N	N	N	N	N	N	N	A	N	N	N	N	N	A	N	N	N	N	N	N	N	N	A	N	N	N	N	N	A	N
S24878_47951	G/T	24878	47951	N	G	N	G	G	G	N	N	N	N	G	G	G	G	N	G	G	N	G	G	G	N	N	G	G	N	G	G	N	N	N	N	N	G	N	G	N	N	N	N	G	G	G	N	N	G
S2501_36842	G/C	2501	36842	G	N	G	G	N	N	G	G	G	N	N	N	N	N	G	N	N	G	N	N	N	G	G	N	N	G	N	N	N	G	G	G	N	N	G	N	G	N	N	N	N	N	N	G	G	N
S25129_23505	T/A	25129	23505	N	T	N	N	T	T	N	N	N	N	T	T	T	T	N	T	T	N	T	T	T	N	N	T	T	N	T	T	N	N	N	N	N	T	N	T	N	N	N	N	T	T	T	N	N	T
S25129_23530	G/T	25129	23530	N	G	N	N	G	G	N	N	N	N	G	G	G	G	N	G	G	N	G	G	G	N	N	G	G	N	G	G	N	N	N	N	N	G	N	G	N	N	N	N	G	G	G	N	N	G
S25129_23536	G/T	25129	23536	N	G	N	N	G	G	N	N	N	N	G	G	G	G	N	G	G	N	G	G	G	N	N	G	G	N	G	G	N	N	N	N	N	G	N	G	N	N	N	N	G	G	G	N	N	G
S25129_23538	A/T	25129	23538	N	A	N	N	A	A	N	N	N	N	A	A	A	A	N	A	A	N	A	A	A	N	N	A	A	N	A	A	N	N	N	N	N	A	N	A	N	N	N	N	A	A	A	N	N	A
S25129_23545	G/A	25129	23545	N	G	N	N	G	G	N	N	N	N	G	G	G	G	N	G	G	N	G	G	G	N	N	G	G	N	G	G	N	N	N	N	N	G	N	G	N	N	N	N	G	G	G	N	N	G
S25129_23547	G/A	25129	23547	N	G	N	N	G	G	N	N	N	N	G	G	G	G	N	G	G	N	G	G	G	N	N	G	G	N	G	G	N	N	N	N	N	G	N	G	N	N	N	N	G	G	G	N	N	G
S25129_23553	T/C	25129	23553	N	T	N	N	T	T	N	N	N	N	T	T	T	T	N	T	T	N	T	T	T	N	N	T	T	N	T	T	N	N	N	N	N	T	N	T	N	N	N	N	T	T	T	N	N	T
C2541343_101	A/C	2541343	101	A	A	A	A	A	A	A	A	A	N	A	A	A	A	A	A	A	A	A	A	A	A	A	A	A	A	A	N	A	A	A	A	N	A	A	A	A	N	N	N	A	A	A	A	A	A
C2541343_111	T/C	2541343	111	T	T	T	T	T	T	T	T	T	N	T	T	T	T	T	T	T	T	T	T	T	T	T	T	T	T	T	N	T	T	T	T	N	T	T	T	T	N	N	N	T	T	T	T	T	T
C2541343_120	T/C	2541343	120	T	T	T	T	T	T	T	T	T	N	T	T	T	T	N	T	T	T	T	T	T	T	T	T	T	T	T	N	T	T	T	T	N	T	T	T	T	N	N	N	T	T	T	T	T	T
S25708_113389	T/A	25708	113389	N	T	N	N	T	T	N	T	T	N	T	T	T	T	N	T	T	N	T	T	N	N	N	T	T	N	T	N	N	N	N	N	N	T	T	N	N	N	N	N	T	T	T	N	T	T
S25708_113413	A/G	25708	113413	N	A	N	N	A	A	N	A	A	N	A	A	A	A	N	A	A	N	A	A	N	N	N	A	A	N	A	N	N	N	N	N	N	A	A	N	N	N	N	N	A	A	A	N	A	A
C2625450_92	G/A	2625450	92	N	G	N	N	G	G	N	G	G	N	G	G	G	G	G	G	G	N	G	G	G	N	G	G	G	N	G	G	N	N	G	G	N	G	N	G	G	N	N	N	G	G	G	N	G	G
S26562_46805	T/C	26562	46805	N	T	N	N	T	T	N	N	T	N	T	T	T	T	N	T	T	N	T	T	T	N	N	T	T	N	T	T	N	N	N	N	N	T	N	N	N	N	N	N	T	T	T	N	T	T
S27088_881	T/C	27088	881	N	T	N	N	T	T	T	T	T	T	T	T	T	T	N	T	T	N	T	T	T	T	T	T	T	T	T	T	N	T	T	T	N	T	N	T	N	N	N	N	T	T	T	T	T	T
S27778_7019	G/T	27778	7019	G	G	G	G	G	G	G	N	G	G	G	G	G	G	G	G	G	G	G	G	G	G	N	G	G	G	G	G	N	G	G	N	N	G	G	G	G	N	N	N	G	G	G	G	G	G
S280_59724	C/A	280	59724	N	C	N	N	C	C	C	C	C	C	C	C	C	C	N	C	C	N	C	C	C	C	C	C	C	N	C	C	C	C	N	C	N	C	N	C	N	N	N	N	C	C	C	C	C	C
C2877880_134	G/A	2877880	134	N	G	N	N	G	G	N	N	N	N	G	G	G	G	N	G	G	N	G	G	G	N	N	G	G	N	G	G	N	N	N	N	N	G	N	N	N	N	N	N	G	G	G	N	N	G
S2912_140752	G/T	2912	140752	N	N	N	N	N	N	N	N	N	G	N	N	N	N	N	N	N	N	N	N	N	N	N	N	N	N	N	N	N	N	N	N	N	N	N	N	N	N	N	N	N	N	N	N	N	N
S2912_140785	G/A	2912	140785	N	N	N	N	N	N	N	N	N	G	N	N	N	N	N	N	N	N	N	N	N	N	N	N	N	N	N	N	N	N	N	N	N	N	N	N	N	N	N	N	N	N	N	N	N	N
S29217_29715	T/C	29217	29715	T	N	T	T	N	N	T	N	N	N	N	N	N	N	T	N	N	T	N	N	N	T	N	N	N	T	N	N	N	T	N	N	N	N	T	N	T	N	N	N	N	N	N	T	N	N
C2932052_114	T/G	2932052	114	T	N	T	T	N	N	N	N	N	N	N	N	N	N	N	N	T	N	N	N	N	N	N	N	N	T	N	N	T	N	N	N	N	N	T	N	T	N	N	N	N	N	N	N	N	N
C2989341_122	G/T	2989341	122	N	N	N	N	G	G	N	N	N	N	G	N	N	G	N	G	G	N	G	N	N	N	N	G	G	N	N	N	G	N	N	N	N	G	G	N	N	G	G	N	N	G	G	G	N	G
S30014_14365	A/G	30014	14365	N	N	N	N	N	N	N	N	N	A	N	N	N	N	N	N	N	N	N	N	N	N	N	N	N	N	N	N	N	N	N	N	N	N	N	N	N	N	N	N	N	N	N	N	N	N
S30014_14368	A/G	30014	14368	N	N	N	N	N	N	N	N	N	A	N	N	N	N	N	N	N	N	N	N	N	N	N	N	N	N	N	N	N	N	N	N	N	N	N	N	N	N	N	N	N	N	N	N	N	N
S30781_997	C/T	30781	997	N	C	N	N	N	C	N	N	C	N	C	C	N	C	N	C	N	N	C	C	N	N	N	C	N	N	C	N	N	N	N	N	N	C	N	C	N	N	N	N	C	C	C	N	C	C
S30781_1017	C/T	30781	1017	N	C	N	N	N	C	N	N	C	N	C	C	N	C	N	C	C	N	C	C	N	N	N	C	N	N	C	N	N	N	N	N	N	C	N	C	N	N	N	N	C	C	C	N	C	C
S30781_1030	T/C	30781	1030	N	T	N	N	N	T	N	N	T	N	T	T	N	T	N	T	T	N	T	T	N	N	N	T	N	N	T	N	N	N	N	N	N	T	N	T	N	N	N	N	T	T	T	N	T	T
C3093241_97	T/A	3093241	97	N	T	N	T	T	T	N	N	N	T	N	T	T	N	N	T	T	N	N	T	T	N	N	T	N	T	N	N	N	T	T	N	N	N	N	N	N	T	T	N	T	N	T	T	T	N
C3124807_91	G/A	3124807	91	N	N	N	N	G	G	N	N	N	G	G	N	N	N	N	N	N	N	G	G	G	N	N	N	N	N	G	G	N	N	N	N	N	G	N	N	N	N	N	N	G	N	N	N	G	N
C3124807_92	G/A	3124807	92	N	N	N	N	G	G	N	N	N	G	G	N	N	N	N	N	N	N	G	G	G	N	N	N	N	N	G	G	N	N	N	N	N	G	N	N	N	N	N	N	G	N	N	N	G	N
C3124807_99	C/A	3124807	99	N	N	N	N	C	C	N	N	N	C	C	N	N	N	N	N	N	N	C	C	C	N	N	N	N	N	C	C	N	N	N	N	N	C	N	N	N	N	N	N	C	N	N	N	C	N
C3124807_129	G/A	3124807	129	N	N	N	N	G	G	N	N	N	G	G	N	N	N	N	N	N	N	G	G	G	N	N	N	N	N	G	G	N	N	N	N	N	G	N	N	N	N	N	N	G	N	N	N	G	N
C3124807_130	T/A	3124807	130	N	N	N	N	T	T	N	N	N	T	T	N	N	N	N	N	N	N	T	T	T	N	N	N	N	N	T	T	N	N	N	N	N	T	N	N	N	N	N	N	T	N	N	N	T	N
C3124807_131	C/T	3124807	131	N	N	N	N	C	C	N	N	N	C	C	N	N	N	N	N	N	N	C	C	C	N	N	N	N	N	C	C	N	N	N	N	N	C	N	N	N	N	N	N	C	N	N	N	C	N
C3124807_139	G/A	3124807	139	N	N	N	N	G	G	N	N	N	G	G	N	N	N	N	N	N	N	G	G	G	N	N	N	N	N	G	G	N	N	N	N	N	G	N	N	N	N	N	N	G	N	N	N	G	N
C3124807_143	T/C	3124807	143	N	N	N	N	T	T	N	N	N	T	T	N	N	N	N	N	N	N	T	T	T	N	N	N	N	N	T	T	N	N	N	N	N	T	N	N	N	N	N	N	T	N	N	N	T	N
C3152733_119	G/T	3152733	119	N	G	N	G	N	N	N	N	N	G	N	N	N	N	N	G	N	N	N	N	N	N	N	N	N	N	G	N	N	N	N	N	N	N	N	N	G	N	N	N	N	G	G	N	G	N
S3177_29111	T/C	3177	29111	N	N	N	N	N	N	N	N	T	T	N	N	N	N	N	N	N	N	N	N	N	T	T	N	N	N	N	T	N	N	N	N	N	N	N	N	N	N	N	N	N	N	N	N	N	N
S3177_29115	A/T	3177	29115	N	N	N	N	N	N	N	N	A	A	N	N	N	N	N	N	N	N	N	N	N	A	A	N	N	N	N	A	N	N	N	N	N	N	N	N	N	N	N	N	N	N	N	N	N	N
S3177_29125	T/A	3177	29125	N	N	N	N	N	N	N	N	T	T	N	N	N	N	N	N	N	N	N	N	N	T	T	N	N	N	N	T	N	N	N	N	N	N	N	N	N	N	N	N	N	N	N	N	N	N
S3177_29144	C/A	3177	29144	N	N	N	N	N	N	N	N	C	C	N	N	N	N	N	N	N	N	N	N	N	C	C	N	N	N	N	C	N	N	N	N	N	N	N	N	N	N	N	N	N	N	N	N	N	N
C3195707_88	A/T	3195707	88	N	A	N	A	A	A	A	A	N	N	N	N	N	A	N	N	N	N	N	N	N	N	A	N	N	N	N	N	N	A	N	A	N	N	N	N	N	N	N	N	N	A	N	A	A	N
C3195707_137	A/G	3195707	137	N	A	N	A	A	A	A	A	N	N	N	N	N	A	N	N	N	N	N	N	N	N	A	N	N	N	N	N	N	A	N	A	N	N	N	N	N	N	N	N	N	A	N	A	A	N
C3198809_74	A/G	3198809	74	N	N	N	A	A	N	N	N	N	N	N	N	N	N	N	N	N	N	N	N	N	N	N	N	N	N	N	N	N	N	N	N	N	N	N	N	N	N	N	N	N	N	N	N	N	A
C3209483_101	T/C	3209483	101	T	T	N	T	T	T	T	T	T	N	T	N	T	T	T	T	N	N	N	T	N	T	T	N	N	T	T	N	N	T	T	T	N	N	N	T	T	T	T	N	T	T	N	T	T	T
C3228251_58	C/G	3228251	58	N	N	N	N	N	N	N	C	N	N	N	N	N	N	N	C	N	N	N	N	C	N	N	N	N	N	N	N	N	N	N	N	N	N	N	N	C	N	N	N	N	C	N	N	N	N
C3228251_76	G/C	3228251	76	N	N	N	N	N	N	N	G	N	N	N	N	N	N	N	G	N	N	N	N	G	N	N	N	N	N	N	N	N	N	N	N	N	N	N	N	G	N	N	N	N	G	N	N	N	N
C3228251_78	C/G	3228251	78	N	N	N	N	N	N	N	C	N	N	N	N	N	N	N	C	N	N	N	N	C	N	N	N	N	N	N	N	N	N	N	N	N	N	N	N	C	N	N	N	N	C	N	N	N	N
C3228251_99	A/T	3228251	99	N	N	N	N	N	N	N	A	N	N	N	N	N	N	N	A	N	N	N	N	A	N	N	N	N	N	N	N	N	N	N	N	N	N	N	N	A	N	N	N	N	A	N	N	N	N
C3244667_118	C/A	3244667	118	N	N	N	N	N	N	N	N	N	N	N	N	N	N	N	N	N	N	N	N	N	N	N	N	N	N	N	N	N	N	N	N	N	N	N	N	N	N	N	N	N	N	N	N	N	N
S32652_10948	T/C	32652	10948	T	N	T	T	N	T	T	N	N	N	N	N	N	N	T	T	N	T	N	N	N	T	N	N	N	T	N	N	T	T	N	N	N	N	T	N	T	N	N	N	N	N	N	T	N	N
S32652_10964	C/T	32652	10964	C	N	C	C	N	C	C	N	N	N	N	N	N	N	C	C	N	C	N	N	N	C	N	N	N	C	N	N	C	C	N	N	N	N	C	N	C	N	N	N	N	N	N	C	N	N
C3266205_133	G/T	3266205	133	N	N	N	N	N	N	N	N	N	N	N	N	N	N	N	N	N	N	N	N	N	N	N	N	N	N	N	N	N	N	N	N	G	N	N	N	N	N	N	G	N	N	N	N	N	N
C3271533_81	C/A	3271533	81	N	C	N	N	N	N	C	N	N	N	N	N	N	C	C	N	N	N	N	N	N	N	N	N	N	N	C	N	N	N	N	N	N	N	N	N	N	N	N	N	C	C	N	C	N	N
C3271533_124	T/G	3271533	124	N	T	N	N	N	N	T	N	N	N	N	N	N	T	T	N	N	N	N	N	N	N	N	N	N	N	T	N	N	N	N	N	N	N	N	N	N	N	N	N	T	T	N	T	N	N
C3291039_63	A/T	3291039	63	N	N	A	N	N	N	A	A	N	A	N	N	A	N	N	A	N	A	N	N	N	A	N	N	N	N	N	N	N	N	N	A	N	N	N	N	N	N	N	N	N	A	N	A	A	A
C3291039_105	T/A	3291039	105	N	N	T	N	N	N	T	T	N	T	N	N	T	N	N	T	N	T	N	N	N	T	N	N	N	N	N	N	N	N	N	T	N	N	N	N	N	N	N	N	N	T	N	T	T	T
C3291487_81	T/A	3291487	81	N	N	N	N	N	N	N	N	N	T	N	N	N	N	N	N	N	N	N	N	N	N	N	N	N	T	N	N	N	N	N	N	N	N	N	N	N	N	N	N	N	N	N	N	N	N
C3291487_105	G/T	3291487	105	N	N	N	N	N	N	N	N	N	G	N	N	N	N	N	N	N	N	N	N	N	N	N	N	N	G	N	N	N	N	N	N	N	N	N	N	N	N	N	N	N	N	N	N	N	N
C3295395_64	T/A	3295395	64	N	T	T	N	N	N	T	N	T	N	T	N	T	N	N	T	N	N	T	T	N	N	N	N	N	N	N	N	N	N	N	N	N	N	N	T	N	N	T	N	T	T	T	N	N	T
C3295395_105	G/T	3295395	105	N	G	G	N	N	N	G	N	G	N	G	N	G	N	N	G	N	N	G	G	N	N	N	N	N	N	N	N	N	N	N	N	N	N	N	G	N	N	G	N	G	G	G	N	N	G
C3298837_73	C/A	3298837	73	N	N	C	N	N	N	C	C	N	N	N	N	N	N	N	C	N	N	N	N	C	N	N	N	N	N	N	N	N	N	C	N	N	N	N	N	N	N	C	N	N	N	N	N	N	N
S33034_4314	A/T	33034	4314	N	A	N	N	A	A	N	N	A	N	A	A	A	A	N	A	A	A	A	A	N	N	N	A	A	N	A	N	N	N	N	N	N	A	N	A	N	N	N	N	A	A	A	N	A	A
S33034_4325	A/G	33034	4325	N	A	N	N	A	A	N	N	A	N	A	A	A	A	N	A	A	A	A	A	N	N	N	A	A	N	A	N	N	N	N	N	N	A	N	A	N	N	N	N	A	A	A	N	A	A
S33034_4327	C/T	33034	4327	N	C	N	N	C	C	N	N	C	N	C	C	C	C	N	C	C	N	C	C	N	N	N	C	C	N	C	N	N	N	N	N	N	C	N	C	N	N	N	N	C	C	C	N	C	C
C3307819_98	C/A	3307819	98	C	C	C	C	C	C	C	C	C	N	C	C	C	C	C	C	C	C	N	N	C	C	C	C	C	N	C	N	N	N	N	C	N	C	N	C	C	N	N	N	C	C	C	C	C	C
C3329961_84	A/T	3329961	84	N	N	A	A	N	N	N	N	A	N	N	N	N	N	N	N	N	N	A	A	N	N	N	N	N	N	N	N	N	N	N	N	N	N	N	A	A	N	N	N	N	A	N	N	N	A
C3329961_127	A/T	3329961	127	N	N	A	A	N	N	N	N	A	N	N	N	N	N	N	N	N	N	A	A	N	N	N	N	N	N	N	N	N	N	N	N	N	N	N	A	A	N	N	N	N	A	N	N	N	A
C3330379_121	T/G	3330379	121	N	N	N	N	N	N	T	N	N	T	N	N	N	N	T	N	N	N	N	N	N	N	N	N	N	N	N	N	N	N	N	N	N	N	N	N	T	N	N	T	N	N	N	T	N	N
C3341235_128	C/G	3341235	128	N	N	N	N	N	N	N	N	N	C	N	N	N	N	N	N	N	N	N	N	N	N	N	N	N	C	N	N	N	N	N	N	N	N	N	N	N	C	C	N	N	N	N	N	N	N
C3341235_129	C/T	3341235	129	N	N	N	N	N	N	N	N	N	C	N	N	N	N	N	N	N	N	N	N	N	N	N	N	N	C	N	N	N	N	N	N	N	N	N	N	N	C	C	N	N	N	N	N	N	N
C3362853_107	G/A	3362853	107	G	N	N	G	G	N	N	N	N	G	N	N	N	G	N	N	N	N	N	N	N	N	N	G	G	N	N	N	N	N	N	N	N	N	N	N	G	N	N	N	N	N	N	N	N	N
S34183_1124	T/G	34183	1124	T	T	T	T	T	T	T	T	T	N	T	T	T	T	T	T	T	T	T	T	T	T	T	T	T	T	T	T	T	T	T	T	T	T	T	T	T	T	T	T	T	T	T	T	T	T
C3427641_79	C/A	3427641	79	N	N	N	N	C	N	C	C	C	C	C	N	C	C	C	N	N	C	N	N	N	N	N	N	N	N	N	C	N	N	C	C	N	C	C	N	N	N	N	N	N	C	N	C	C	C
S34582_13891	T/C	34582	13891	N	T	N	N	T	T	N	T	T	N	T	T	T	T	N	T	T	N	T	T	N	T	T	T	T	T	T	N	N	T	T	T	N	T	N	T	N	N	N	N	T	T	T	T	T	T
S3500_139608	G/C	3500	139608	G	G	G	G	G	G	G	G	N	G	G	G	G	G	N	G	G	G	G	G	G	N	G	G	G	G	G	G	G	N	G	G	N	G	G	G	G	N	N	N	G	G	G	G	N	G
S35418_39901	G/T	35418	39901	G	G	G	G	G	G	G	N	G	N	G	G	G	G	G	G	G	G	G	G	N	G	N	G	G	G	G	N	N	G	N	N	N	G	G	G	G	N	N	N	G	G	G	G	G	G
C3550611_65	A/G	3550611	65	N	A	N	N	N	A	N	N	A	N	N	N	N	N	N	A	A	N	A	N	N	N	A	A	A	N	N	N	N	N	N	N	N	A	N	N	N	N	N	N	A	A	N	N	A	N
C3550611_82	A/G	3550611	82	N	A	N	N	N	A	N	N	A	N	N	N	N	N	N	A	A	N	A	N	N	N	A	A	A	N	N	N	N	N	N	N	N	A	N	N	N	N	N	N	A	A	N	N	A	N
S3566_48725	A/T	3566	48725	N	N	N	N	N	N	N	N	N	A	N	N	N	N	N	N	N	N	N	N	N	N	N	N	N	N	N	N	N	N	N	N	N	N	N	N	N	N	N	N	N	N	N	N	N	N
S3566_48729	G/T	3566	48729	N	N	N	N	N	N	N	N	N	G	N	N	N	N	N	N	N	N	N	N	N	N	N	N	N	N	N	N	N	N	N	N	N	N	N	N	N	N	N	N	N	N	N	N	N	N
S3566_48732	A/T	3566	48732	N	N	N	N	N	N	N	N	N	A	N	N	N	N	N	N	N	N	N	N	N	N	N	N	N	N	N	N	N	N	N	N	N	N	N	N	N	N	N	N	N	N	N	N	N	N
S3566_72004	T/G	3566	72004	N	N	N	N	N	N	N	N	T	N	N	N	N	N	N	N	N	N	N	N	N	N	N	N	N	N	N	N	N	N	N	N	N	N	N	N	N	N	N	N	N	N	N	T	T	N
C3590063_115	C/A	3590063	115	C	N	N	N	N	N	N	N	N	C	N	N	N	N	C	N	N	N	N	N	N	N	N	N	N	C	N	C	N	N	N	N	N	N	N	N	N	N	N	C	N	N	C	N	C	N
C3608801_48	A/T	3608801	48	N	A	N	N	N	N	N	N	N	N	N	N	A	N	N	A	A	N	A	N	N	N	N	N	A	N	N	N	A	N	N	N	N	N	N	N	N	N	N	N	N	N	N	N	A	N
C3608801_50	C/G	3608801	50	N	C	N	N	N	N	N	N	N	N	N	N	C	N	N	C	C	N	C	N	N	N	N	N	C	N	N	N	C	N	N	N	N	N	N	N	N	N	N	N	N	N	N	N	C	N
C3608801_53	A/T	3608801	53	N	A	N	N	N	N	N	N	N	N	N	N	A	N	N	A	A	N	A	N	N	N	N	N	A	N	N	N	A	N	N	N	N	N	N	N	N	N	N	N	N	N	N	N	A	N
C3608801_76	A/T	3608801	76	N	A	N	N	N	N	N	N	N	N	N	N	A	N	N	A	A	N	A	N	N	N	N	N	A	N	N	N	A	N	N	N	N	N	N	N	N	N	N	N	N	N	N	N	A	N
C3608801_82	T/A	3608801	82	N	T	N	N	N	N	N	N	N	N	N	N	T	N	N	T	T	N	T	N	N	N	N	N	T	N	N	N	T	N	N	N	N	N	N	N	N	N	N	N	N	N	N	N	T	N
S36298_25756	T/A	36298	25756	N	T	N	N	T	T	N	T	T	N	T	T	T	T	N	T	T	N	T	T	N	T	T	T	T	T	T	N	T	T	T	T	T	T	N	T	N	N	T	N	T	T	T	T	T	T
S36408_1992	T/C	36408	1992	N	N	N	N	N	N	N	N	N	T	N	N	N	N	N	N	N	N	N	N	N	N	N	N	N	N	N	N	N	N	N	N	N	N	N	N	N	N	N	T	N	N	N	N	N	N
S36625_53702	T/A	36625	53702	N	T	N	N	T	T	N	N	T	N	T	T	T	T	N	T	T	N	T	T	N	N	N	T	T	N	T	N	N	N	N	N	T	T	N	T	N	N	N	N	T	T	T	N	T	T
S36625_53718	C/A	36625	53718	N	C	N	N	C	C	N	N	C	N	C	C	C	C	N	C	C	N	C	C	N	N	N	C	C	N	C	N	N	N	N	N	C	C	N	C	N	N	N	N	C	C	C	N	C	C
S36733_20462	G/C	36733	20462	G	G	G	G	G	G	G	G	G	N	G	G	G	G	G	G	G	G	G	G	G	G	G	G	G	N	G	G	G	G	G	G	N	G	G	G	G	N	N	N	G	G	G	G	G	G
C3685060_49	T/G	3685060	49	N	T	N	N	T	T	N	T	T	N	T	T	T	T	N	T	T	N	T	T	T	T	T	T	T	T	T	T	N	T	N	T	N	T	N	T	N	N	N	N	T	T	T	N	T	T
C3688574_65	G/T	3688574	65	N	N	N	N	N	N	N	N	G	N	N	N	N	N	N	N	N	N	N	N	N	N	N	N	N	N	N	N	N	N	N	N	N	N	N	N	N	N	N	N	N	N	N	G	G	G
C3688574_74	A/G	3688574	74	N	N	N	N	N	N	N	N	A	N	N	N	N	N	N	N	N	N	N	N	N	N	N	N	N	N	N	N	N	N	N	N	N	N	N	N	N	N	N	N	N	N	N	A	A	A
S3704_63924	C/A	3704	63924	N	C	N	N	C	C	N	N	C	N	C	C	C	C	N	C	C	N	C	C	C	N	N	C	C	N	C	C	N	N	N	N	N	C	N	C	N	N	N	N	C	C	C	N	C	C
S37415_7330	A/G	37415	7330	A	A	A	A	A	A	A	N	A	N	A	A	A	A	A	A	A	A	A	A	A	A	N	A	A	N	A	A	N	A	N	N	N	A	A	A	A	N	A	N	A	A	A	A	A	A
S37415_7335	C/A	37415	7335	C	C	C	C	C	C	C	N	C	N	C	C	C	C	C	C	C	C	C	C	C	C	N	C	C	N	C	C	N	C	N	N	N	C	C	C	C	N	C	N	C	C	C	C	C	C
S37415_7348	C/A	37415	7348	C	C	C	C	C	C	C	N	C	N	C	C	C	C	C	C	C	C	C	C	C	C	N	C	C	N	C	C	N	C	N	N	N	C	C	C	C	N	C	N	C	C	C	C	C	C
S37710_623	T/C	37710	623	T	T	T	T	T	T	T	T	T	N	T	T	T	T	T	T	T	T	T	T	T	N	T	T	T	N	T	N	N	N	T	T	N	T	T	T	T	N	N	N	T	T	T	T	T	T
S377_283730	A/C	377	283730	N	A	N	N	A	A	N	N	N	N	A	A	A	A	N	A	A	N	A	A	N	N	N	A	A	N	A	N	A	N	N	N	N	A	N	A	N	N	N	N	A	A	A	N	N	A
C3797088_124	G/T	3797088	124	N	N	N	N	N	N	N	N	N	G	N	N	N	N	N	N	N	N	N	N	N	N	N	N	N	N	N	N	N	N	N	N	N	N	N	N	N	N	N	N	N	N	N	N	N	N
S38220_8993	T/G	38220	8993	T	T	T	T	T	T	T	T	N	N	T	T	T	T	T	T	T	T	T	T	T	T	T	T	T	T	T	T	T	T	T	T	N	T	T	T	T	N	N	N	T	T	T	T	N	T
S39709_13063	A/G	39709	13063	A	A	A	A	A	A	A	A	A	N	A	A	A	A	A	A	A	A	A	A	N	A	A	A	A	A	A	N	A	A	A	A	N	A	A	N	A	N	N	N	A	A	A	A	A	A
S39709_13064	T/C	39709	13064	T	T	T	T	T	T	T	T	T	N	T	T	T	T	T	T	T	T	T	T	N	T	T	T	T	T	T	N	T	T	T	T	N	T	T	N	T	N	N	N	T	T	T	T	T	T
S39709_13082	G/T	39709	13082	G	G	G	G	G	G	G	G	G	N	G	G	G	G	G	G	G	G	G	G	N	G	G	G	G	G	G	N	G	G	G	G	N	G	G	N	G	N	N	N	G	G	G	G	G	G
S39709_13090	A/C	39709	13090	A	A	A	A	A	A	A	A	A	N	A	A	A	A	A	A	A	A	A	A	N	A	A	A	A	A	A	N	A	A	A	A	N	A	A	N	A	N	N	N	A	A	A	A	A	A
S4214_116990	T/C	4214	116990	T	T	N	T	T	T	N	T	N	N	T	N	T	N	N	N	N	N	T	T	T	N	T	N	T	N	T	T	T	N	N	T	T	T	N	N	N	N	N	N	N	T	T	N	N	T
C4251041_137	T/A	4251041	137	T	T	T	T	T	T	T	T	T	N	T	T	T	T	T	T	T	T	T	T	T	T	T	T	T	T	T	T	T	T	T	T	T	T	T	T	T	N	N	N	T	T	T	T	T	T
C4339462_100	A/G	4339462	100	N	A	N	N	A	A	N	N	N	A	A	A	A	A	N	A	A	N	A	A	A	N	N	A	A	N	A	A	N	N	N	N	N	A	N	A	N	N	N	A	A	A	A	N	N	A
S43760_28745	G/T	43760	28745	G	G	N	N	G	G	N	N	G	N	G	G	G	G	N	G	G	N	G	G	G	N	N	G	G	N	G	N	N	N	N	N	G	G	N	G	N	N	N	N	G	G	G	G	G	G
C4407161_198	T/A	4407161	198	T	T	T	T	T	T	T	T	T	N	T	T	T	T	T	T	T	T	T	T	T	N	T	T	T	N	T	T	N	T	T	T	N	T	T	T	T	N	N	N	T	T	T	T	T	T
S44126_52477	C/A	44126	52477	N	C	N	N	C	C	N	N	C	N	C	C	C	C	N	C	C	N	C	C	C	N	N	C	C	N	C	C	N	N	N	N	N	C	N	C	N	N	N	N	C	C	C	C	C	C
S44126_52482	C/A	44126	52482	N	C	N	N	C	C	N	N	C	N	C	C	C	C	N	C	C	N	C	C	C	N	N	C	C	N	C	C	N	N	N	N	N	C	N	C	N	N	N	N	C	C	C	C	C	C
S44773_10485	G/T	44773	10485	N	N	N	N	N	N	N	G	N	N	N	N	N	N	N	N	N	N	N	N	N	G	G	N	N	G	N	N	N	G	G	G	N	N	N	N	N	N	N	N	N	N	N	G	N	N
C4503181_203	C/T	4503181	203	N	C	N	N	C	C	N	N	N	N	C	C	C	C	N	C	C	N	C	C	C	N	N	C	C	C	C	N	N	N	N	N	N	C	N	C	N	N	N	N	C	C	C	C	C	C
C4503181_228	C/G	4503181	228	N	C	N	N	C	C	N	N	N	N	C	C	C	C	N	C	C	N	C	C	C	N	N	C	C	C	C	N	N	N	N	N	N	C	N	C	N	N	N	N	C	C	C	C	C	C
C4562295_116	T/C	4562295	116	T	T	T	T	T	T	T	N	T	N	T	T	T	T	T	T	T	T	T	T	T	N	N	T	T	T	T	N	N	N	N	N	N	T	T	T	T	N	N	N	T	T	T	T	T	T
C4562295_117	T/A	4562295	117	T	T	T	T	T	T	T	N	T	N	T	T	T	T	T	T	T	T	T	T	T	N	N	T	T	T	T	N	N	N	N	N	N	T	T	T	T	N	N	N	T	T	T	T	T	T
C4562295_122	T/A	4562295	122	T	T	T	T	T	T	T	N	T	N	T	T	T	T	T	T	T	T	T	T	T	N	N	T	T	T	T	N	N	N	N	N	N	T	T	T	T	N	N	N	T	T	T	T	T	T
C4562295_148	A/G	4562295	148	A	A	A	A	A	A	A	N	A	N	A	A	A	A	A	A	A	A	A	A	A	N	N	A	A	A	A	N	N	N	N	N	N	A	A	A	A	N	N	N	A	A	A	A	A	A
C4587433_80	C/T	4587433	80	N	C	N	N	C	C	N	C	C	N	C	C	C	C	N	C	C	N	C	C	C	C	C	C	C	C	C	N	N	C	C	C	N	N	N	C	N	N	N	N	C	C	C	C	C	C
C4612725_176	G/T	4612725	176	N	G	N	N	G	G	N	G	G	N	G	G	G	G	N	G	G	N	G	G	N	G	G	G	G	G	G	N	G	N	G	G	G	G	N	N	N	N	N	N	G	G	G	G	G	G
C4612725_190	G/T	4612725	190	N	G	N	N	G	G	N	G	G	N	G	G	G	G	N	G	G	N	G	G	N	G	G	G	G	G	G	N	G	N	G	G	G	G	N	N	N	N	N	N	G	G	G	G	G	G
C4612725_194	A/T	4612725	194	N	A	N	N	A	A	N	A	A	N	A	A	A	A	N	A	A	N	A	A	N	A	A	A	A	A	A	N	A	N	A	A	A	A	N	N	N	N	N	N	A	A	A	A	A	A
C4612725_207	A/T	4612725	207	N	A	N	N	A	A	N	A	A	N	A	A	A	A	N	A	A	N	A	A	N	A	A	A	A	A	A	N	A	N	A	A	A	A	N	N	N	N	N	N	A	A	A	A	A	A
S46136_10007	G/A	46136	10007	G	G	G	G	G	G	G	N	G	N	G	G	G	G	G	G	G	G	G	G	G	G	N	G	G	G	G	G	N	G	N	N	N	G	G	G	G	N	N	N	G	G	G	G	G	G
C4626761_108	G/C	4626761	108	N	G	N	N	G	N	N	N	N	N	G	G	G	G	N	N	G	N	G	G	G	N	N	G	G	N	G	N	N	N	N	N	N	G	N	G	N	N	N	N	G	G	N	N	G	N
C4626761_137	T/C	4626761	137	N	T	N	N	T	N	N	N	N	N	T	T	T	T	N	N	T	N	T	T	T	N	N	T	T	N	T	N	N	N	N	N	N	T	N	T	N	N	N	N	T	T	N	N	T	N
C4626761_143	C/A	4626761	143	N	C	N	N	C	N	N	N	N	N	C	C	C	C	N	N	C	N	C	C	C	N	N	C	C	N	C	N	N	N	N	N	N	C	N	C	N	N	N	N	C	C	N	N	C	N
C4626761_144	A/T	4626761	144	N	A	N	N	A	N	N	N	N	N	A	A	A	A	N	N	A	N	A	A	A	N	N	A	A	N	A	N	N	N	N	N	N	A	N	A	N	N	N	N	A	A	N	N	A	N
C4626761_147	G/T	4626761	147	N	G	N	N	G	N	N	N	N	N	G	G	G	G	N	N	G	N	G	G	G	N	N	G	G	N	G	N	N	N	N	N	N	G	N	G	N	N	N	N	G	G	N	N	G	N
C4626761_148	A/C	4626761	148	N	A	N	N	A	N	N	N	N	N	A	A	A	A	N	N	A	N	A	A	A	N	N	A	A	N	A	N	N	N	N	N	N	A	N	A	N	N	N	N	A	A	N	N	A	N
C4626761_152	G/C	4626761	152	N	G	N	N	G	N	N	N	N	N	G	G	G	G	N	N	G	N	G	G	G	N	N	G	G	N	G	N	N	N	N	N	N	G	N	G	N	N	N	N	G	G	N	N	G	N
S4641_767	G/T	4641	767	G	G	G	G	G	G	G	N	G	N	G	G	G	G	G	G	G	G	G	G	N	G	N	G	G	G	G	N	N	G	N	N	N	G	G	G	G	N	N	N	G	G	G	G	G	G
C4672773_149	T/C	4672773	149	N	T	N	N	T	T	N	N	N	N	T	T	T	T	N	T	T	N	T	T	T	N	N	T	T	N	T	T	N	N	N	N	N	T	N	T	N	N	N	N	T	T	T	N	T	T
C4672773_153	A/G	4672773	153	N	A	N	N	A	A	N	N	N	N	A	A	A	A	N	A	A	N	A	A	A	N	N	A	A	N	A	A	N	N	N	N	N	A	N	A	N	N	N	N	A	A	A	N	A	A
C4672773_168	C/T	4672773	168	N	C	N	N	C	C	N	N	N	N	C	C	C	C	N	C	C	N	C	C	C	N	N	C	C	N	C	C	N	N	N	N	N	C	N	C	N	N	N	N	C	C	C	N	C	C
C4672773_169	A/G	4672773	169	N	A	N	N	A	A	N	N	N	N	A	A	A	A	N	A	A	N	A	A	A	N	N	A	A	N	A	A	N	N	N	N	N	A	N	A	N	N	N	N	A	A	A	N	A	A
C4672773_179	A/G	4672773	179	N	A	N	N	A	A	N	N	N	N	A	A	A	A	N	A	A	N	A	A	A	N	N	A	A	N	A	A	N	N	N	N	N	A	N	A	N	N	N	N	A	A	A	N	A	A
C4672773_187	A/G	4672773	187	N	A	N	N	A	A	N	N	N	N	A	A	A	A	N	A	A	N	A	A	A	N	N	A	A	N	A	A	N	N	N	N	N	A	N	A	N	N	N	N	A	A	A	N	N	A
S46889_12363	T/C	46889	12363	N	N	N	N	N	N	N	T	T	N	N	N	N	N	N	N	N	N	N	N	N	N	T	N	N	T	N	N	N	N	T	T	N	N	N	N	N	N	N	N	N	N	N	T	T	N
S46889_12411	G/A	46889	12411	N	N	N	N	N	N	N	G	G	N	N	N	N	N	N	N	N	N	N	N	N	N	G	N	N	G	N	N	N	N	G	G	N	N	N	N	N	N	N	N	N	N	N	G	G	N
C4698545_154	G/C	4698545	154	N	G	N	G	G	G	N	N	G	G	G	G	G	G	N	G	G	N	G	G	N	G	N	G	G	G	G	N	N	G	G	N	G	G	N	G	G	N	N	N	G	G	G	G	N	G
S47050_1479	A/C	47050	1479	A	A	A	A	A	A	A	N	A	N	A	A	A	A	A	A	A	A	A	A	A	A	N	A	A	N	A	N	N	A	N	N	N	A	A	A	A	N	N	N	A	A	A	A	A	A
C4711221_292	T/C	4711221	292	T	T	T	T	T	T	T	T	T	T	T	T	T	T	T	T	T	T	T	T	N	N	T	T	T	T	T	N	N	T	T	T	N	T	T	T	T	N	N	N	T	T	T	T	T	T
C4751962_187	A/G	4751962	187	A	N	N	N	N	N	N	N	N	N	N	N	N	N	N	N	N	N	N	N	N	N	N	N	N	N	N	N	N	N	N	N	N	N	N	N	N	A	A	N	N	N	N	N	N	N
C4751962_229	G/A	4751962	229	G	N	N	N	N	N	N	N	N	N	N	N	N	N	N	N	N	N	N	N	N	N	N	N	N	N	N	N	N	N	N	N	N	N	N	N	N	G	G	N	N	N	N	N	N	N
C4771506_224	C/T	4771506	224	C	N	C	C	N	N	N	N	N	N	N	N	N	N	N	N	N	C	N	N	N	N	N	N	N	N	N	N	N	N	N	N	N	N	C	N	C	N	N	N	N	N	N	N	N	N
C4771506_234	A/T	4771506	234	A	N	A	A	N	N	N	N	N	N	N	N	N	N	N	N	N	A	N	N	N	N	N	N	N	N	N	N	N	N	N	N	N	N	A	N	A	N	N	N	N	N	N	N	N	N
C4771506_238	C/T	4771506	238	C	N	C	C	N	N	N	N	N	N	N	N	N	N	N	N	N	C	N	N	N	N	N	N	N	N	N	N	N	N	N	N	N	N	C	N	C	N	N	N	N	N	N	N	N	N
C4771506_239	T/C	4771506	239	T	N	T	T	N	N	N	N	N	N	N	N	N	N	N	N	N	T	N	N	N	N	N	N	N	N	N	N	N	N	N	N	N	N	T	N	T	N	N	N	N	N	N	N	N	N
C4771506_241	G/C	4771506	241	G	N	G	G	N	N	N	N	N	N	N	N	N	N	N	N	N	G	N	N	N	N	N	N	N	N	N	N	N	N	N	N	N	N	G	N	G	N	N	N	N	N	N	N	N	N
C4771506_246	T/G	4771506	246	T	N	T	T	N	N	N	N	N	N	N	N	N	N	N	N	N	T	N	N	N	N	N	N	N	N	N	N	N	N	N	N	N	N	T	N	T	N	N	N	N	N	N	N	N	N
C4771506_250	T/C	4771506	250	T	N	T	T	N	N	N	N	N	N	N	N	N	N	N	N	N	T	N	N	N	N	N	N	N	N	N	N	N	N	N	N	N	N	T	N	T	N	N	N	N	N	N	N	N	N
C4771506_267	T/C	4771506	267	T	N	T	T	N	N	N	N	N	N	N	N	N	N	N	N	N	T	N	N	N	N	N	N	N	N	N	N	N	N	N	N	N	N	T	N	T	N	N	N	N	N	N	N	N	N
C4771506_273	C/T	4771506	273	C	N	C	C	N	N	N	N	N	N	N	N	N	N	N	N	N	C	N	N	N	N	N	N	N	N	N	N	N	N	N	N	N	N	C	N	C	N	N	N	N	N	N	N	N	N
S48242_5217	C/A	48242	5217	C	C	C	C	C	C	C	N	C	N	C	C	C	C	C	C	C	C	C	C	N	C	N	C	C	C	C	C	N	C	C	N	N	C	C	N	C	N	C	N	C	C	C	C	N	C
S48636_11936	A/C	48636	11936	N	N	N	N	N	N	N	N	N	A	N	N	N	N	N	N	N	N	N	N	N	N	N	N	N	N	N	N	A	N	N	N	N	N	N	N	N	N	N	N	N	N	N	N	N	N
S48636_11985	T/C	48636	11985	N	N	N	N	N	N	N	N	N	T	N	N	N	N	N	N	N	N	N	N	N	N	N	N	N	N	N	N	T	N	N	N	N	N	N	N	N	N	N	T	N	N	N	N	N	N
C4873856_190	G/A	4873856	190	G	G	G	G	G	G	G	G	G	N	G	G	G	G	G	G	G	G	G	G	G	G	N	G	G	G	G	N	N	G	G	N	N	G	G	G	G	N	N	N	G	G	G	G	G	G
C4873856_198	T/A	4873856	198	T	T	T	T	T	T	T	T	T	N	T	T	T	T	T	T	T	T	T	T	T	T	N	T	T	T	T	N	N	T	T	N	N	T	T	T	T	N	N	N	T	T	T	T	T	T
C4908493_208	C/A	4908493	208	C	C	C	C	C	C	C	C	C	N	C	C	C	C	C	C	C	C	C	C	C	N	C	C	C	C	C	C	N	N	C	C	C	C	N	C	C	N	N	N	C	C	C	C	C	C
S49086_37228	A/C	49086	37228	A	A	A	A	A	A	A	A	A	N	A	A	A	A	A	A	A	A	A	A	A	N	A	A	A	N	A	A	A	N	A	A	N	A	A	N	A	N	N	N	A	A	A	A	A	A
S49086_37259	C/A	49086	37259	C	C	C	C	C	C	C	C	C	N	C	C	C	C	C	C	C	C	C	C	C	N	C	C	C	N	C	C	C	N	C	C	N	C	C	N	C	N	N	N	C	C	C	C	C	C
C4979576_215	A/T	4979576	215	A	N	A	A	N	A	A	N	N	N	N	N	N	N	A	N	N	A	N	N	N	N	N	N	N	N	N	N	N	N	A	N	N	N	A	N	A	N	A	N	N	N	N	A	N	N
C4979812_98	T/C	4979812	98	T	T	T	T	T	T	T	T	T	N	T	T	T	T	T	T	T	T	T	T	T	T	T	T	T	T	T	T	T	T	T	T	N	T	T	T	T	N	N	N	T	T	T	T	T	T
C4979812_119	T/C	4979812	119	T	T	T	T	T	T	T	T	T	N	T	T	T	T	T	T	T	T	T	T	T	T	T	T	T	T	T	T	T	T	T	T	N	T	T	T	T	N	N	N	T	T	T	T	T	T
C4979812_131	C/T	4979812	131	C	C	C	C	C	C	C	C	C	N	C	C	C	C	C	C	C	C	C	C	C	C	C	C	C	C	C	C	C	C	C	C	N	C	C	C	C	N	N	N	C	C	C	C	C	C
C4979812_132	C/G	4979812	132	C	C	C	C	C	C	C	C	C	N	C	C	C	C	C	C	C	C	C	C	C	C	C	C	C	C	C	C	C	C	C	C	N	C	C	C	C	N	N	N	C	C	C	C	C	C
C4979812_141	G/T	4979812	141	G	G	G	G	G	G	G	G	G	N	G	G	G	G	G	G	G	G	G	G	G	G	G	G	G	G	G	G	G	G	G	G	N	G	G	G	G	N	N	N	G	G	G	G	G	G
S49962_53569	C/G	49962	53569	C	N	C	N	N	N	N	N	N	N	N	N	N	N	N	C	N	N	N	N	N	N	C	N	N	C	N	N	N	N	N	N	N	N	N	N	C	N	N	N	N	C	N	N	N	N
S49962_53575	A/G	49962	53575	A	N	A	N	N	N	N	N	N	N	N	N	N	N	N	A	N	N	N	N	N	N	A	N	N	A	N	N	N	N	N	N	N	N	N	N	A	N	N	N	N	A	N	N	N	N
S49962_53578	G/T	49962	53578	G	N	G	N	N	N	N	N	N	N	N	N	N	N	N	G	N	N	N	N	N	N	G	N	N	G	N	N	N	N	N	N	N	N	N	N	G	N	N	N	N	G	N	N	N	N
S49962_53582	A/T	49962	53582	A	N	A	N	N	N	N	N	N	N	N	N	N	N	N	A	N	N	N	N	N	N	A	N	N	A	N	N	N	N	N	N	N	N	N	N	A	N	N	N	N	A	N	N	N	N
S49962_53583	C/T	49962	53583	C	N	C	N	N	N	N	N	N	N	N	N	N	N	N	C	N	N	N	N	N	N	C	N	N	C	N	N	N	N	N	N	N	N	N	N	C	N	N	N	N	C	N	N	N	N
S49962_53619	A/T	49962	53619	A	N	A	N	N	N	N	N	N	N	N	N	N	N	N	A	N	N	N	N	N	N	A	N	N	A	N	N	N	N	N	N	N	N	N	N	A	N	N	N	N	A	N	N	N	N
C5019322_65	G/T	5019322	65	G	G	G	G	G	G	G	G	G	N	G	G	G	G	G	G	G	G	G	G	N	G	G	G	G	G	G	N	G	G	G	G	G	G	G	G	G	N	N	N	G	G	G	G	G	G
C5019322_77	G/T	5019322	77	G	G	G	G	G	G	G	G	G	N	G	G	G	G	G	G	G	G	G	G	N	G	G	G	G	G	G	N	G	G	G	G	G	G	G	G	G	N	N	N	G	G	G	G	G	G
C5027274_213	A/G	5027274	213	N	N	N	N	N	N	N	N	N	N	N	N	A	N	N	N	N	N	N	N	N	N	N	N	N	N	N	N	N	N	N	N	N	N	N	N	N	N	N	A	N	N	N	N	N	N
C5067646_230	C/A	5067646	230	C	C	C	C	C	C	C	C	C	C	C	C	C	C	C	C	C	C	C	C	N	C	C	C	C	C	C	N	C	C	C	C	N	C	C	C	C	C	C	N	C	C	C	C	C	C
C5067742_119	A/C	5067742	119	N	A	N	N	A	A	N	N	N	N	A	A	A	A	N	A	A	N	A	A	A	N	N	A	A	N	A	A	N	N	N	N	N	A	N	A	N	N	N	N	A	A	A	N	N	A
C5102761_134	A/G	5102761	134	A	N	A	A	N	N	A	N	A	N	N	N	N	N	A	N	N	A	N	N	N	A	N	N	N	A	N	N	N	A	N	N	N	N	A	N	A	N	N	N	N	N	N	A	A	N
C5102761_165	T/G	5102761	165	T	N	T	T	N	N	T	N	T	N	N	N	N	N	T	N	N	T	N	N	N	T	N	N	N	T	N	N	N	T	N	N	N	N	T	N	T	N	N	N	N	N	N	T	T	N
C5102761_176	A/C	5102761	176	A	N	A	A	N	N	A	N	A	N	N	N	N	N	A	N	N	A	N	N	N	A	N	N	N	A	N	N	N	A	N	N	N	N	A	N	A	N	N	N	N	N	N	A	A	N
C5102761_179	A/G	5102761	179	A	N	A	A	N	N	A	N	A	N	N	N	N	N	A	N	N	A	N	N	N	A	N	N	N	A	N	N	N	A	N	N	N	N	A	N	A	N	N	N	N	N	N	A	A	N
C5102761_181	G/A	5102761	181	G	N	G	G	N	N	G	N	G	N	N	N	N	N	G	N	N	G	N	N	N	G	N	N	N	G	N	N	N	G	N	N	N	N	G	N	G	N	N	N	N	N	N	G	G	N
C5102761_185	T/C	5102761	185	T	N	T	T	N	N	T	N	T	N	N	N	N	N	T	N	N	T	N	N	N	T	N	N	N	T	N	N	N	T	N	N	N	N	T	N	T	N	N	N	N	N	N	T	T	N
S51217_71606	C/A	51217	71606	C	C	C	C	C	C	C	C	N	N	C	C	C	C	C	C	C	C	C	C	C	C	C	C	C	N	C	C	C	C	C	C	N	C	C	C	C	N	N	N	C	C	C	C	N	C
C5301799_131	T/A	5301799	131	N	N	N	N	N	N	N	N	N	N	N	N	N	N	N	N	N	N	N	N	N	N	N	N	N	N	N	N	N	N	N	N	N	N	N	N	N	N	N	T	N	N	N	N	N	N
C5303597_89	A/C	5303597	89	A	N	A	N	N	N	A	N	N	N	N	A	N	N	A	N	N	A	N	N	N	N	N	N	N	N	N	N	N	N	N	N	N	N	A	N	N	N	N	N	N	N	N	N	N	N
C5380001_194	A/C	5380001	194	N	A	N	N	A	A	N	N	A	N	A	A	A	A	N	A	A	N	A	A	A	N	N	A	A	N	A	A	N	N	N	N	N	A	N	A	N	N	N	N	A	A	A	N	A	A
C5380001_205	T/C	5380001	205	N	T	N	N	T	T	N	N	T	N	T	T	T	T	N	T	T	N	T	T	T	N	N	T	T	N	T	T	N	N	N	N	N	T	N	T	N	N	N	N	T	T	T	N	T	T
C5380001_206	G/C	5380001	206	N	G	N	N	G	G	N	N	G	N	G	G	G	G	N	G	G	N	G	G	G	N	N	G	G	N	G	G	N	N	N	N	N	G	N	G	N	N	N	N	G	G	G	N	G	G
C5408781_237	A/C	5408781	237	N	N	A	A	N	N	N	N	N	N	N	N	N	N	N	N	N	A	N	N	N	A	N	N	N	N	N	A	N	N	N	N	N	N	A	N	A	N	N	N	N	N	N	A	N	A
S5441_32883	G/T	5441	32883	N	G	N	N	G	G	N	G	G	N	G	G	G	G	N	G	G	N	G	G	N	G	G	G	G	N	G	N	G	G	N	G	N	G	N	G	N	N	N	N	G	G	G	G	G	G
C5468481_350	G/T	5468481	350	N	N	N	N	N	N	N	N	G	N	N	N	N	N	N	N	N	N	N	N	N	N	N	N	N	N	N	N	N	N	N	N	G	N	N	N	N	N	N	N	N	N	N	G	G	N
C5469539_233	T/C	5469539	233	N	T	N	N	T	T	N	T	T	N	T	T	T	T	N	T	T	N	T	T	T	N	T	T	T	N	T	T	T	N	T	T	N	T	N	N	N	T	T	N	T	T	T	T	T	T
C5469539_250	C/A	5469539	250	N	C	N	N	C	C	N	C	C	N	C	C	C	C	N	C	C	N	C	C	C	N	C	C	C	N	C	C	C	N	C	C	N	C	N	N	N	C	C	N	C	C	C	C	C	C
C5520759_342	A/C	5520759	342	A	A	A	A	A	A	A	A	A	A	A	A	A	A	A	A	A	A	A	A	A	A	A	A	A	A	A	A	A	A	A	A	N	A	A	A	A	N	N	N	A	A	A	A	A	A
C5527239_140	T/A	5527239	140	N	T	N	N	T	T	N	N	N	N	T	T	T	T	N	T	T	N	T	T	N	N	N	T	T	N	T	N	N	N	N	N	N	T	N	T	N	N	N	N	T	T	T	N	N	T
S55581_16968	G/T	55581	16968	N	N	N	N	N	N	N	N	N	G	N	N	N	N	N	N	N	N	N	N	N	N	N	N	N	N	N	N	N	N	N	N	N	N	N	N	N	N	N	G	N	N	N	N	N	N
C5584631_213	G/T	5584631	213	N	G	G	N	G	G	N	N	N	N	G	G	G	G	N	G	G	N	G	G	N	N	N	G	G	N	G	N	N	N	N	N	N	G	N	G	N	N	N	N	G	G	G	G	G	G
C5584631_236	T/A	5584631	236	N	T	T	N	T	T	N	N	N	N	T	T	T	T	N	T	T	N	T	T	N	N	N	T	T	N	T	N	N	N	N	N	N	T	N	T	N	N	N	N	T	T	T	T	T	T
C5584631_237	G/A	5584631	237	N	G	G	N	G	G	N	N	N	N	G	G	G	G	N	G	G	N	G	G	N	N	N	G	G	N	G	N	N	N	N	N	N	G	N	G	N	N	N	N	G	G	G	G	G	G
C5584631_243	A/G	5584631	243	N	A	A	N	A	A	N	N	N	N	A	A	A	A	N	A	A	N	A	A	N	N	N	A	A	N	A	N	N	N	N	N	N	A	N	A	N	N	N	N	A	A	A	A	A	A
S5607_177124	C/G	5607	177124	N	C	C	C	C	C	N	C	N	N	C	C	C	C	N	C	C	N	C	C	N	N	N	C	C	C	C	N	C	N	C	N	N	C	C	C	N	N	N	N	C	C	C	N	N	C
S5607_177128	C/T	5607	177128	N	C	C	C	C	C	N	C	N	N	C	C	C	C	N	C	C	N	C	C	N	N	N	C	C	C	C	N	C	N	C	N	N	C	C	C	N	N	N	N	C	C	C	N	N	C
S5607_177159	A/T	5607	177159	N	A	A	A	A	A	N	A	N	N	A	A	A	A	N	A	A	N	A	A	N	N	N	A	A	A	A	N	A	N	A	N	N	A	A	A	N	N	N	N	A	A	A	N	N	A
C5619223_361	A/T	5619223	361	N	N	N	N	N	N	N	A	N	N	N	N	N	N	N	N	N	N	N	N	N	N	A	N	N	N	N	N	N	N	A	A	N	N	N	N	N	N	N	N	N	N	N	N	N	N
C5619223_370	C/A	5619223	370	N	N	N	N	N	N	N	C	N	N	N	N	N	N	N	N	N	N	N	N	N	N	C	N	N	N	N	N	N	N	C	C	N	N	N	N	N	N	N	N	N	N	N	N	N	N
C5619223_381	A/G	5619223	381	N	N	N	N	N	N	N	A	N	N	N	N	N	N	N	N	N	N	N	N	N	N	A	N	N	N	N	N	N	N	A	A	N	N	N	N	N	N	N	N	N	N	N	N	N	N
C5624195_290	C/A	5624195	290	N	C	N	N	C	C	N	N	C	N	C	C	C	C	N	C	C	N	C	C	N	N	N	C	C	N	C	N	N	N	N	N	N	C	N	N	N	N	N	N	C	C	C	N	C	C
C5624195_298	T/A	5624195	298	N	T	N	N	T	T	N	N	T	N	T	T	T	T	N	T	T	N	T	T	N	N	N	T	T	N	T	N	N	N	N	N	N	T	N	N	N	N	N	N	T	T	T	N	T	T
C5624195_306	C/A	5624195	306	N	C	N	N	C	C	N	N	C	N	C	C	C	C	N	C	C	N	C	C	N	N	N	C	C	N	C	N	N	N	N	N	N	C	N	N	N	N	N	N	C	C	C	N	C	C
C5624195_319	C/A	5624195	319	N	C	N	N	C	C	N	N	C	N	C	C	C	C	N	C	C	N	C	C	N	N	N	C	C	N	C	N	N	N	N	N	N	C	N	N	N	N	N	N	C	C	C	N	C	C
C5637509_150	A/G	5637509	150	N	N	N	N	N	N	N	N	N	A	N	N	N	N	N	N	N	N	N	N	N	N	N	N	N	N	N	N	N	N	N	N	N	N	N	N	N	N	N	A	N	N	N	N	N	N
C5649711_114	T/A	5649711	114	T	T	T	T	T	T	T	T	T	T	T	T	T	T	T	T	T	T	T	T	T	T	T	T	T	T	T	N	N	T	T	T	T	T	T	T	T	N	N	N	T	T	T	T	T	T
S5660_45213	G/A	5660	45213	G	G	G	G	G	G	G	G	G	N	G	G	G	G	G	G	G	G	G	G	G	N	G	G	G	N	G	G	G	N	N	G	G	G	G	G	G	N	G	N	G	G	G	G	G	G
C5684017_228	G/T	5684017	228	N	N	N	N	N	N	N	N	N	G	N	N	N	N	N	N	N	N	N	N	N	N	N	G	N	N	N	N	N	N	N	N	N	N	N	N	N	N	N	N	N	N	N	N	N	N
C5684017_247	G/T	5684017	247	N	N	N	N	N	N	N	N	N	G	N	N	N	N	N	N	N	N	N	N	N	N	N	G	N	N	N	N	N	N	N	N	N	N	N	N	N	N	N	N	N	N	N	N	N	N
C5694231_121	C/A	5694231	121	N	C	N	N	C	C	N	N	C	N	C	C	C	C	N	C	C	N	C	C	N	N	N	C	C	N	C	N	N	N	N	N	N	C	N	C	N	N	N	N	C	C	C	N	C	C
S57069_8029	T/A	57069	8029	N	N	N	N	T	N	N	N	N	N	N	N	N	T	N	N	N	N	T	T	T	N	N	T	N	N	N	T	N	N	N	N	N	T	N	N	N	N	N	N	T	N	N	N	N	N
S57069_8045	A/G	57069	8045	N	N	N	N	A	N	N	N	N	N	N	N	N	A	N	N	N	N	A	A	A	N	N	A	N	N	N	A	N	N	N	N	N	A	N	N	N	N	N	N	A	N	N	N	N	N
S57069_8079	T/G	57069	8079	N	N	N	N	T	N	N	N	N	N	N	N	N	T	N	N	N	N	T	T	T	N	N	T	N	N	N	T	N	N	N	N	N	T	N	N	N	N	N	N	T	N	N	N	N	N
C5715669_339	G/A	5715669	339	G	G	N	N	G	G	N	N	G	N	G	G	G	G	G	G	G	N	G	G	G	N	N	G	G	G	G	N	N	G	N	N	N	G	G	N	N	N	N	N	G	G	G	G	G	G
C5738773_263	T/C	5738773	263	N	T	N	N	T	T	N	N	T	N	T	T	T	T	N	N	T	N	N	T	T	N	N	T	T	N	T	N	N	N	N	T	N	T	N	T	N	N	N	N	T	T	T	N	T	N
C5738773_265	A/C	5738773	265	N	A	N	N	A	A	N	N	A	N	A	A	N	A	N	N	A	N	N	A	A	N	N	A	A	N	A	N	N	N	N	A	N	A	N	A	N	N	N	N	A	A	A	N	A	N
S5767_54938	T/A	5767	54938	N	N	N	N	N	N	N	N	N	T	N	N	N	N	N	N	N	N	N	N	N	N	N	N	N	N	N	N	N	N	N	N	N	N	N	N	N	N	N	N	N	N	N	N	N	N
S5767_54954	A/G	5767	54954	N	N	N	N	N	N	N	N	N	A	N	N	N	N	N	N	N	N	N	N	N	N	N	N	N	N	N	N	N	N	N	N	N	N	N	N	N	N	N	N	N	N	N	N	N	N
C5776285_456	C/T	5776285	456	N	C	N	N	C	C	N	C	C	N	C	C	C	C	C	C	C	C	C	C	C	N	C	C	C	C	C	C	N	N	C	C	N	C	N	C	N	N	N	C	C	C	C	C	C	C
S58166_4251	C/T	58166	4251	N	C	N	N	N	N	N	N	C	N	C	N	N	N	N	N	C	N	N	N	N	N	N	N	N	N	N	C	N	N	N	N	N	C	N	N	N	N	N	N	C	N	N	N	N	N
S58166_4264	T/C	58166	4264	N	T	N	N	N	N	N	N	T	N	T	N	N	N	N	N	T	N	N	N	N	N	N	N	N	N	N	T	N	N	N	N	N	T	N	N	N	N	N	N	T	N	N	N	N	N
S58219_11426	T/G	58219	11426	N	T	N	N	T	T	N	N	T	N	T	T	T	T	N	T	T	N	T	T	N	N	N	T	T	N	T	N	N	N	N	N	N	T	N	T	N	N	N	N	T	T	T	N	T	T
C5825785_221	A/T	5825785	221	N	A	N	N	A	A	A	A	A	N	A	A	A	A	N	A	A	N	A	A	A	N	A	A	A	N	A	A	A	N	A	A	A	A	N	A	N	N	N	N	A	A	A	A	A	A
C5851487_397	C/G	5851487	397	C	C	C	C	C	C	C	C	C	N	C	C	C	C	C	C	C	C	C	C	C	C	C	C	C	C	C	C	C	C	C	C	N	C	C	C	C	N	N	N	C	C	C	C	C	C
C5851487_398	A/T	5851487	398	A	A	A	A	A	A	A	A	A	N	A	A	A	A	A	A	A	A	A	A	A	A	A	A	A	A	A	A	A	A	A	A	N	A	A	A	A	N	N	N	A	A	A	A	A	A
C5851487_401	C/A	5851487	401	C	C	C	C	C	C	C	C	C	N	C	C	C	C	C	C	C	C	C	C	C	C	C	C	C	C	C	C	C	C	C	C	N	C	C	C	C	N	N	N	C	C	C	C	C	C
C5851487_408	A/T	5851487	408	A	A	A	A	A	A	A	A	A	N	A	A	A	A	A	A	A	A	A	A	A	A	A	A	A	A	A	A	A	A	A	A	N	A	A	A	A	N	N	N	A	A	A	A	A	A
C5851487_421	C/A	5851487	421	C	C	C	C	C	C	C	C	C	N	C	C	C	C	C	C	C	C	C	C	C	C	C	C	C	C	C	C	C	C	C	C	N	C	C	C	C	N	N	N	C	C	C	C	C	C
C5851487_426	A/T	5851487	426	A	A	A	A	A	A	A	A	A	N	A	A	A	A	A	A	A	A	A	A	A	A	A	A	A	A	A	A	A	A	A	A	N	A	A	A	A	N	N	N	A	A	A	A	A	A
C5851487_433	T/A	5851487	433	T	T	T	T	T	T	T	T	T	N	T	T	T	T	T	T	T	T	T	T	T	T	T	T	T	T	T	T	T	T	T	T	N	T	T	T	T	N	N	N	T	T	T	T	T	T
C5852009_182	T/G	5852009	182	N	T	N	N	T	T	N	T	T	N	T	T	T	T	N	T	T	N	T	T	T	T	T	T	T	N	T	T	N	T	T	T	T	T	N	T	N	N	N	N	T	T	T	T	T	T
S5908_137013	A/T	5908	137013	N	A	N	N	A	A	N	N	A	N	A	A	A	A	N	A	A	N	A	A	N	N	N	A	A	N	A	N	N	N	N	N	N	A	N	A	N	N	N	N	A	A	A	N	A	A
S5924_159618	G/T	5924	159618	N	N	N	G	N	N	N	N	G	N	N	N	N	N	N	N	N	N	N	N	N	G	N	N	N	N	N	N	N	G	N	N	N	N	N	N	N	N	N	G	N	N	N	G	G	N
C5946175_327	G/T	5946175	327	N	G	N	N	G	N	N	G	N	N	N	N	N	N	N	N	N	N	N	N	N	N	N	N	N	N	N	N	N	G	N	N	N	N	N	N	N	N	N	N	N	N	N	N	N	N
C5946175_344	C/A	5946175	344	N	C	N	N	C	N	N	C	N	N	N	N	N	N	N	N	N	N	N	N	N	N	N	N	N	N	N	N	N	C	N	N	N	N	N	N	N	N	N	N	N	N	N	N	N	N
C5946175_347	G/A	5946175	347	N	G	N	N	G	N	N	G	N	N	N	N	N	N	N	N	N	N	N	N	N	N	N	N	N	N	N	N	N	G	N	N	N	N	N	N	N	N	N	N	N	N	N	N	N	N
C5946529_76	G/T	5946529	76	N	G	N	N	G	G	N	G	G	N	G	G	G	G	N	G	G	N	G	G	G	N	G	G	G	N	G	G	G	N	G	G	N	G	N	G	N	N	N	N	G	G	G	G	G	G
S59472_495	T/C	59472	495	N	T	N	N	T	T	N	N	N	N	T	T	T	T	N	T	T	N	T	T	T	N	N	T	T	N	T	T	N	N	N	N	N	T	N	T	N	N	N	N	T	T	T	N	N	T
C5984905_323	A/T	5984905	323	A	A	A	A	A	A	A	A	A	N	A	A	A	A	A	A	A	A	A	A	A	A	A	A	A	A	A	N	A	A	A	A	A	A	A	A	A	N	N	N	A	A	A	A	A	A
C6021113_392	A/G	6021113	392	N	A	N	N	N	N	N	N	N	N	N	N	N	N	N	N	N	N	N	N	N	N	N	N	A	A	N	N	N	N	N	N	N	N	N	A	N	N	N	N	N	A	N	N	N	N
C6070427_282	T/A	6070427	282	N	T	N	N	T	T	N	N	T	N	T	T	T	T	N	T	T	N	T	T	N	N	N	T	T	N	T	N	N	N	N	T	N	T	N	N	N	N	N	N	T	T	T	N	T	T
C6115967_269	T/G	6115967	269	N	T	N	N	N	T	N	N	N	T	N	N	N	N	N	N	N	N	N	N	N	N	N	N	N	N	N	N	T	N	T	N	T	T	N	N	N	N	N	N	N	N	T	N	N	N
C6138915_277	G/C	6138915	277	G	G	G	G	G	G	G	G	G	N	G	G	G	G	G	G	G	G	G	G	G	G	G	G	G	G	G	G	G	G	G	G	N	G	G	G	G	N	N	N	G	G	G	G	G	G
C6138915_281	C/A	6138915	281	C	C	C	C	C	C	C	C	C	N	C	C	C	C	C	C	C	C	C	C	C	C	C	C	C	C	C	C	C	C	C	C	N	C	C	C	C	N	N	N	C	C	C	C	C	C
S6152_36788	G/T	6152	36788	N	G	N	N	G	G	N	N	N	N	G	G	G	G	N	G	G	N	G	G	G	N	N	G	G	N	G	G	N	G	N	N	N	G	N	N	N	N	N	N	G	G	G	G	N	G
S6152_36817	C/A	6152	36817	N	C	N	N	C	C	N	N	N	N	C	C	C	C	N	C	C	N	C	C	C	N	N	C	C	N	C	C	N	C	N	N	N	C	N	N	N	N	N	N	C	C	C	C	N	C
S61724_11035	T/A	61724	11035	N	N	N	N	N	N	N	N	N	T	N	N	N	N	N	N	N	N	N	N	N	N	N	N	N	N	N	N	N	N	N	N	N	N	N	N	N	N	N	N	N	N	N	N	N	N
S61724_11055	G/A	61724	11055	N	N	N	N	N	N	N	N	N	G	N	N	N	N	N	N	N	N	N	N	N	N	N	N	N	N	N	N	N	N	N	N	N	N	N	N	N	N	N	N	N	N	N	N	N	N
C6272637_434	A/G	6272637	434	A	A	A	A	A	A	A	N	A	N	A	A	A	A	N	A	A	A	A	A	A	A	N	A	A	A	A	A	N	A	A	N	N	A	A	A	A	N	N	N	A	A	A	A	A	A
C6272637_440	A/G	6272637	440	A	A	A	A	A	A	A	N	A	N	A	A	A	A	A	A	A	A	A	A	A	A	N	A	A	A	A	A	N	A	A	N	N	A	A	A	A	N	N	N	A	A	A	A	N	A
C6272637_472	C/T	6272637	472	C	C	C	C	C	C	C	N	C	N	C	C	C	C	C	C	C	C	C	C	C	C	N	C	C	C	C	C	N	C	C	N	N	C	C	C	C	N	N	N	C	C	C	C	C	C
C6273025_636	T/C	6273025	636	T	T	T	T	T	T	T	T	T	N	T	T	T	T	T	T	T	T	T	T	T	T	T	T	T	T	T	T	T	T	T	T	N	T	T	T	T	N	N	N	T	T	T	T	T	T
C6288435_336	A/G	6288435	336	N	N	N	A	N	N	N	N	N	N	N	N	N	N	N	N	N	A	N	N	N	N	N	N	N	N	N	N	N	N	N	N	N	N	A	N	A	N	N	N	N	N	N	N	N	N
C6288435_341	A/T	6288435	341	N	N	N	A	N	N	N	N	N	N	N	N	N	N	N	N	N	A	N	N	N	N	N	N	N	N	N	N	N	N	N	N	N	N	A	N	A	N	N	N	N	N	N	N	N	N
C6288435_345	C/T	6288435	345	N	N	N	C	N	N	N	N	N	N	N	N	N	N	N	N	N	C	N	N	N	N	N	N	N	N	N	N	N	N	N	N	N	N	C	N	C	N	N	N	N	N	N	N	N	N
C6288435_349	A/G	6288435	349	N	N	N	A	N	N	N	N	N	N	N	N	N	N	N	N	N	A	N	N	N	N	N	N	N	N	N	N	N	N	N	N	N	N	A	N	A	N	N	N	N	N	N	N	N	N
C6288435_350	A/G	6288435	350	N	N	N	A	N	N	N	N	N	N	N	N	N	N	N	N	N	A	N	N	N	N	N	N	N	N	N	N	N	N	N	N	N	N	A	N	A	N	N	N	N	N	N	N	N	N
C6288435_351	G/A	6288435	351	N	N	N	G	N	N	N	N	N	N	N	N	N	N	N	N	N	G	N	N	N	N	N	N	N	N	N	N	N	N	N	N	N	N	G	N	G	N	N	N	N	N	N	N	N	N
C6288435_373	A/T	6288435	373	N	N	N	A	N	N	N	N	N	N	N	N	N	N	N	N	N	A	N	N	N	N	N	N	N	N	N	N	N	N	N	N	N	N	A	N	A	N	N	N	N	N	N	N	N	N
C6288435_375	C/A	6288435	375	N	N	N	C	N	N	N	N	N	N	N	N	N	N	N	N	N	C	N	N	N	N	N	N	N	N	N	N	N	N	N	N	N	N	C	N	C	N	N	N	N	N	N	N	N	N
C6288435_389	A/G	6288435	389	N	N	N	A	N	N	N	N	N	N	N	N	N	N	N	N	N	A	N	N	N	N	N	N	N	N	N	N	N	N	N	N	N	N	A	N	A	N	N	N	N	N	N	N	N	N
C6288435_392	A/G	6288435	392	N	N	N	A	N	N	N	N	N	N	N	N	N	N	N	N	N	A	N	N	N	N	N	N	N	N	N	N	N	N	N	N	N	N	A	N	A	N	N	N	N	N	N	N	N	N
S6288_102750	G/A	6288	102750	N	G	N	N	G	G	N	N	G	N	G	G	G	G	N	G	G	N	G	G	N	N	N	G	G	N	G	N	G	N	N	N	N	G	N	N	N	N	N	N	G	G	G	N	G	G
S6307_140267	A/G	6307	140267	N	N	N	N	N	N	N	N	N	A	N	N	N	N	N	N	N	N	N	N	N	N	N	N	N	N	N	N	N	N	N	N	N	N	N	N	N	N	N	A	N	N	N	N	N	N
S6307_140268	A/G	6307	140268	N	N	N	N	N	N	N	N	N	A	N	N	N	N	N	N	N	N	N	N	N	N	N	N	N	N	N	N	N	N	N	N	N	N	N	N	N	N	N	A	N	N	N	N	N	N
C6308299_290	C/G	6308299	290	N	N	N	N	N	N	N	N	N	C	N	N	N	N	N	N	N	N	N	N	N	N	N	N	N	N	N	N	N	N	N	N	N	N	N	N	N	N	N	N	N	N	N	N	N	N
C6353279_371	A/G	6353279	371	A	N	A	A	N	N	N	A	N	A	N	N	N	N	A	N	N	A	N	N	N	A	A	N	N	A	N	N	N	A	A	A	N	N	A	N	A	A	A	N	N	N	N	N	N	N
C6365251_843	T/C	6365251	843	T	T	T	T	T	T	T	T	T	N	T	T	T	T	T	T	T	T	T	T	N	T	T	T	T	T	T	T	T	T	N	T	N	T	T	T	T	N	N	N	T	T	T	T	T	T
C6366377_394	T/A	6366377	394	N	T	N	N	T	T	N	T	T	N	T	T	N	N	N	T	T	N	T	T	N	T	T	N	T	T	N	N	T	T	T	T	N	T	N	T	N	N	N	N	T	T	T	T	T	T
S6378_849	G/T	6378	849	N	G	N	N	G	G	G	G	G	N	G	G	G	G	N	G	G	N	G	G	N	G	G	G	G	G	G	G	N	G	G	G	N	G	N	G	N	N	N	N	G	G	G	G	G	G
S6378_862	C/A	6378	862	N	C	N	N	C	C	C	C	C	N	C	C	C	C	N	C	C	N	C	C	N	C	C	C	C	C	C	C	N	C	C	C	N	C	N	C	N	N	N	N	C	C	C	C	C	C
S6378_889	C/A	6378	889	N	C	N	N	C	C	C	C	C	N	C	C	C	C	N	C	C	N	C	C	N	C	C	C	C	C	C	C	N	C	C	C	N	C	N	C	N	N	N	N	C	C	C	C	C	C
C6382279_539	C/A	6382279	539	N	N	N	N	N	N	N	N	N	C	N	N	N	N	N	N	N	N	N	N	N	N	N	N	N	N	N	N	N	N	N	N	N	N	N	N	N	N	N	C	N	N	N	N	N	N
C6425151_473	T/A	6425151	473	N	N	N	N	N	N	N	N	T	N	N	N	N	N	N	N	N	N	N	N	N	N	N	N	N	N	N	N	N	N	N	N	T	N	N	N	N	N	N	N	N	N	N	T	T	N
C6427007_690	C/A	6427007	690	C	C	C	C	C	C	C	C	C	N	C	C	C	C	C	C	C	C	C	C	C	C	C	C	C	C	C	C	C	C	C	C	C	C	C	C	C	N	N	N	C	C	C	C	C	C
C6441725_917	C/A	6441725	917	C	C	C	C	C	C	C	C	C	N	C	C	C	C	C	C	C	C	C	C	C	C	C	C	C	N	C	C	N	C	C	C	N	C	C	C	C	N	N	N	C	C	C	C	C	C
C6450365_356	T/C	6450365	356	N	T	N	N	T	T	N	N	N	N	T	T	T	T	N	T	T	N	T	T	T	T	N	T	T	N	T	T	N	N	N	N	N	T	N	T	N	N	N	N	T	T	T	N	N	T
C6450365_375	G/A	6450365	375	N	G	N	N	G	G	N	N	N	N	G	G	G	G	N	G	G	N	G	G	G	G	N	G	G	N	G	G	N	N	N	N	N	G	N	G	N	N	N	N	G	G	G	N	N	G
S64635_8089	G/A	64635	8089	N	G	N	N	G	G	N	N	G	N	G	G	G	G	N	G	G	N	G	G	G	N	N	G	G	N	G	N	N	N	N	N	N	G	N	G	N	N	N	N	G	G	G	N	G	G
C6464099_899	A/C	6464099	899	N	N	N	N	N	N	N	N	A	N	N	N	N	N	N	N	N	N	N	N	N	N	N	N	N	N	N	N	N	N	N	N	N	N	N	N	N	N	N	N	N	N	N	A	A	N
C6466455_383	A/C	6466455	383	A	N	N	A	N	A	N	N	N	N	N	N	N	N	N	N	N	N	N	N	N	N	N	N	N	N	N	N	N	N	N	N	N	A	A	A	N	A	A	N	A	N	N	N	N	A
C6495318_518	A/C	6495318	518	N	A	N	N	A	A	N	N	A	N	A	A	A	A	N	A	A	N	A	A	N	N	N	A	A	N	A	N	N	N	N	N	N	A	N	A	N	N	N	N	A	A	A	N	A	A
S6495_43595	C/T	6495	43595	C	C	C	C	C	N	N	N	N	N	C	N	N	N	N	N	C	N	N	C	N	N	N	N	C	N	N	N	N	N	N	N	N	C	N	C	N	N	N	N	N	N	C	N	C	N
S6495_43601	T/G	6495	43601	T	T	T	T	T	N	N	N	N	N	T	N	N	N	N	N	T	N	N	T	N	N	N	N	T	N	N	N	N	N	N	N	N	T	N	T	N	N	N	N	N	N	T	N	T	N
C6497978_246	A/C	6497978	246	A	A	A	A	A	A	A	N	N	A	A	A	A	A	A	A	N	A	A	A	N	N	N	A	A	A	A	N	N	N	A	N	N	A	A	A	A	N	N	N	A	A	A	A	N	A
C6535702_484	T/C	6535702	484	T	T	T	N	T	T	T	N	T	N	T	T	T	T	T	T	T	T	T	T	T	T	T	T	T	T	T	N	N	T	T	T	N	T	T	N	N	N	N	N	T	T	T	T	T	T
C6535702_517	C/T	6535702	517	C	C	C	N	C	C	C	N	C	N	C	C	C	C	C	C	C	C	C	C	C	C	C	C	C	C	C	N	N	C	C	C	N	C	C	N	N	N	N	N	C	C	C	C	C	C
C6543396_318	G/C	6543396	318	G	G	G	G	G	G	G	N	G	N	G	G	G	G	G	G	G	G	G	G	G	G	N	G	G	N	G	G	N	G	N	N	N	G	G	G	G	N	N	N	G	G	G	G	G	G
S65468_166	A/G	65468	166	N	A	N	N	A	A	N	A	A	N	A	A	A	A	N	A	A	N	A	A	N	A	A	A	A	A	A	N	A	A	A	A	A	A	N	A	N	N	N	N	N	A	A	A	A	A
C6555636_1236	C/T	6555636	1236	N	N	N	N	N	N	N	C	N	C	N	N	N	N	N	N	N	N	N	N	N	N	C	N	C	C	N	N	C	N	N	C	N	N	N	N	N	N	N	N	N	N	N	N	N	N
C6555636_1250	A/T	6555636	1250	N	N	N	N	N	N	N	A	N	A	N	N	N	N	N	N	N	N	N	N	N	N	A	N	A	A	N	N	A	N	N	A	N	N	N	N	N	N	N	N	N	N	N	N	N	N
S6561_107680	T/C	6561	107680	N	T	T	N	T	T	N	N	N	N	T	T	T	T	N	T	T	N	T	T	T	N	N	T	T	T	T	T	N	N	N	N	N	T	N	T	N	N	N	N	T	T	T	N	N	T
C6570346_1147	A/T	6570346	1147	N	A	N	N	A	A	N	N	N	N	A	A	A	A	N	A	A	N	A	A	A	N	N	A	A	N	A	A	N	N	N	N	N	A	N	A	N	N	N	N	A	A	A	N	N	A
C6570346_1176	G/T	6570346	1176	N	G	N	N	G	G	N	N	N	N	G	G	G	G	N	G	G	N	G	G	G	N	N	G	G	N	G	G	N	N	N	N	N	G	N	G	N	N	N	N	G	G	N	N	N	G
C6570346_1180	A/G	6570346	1180	N	A	N	N	A	A	N	N	N	N	A	A	A	A	N	A	A	N	A	A	A	N	N	A	A	N	A	A	N	N	N	N	N	A	N	A	N	N	N	N	A	A	A	N	N	A
C6590422_148	T/A	6590422	148	N	T	T	N	T	T	T	N	T	N	T	T	T	T	N	T	T	N	T	T	T	N	N	T	T	T	T	T	N	T	N	N	N	T	T	T	T	N	N	N	T	T	T	N	T	T
C6593924_941	A/T	6593924	941	N	A	N	N	A	A	N	N	A	A	A	A	A	A	N	A	A	N	A	A	A	N	N	A	A	N	A	A	N	N	N	N	N	A	N	A	N	N	N	N	A	A	A	N	A	A
C6602426_842	C/G	6602426	842	N	C	N	N	C	N	N	N	C	N	C	C	N	C	N	C	C	N	C	C	C	N	N	C	C	N	N	N	N	N	N	N	N	C	N	C	N	N	N	N	C	C	N	N	C	C
C6602426_844	T/C	6602426	844	N	T	N	N	T	N	N	N	T	N	T	T	N	T	N	T	T	N	T	T	T	N	N	T	T	N	N	N	N	N	N	N	N	T	N	T	N	N	N	N	T	T	N	N	T	T
C6602426_865	A/T	6602426	865	N	A	N	N	A	N	N	N	A	N	A	A	N	A	N	A	A	N	A	A	A	N	N	A	A	N	N	N	N	N	N	N	N	A	N	A	N	N	N	N	A	A	N	N	A	A
C6602426_867	G/A	6602426	867	N	G	N	N	G	N	N	N	G	N	G	G	N	G	N	G	G	N	G	G	G	N	N	G	G	N	N	N	N	N	N	N	N	G	N	G	N	N	N	N	G	G	N	N	G	G
C6602426_868	A/G	6602426	868	N	A	N	N	A	N	N	N	A	N	A	A	N	A	N	A	A	N	A	A	A	N	N	A	A	N	N	N	N	N	N	N	N	N	N	A	N	N	N	N	A	A	N	N	A	A
C6602426_874	C/T	6602426	874	N	C	N	N	C	N	N	N	C	N	C	C	N	C	N	C	C	N	C	C	C	N	N	C	C	N	N	N	N	N	N	N	N	C	N	C	N	N	N	N	C	C	N	N	C	C
C6602426_876	A/G	6602426	876	N	A	N	N	A	N	N	N	A	N	A	A	N	A	N	A	A	N	N	A	A	N	N	A	A	N	N	N	N	N	N	N	N	A	N	A	N	N	N	N	A	A	N	N	A	A
C6607302_890	G/C	6607302	890	N	N	N	N	N	N	N	N	N	N	N	N	N	N	N	N	N	N	N	N	N	N	N	N	N	N	N	N	N	N	N	N	N	N	N	N	N	G	G	N	N	N	N	N	N	N
C6609252_1075	A/G	6609252	1075	N	N	N	N	N	N	N	N	N	A	N	N	N	N	N	N	N	N	N	N	N	N	N	N	N	N	N	N	N	N	N	N	N	N	N	N	N	N	N	N	N	N	N	N	N	N
C6609252_1089	A/G	6609252	1089	N	N	N	N	N	N	N	N	N	A	N	N	N	N	N	N	N	N	N	N	N	N	N	N	N	N	N	N	N	N	N	N	N	N	N	N	N	N	N	N	N	N	N	N	N	N
C6611080_471	G/A	6611080	471	N	G	N	N	G	G	G	N	N	G	G	G	G	G	G	G	G	N	G	G	G	G	N	G	G	N	G	N	N	G	N	N	N	G	N	G	N	N	N	N	G	G	G	G	N	G
C6630434_1379	T/G	6630434	1379	T	N	T	T	N	N	T	T	N	T	N	N	N	N	N	N	N	T	N	N	N	T	T	N	N	T	N	N	N	T	T	T	N	N	T	N	T	N	N	T	N	N	T	T	N	N
C6630434_1395	A/C	6630434	1395	A	N	A	A	N	N	A	A	N	A	N	N	N	N	N	N	N	A	N	N	N	A	A	N	N	A	N	N	N	A	A	A	N	N	A	N	A	N	N	A	N	N	A	A	N	N
S66516_4618	A/T	66516	4618	N	A	N	N	A	A	N	N	A	N	A	A	A	A	N	A	A	N	A	A	N	N	N	A	A	N	A	N	N	N	N	N	N	A	N	N	N	N	N	N	A	A	A	A	A	A
C6652180_632	T/C	6652180	632	N	N	N	N	N	N	N	N	N	N	N	N	T	T	N	N	T	N	T	T	T	N	N	T	T	N	N	T	N	N	N	N	N	T	N	N	N	N	N	N	N	T	N	N	N	T
C6659288_848	C/A	6659288	848	C	C	N	C	C	C	C	C	C	N	C	C	C	C	C	C	C	C	C	C	N	N	C	C	C	N	C	N	N	N	C	C	N	C	C	N	C	N	N	N	C	C	C	C	C	C
S665_68066	T/A	665	68066	T	N	T	T	N	N	T	N	N	N	N	N	N	N	T	N	N	T	N	N	N	N	N	N	N	N	N	N	N	N	N	N	N	N	T	N	T	N	N	N	N	N	N	T	N	N
S665_68067	A/C	665	68067	A	N	A	A	N	N	A	N	N	N	N	N	N	N	A	N	N	A	N	N	N	N	N	N	N	N	N	N	N	N	N	N	N	N	A	N	A	N	N	N	N	N	N	A	N	N
S665_68069	G/C	665	68069	G	N	G	G	N	N	G	N	N	N	N	N	N	N	G	N	N	G	N	N	N	N	N	N	N	N	N	N	N	N	N	N	N	N	G	N	G	N	N	N	N	N	N	G	N	N
S665_68073	A/G	665	68073	A	N	A	A	N	N	A	N	N	N	N	N	N	N	A	N	N	A	N	N	N	N	N	N	N	N	N	N	N	N	N	N	N	N	A	N	A	N	N	N	N	N	N	A	N	N
S665_68081	T/G	665	68081	T	N	T	T	N	N	T	N	N	N	N	N	N	N	T	N	N	T	N	N	N	N	N	N	N	N	N	N	N	N	N	N	N	N	T	N	T	N	N	N	N	N	N	T	N	N
S665_68084	C/T	665	68084	C	N	C	C	N	N	C	N	N	N	N	N	N	N	C	N	N	C	N	N	N	N	N	N	N	N	N	N	N	N	N	N	N	N	C	N	C	N	N	N	N	N	N	C	N	N
S665_68087	T/C	665	68087	T	N	T	T	N	N	T	N	N	N	N	N	N	N	T	N	N	T	N	N	N	N	N	N	N	N	N	N	N	N	N	N	N	N	T	N	T	N	N	N	N	N	N	T	N	N
S665_68089	A/G	665	68089	A	N	A	A	N	N	A	N	N	N	N	N	N	N	A	N	N	A	N	N	N	N	N	N	N	N	N	N	N	N	N	N	N	N	A	N	A	N	N	N	N	N	N	A	N	N
S665_68097	A/G	665	68097	A	N	A	A	N	N	A	N	N	N	N	N	N	N	A	N	N	A	N	N	N	N	N	N	N	N	N	N	N	N	N	N	N	N	A	N	A	N	N	N	N	N	N	A	N	N
S665_68101	T/A	665	68101	T	N	T	T	N	N	T	N	N	N	N	N	N	N	T	N	N	T	N	N	N	N	N	N	N	N	N	N	N	N	N	N	N	N	T	N	T	N	N	N	N	N	N	T	N	N
S665_68107	C/T	665	68107	C	N	C	C	N	N	C	N	N	N	N	N	N	N	C	N	N	C	N	N	N	N	N	N	N	N	N	N	N	N	N	N	N	N	C	N	C	N	N	N	N	N	N	C	N	N
S665_68108	A/G	665	68108	A	N	A	A	N	N	A	N	N	N	N	N	N	N	A	N	N	A	N	N	N	N	N	N	N	N	N	N	N	N	N	N	N	N	A	N	A	N	N	N	N	N	N	A	N	N
S665_68109	A/G	665	68109	A	N	A	A	N	N	A	N	N	N	N	N	N	N	A	N	N	A	N	N	N	N	N	N	N	N	N	N	N	N	N	N	N	N	A	N	A	N	N	N	N	N	N	A	N	N
S665_68115	T/A	665	68115	T	N	T	T	N	N	T	N	N	N	N	N	N	N	T	N	N	T	N	N	N	N	N	N	N	N	N	N	N	N	N	N	N	N	T	N	T	N	N	N	N	N	N	T	N	N
S665_68121	A/T	665	68121	A	N	A	A	N	N	A	N	N	N	N	N	N	N	A	N	N	A	N	N	N	N	N	N	N	N	N	N	N	N	N	N	N	N	A	N	A	N	N	N	N	N	N	A	N	N
S665_68123	G/A	665	68123	G	N	G	G	N	N	G	N	N	N	N	N	N	N	G	N	N	G	N	N	N	N	N	N	N	N	N	N	N	N	N	N	N	N	G	N	G	N	N	N	N	N	N	G	N	N
C6669870_125	C/T	6669870	125	N	C	N	N	C	C	N	N	C	N	C	C	C	C	N	C	C	N	C	C	N	N	N	C	C	N	C	N	N	N	N	N	N	C	N	N	N	N	N	N	C	C	C	C	C	C
C6669870_127	T/A	6669870	127	N	T	N	N	T	T	N	N	T	N	T	T	T	T	N	T	T	N	T	T	N	N	N	T	T	N	T	N	N	N	N	N	N	T	N	N	N	N	N	N	T	T	T	T	T	T
C6669870_129	T/C	6669870	129	N	T	N	N	T	T	N	N	T	N	T	T	T	T	N	T	T	N	T	T	N	N	N	T	T	N	T	N	N	N	N	N	N	T	N	N	N	N	N	N	T	T	T	T	T	T
C6669870_153	T/C	6669870	153	N	T	N	N	T	T	N	N	T	N	T	N	T	T	N	T	T	N	T	T	N	N	N	T	T	N	T	N	N	N	N	N	N	T	N	N	N	N	N	N	T	T	T	T	T	T
C6669870_155	G/A	6669870	155	N	G	N	N	G	G	N	N	G	N	G	G	G	G	N	G	G	N	G	G	N	N	N	G	G	N	G	N	N	N	N	N	N	G	N	N	N	N	N	N	G	G	G	G	G	G
C6669870_167	T/A	6669870	167	N	T	N	N	T	T	N	N	T	N	T	T	T	T	N	T	T	N	N	T	N	N	N	T	T	N	T	N	N	N	N	N	N	T	N	N	N	N	N	N	T	T	T	T	T	T
C6669870_172	A/C	6669870	172	N	A	N	N	N	A	N	N	A	N	A	A	A	A	N	A	A	N	A	A	N	N	N	A	A	N	A	N	N	N	N	N	N	A	N	N	N	N	N	N	A	A	A	A	A	A
C6669870_177	A/C	6669870	177	N	A	N	N	A	A	N	N	A	N	A	A	A	A	N	A	A	N	A	A	N	N	N	A	A	N	A	N	N	N	N	N	N	A	N	N	N	N	N	N	A	A	A	A	A	A
C6680536_602	G/C	6680536	602	G	G	N	N	G	G	G	N	G	N	G	G	G	G	N	G	G	G	G	G	G	N	G	G	G	G	G	G	G	N	N	G	N	G	N	G	G	N	N	N	G	G	G	N	G	G
S66855_17359	T/A	66855	17359	N	N	N	N	N	N	N	N	N	N	N	N	N	N	N	N	N	N	N	N	N	N	N	N	N	N	N	N	N	N	N	N	N	N	N	N	N	N	N	T	N	N	N	N	N	N
S66855_17363	T/A	66855	17363	N	N	N	N	N	N	N	N	N	N	N	N	N	N	N	N	N	N	N	N	N	N	N	N	N	N	N	N	N	N	N	N	N	N	N	N	N	N	N	T	N	N	N	N	N	N
S66855_17368	G/C	66855	17368	N	N	N	N	N	N	N	N	N	N	N	N	N	N	N	N	N	N	N	N	N	N	N	N	N	N	N	N	N	N	N	N	N	N	N	N	N	N	N	G	N	N	N	N	N	N
C6685976_268	G/T	6685976	268	N	G	N	N	G	G	N	N	G	G	G	G	G	G	G	G	G	N	G	G	G	G	N	G	G	N	G	G	N	N	N	N	G	G	N	G	G	N	N	N	G	G	G	G	G	G
C6688454_1487	A/G	6688454	1487	A	A	A	A	A	A	A	A	A	N	A	A	A	A	A	A	A	A	A	A	A	A	A	A	A	A	A	A	A	A	A	A	A	A	A	A	A	N	N	N	A	A	A	A	A	A
C6703836_1254	T/A	6703836	1254	N	N	N	N	N	N	N	N	N	N	N	N	N	N	N	N	N	N	N	N	N	N	N	N	N	N	N	N	N	N	N	N	N	N	N	N	N	N	N	N	N	N	N	N	N	N
C6714448_88	A/G	6714448	88	N	N	N	N	A	N	N	N	N	N	N	N	N	A	N	N	N	N	N	N	N	N	A	N	N	N	N	N	N	N	N	N	N	A	N	N	N	N	N	A	N	N	N	N	N	N
C6719436_859	C/T	6719436	859	N	C	N	N	N	C	N	N	N	N	N	N	N	N	N	N	N	N	N	N	N	N	N	N	N	N	N	C	N	N	N	C	N	N	N	N	N	N	N	N	N	N	N	C	N	N
C6719436_866	G/C	6719436	866	N	G	N	N	N	G	N	N	N	N	N	N	N	N	N	N	N	N	N	N	N	N	N	N	N	N	N	G	N	N	N	G	N	N	N	N	N	N	N	N	N	N	N	G	N	N
C6719436_869	C/T	6719436	869	N	C	N	N	N	C	N	N	N	N	N	N	N	N	N	N	N	N	N	N	N	N	N	N	N	N	N	C	N	N	N	C	N	N	N	N	N	N	N	N	N	N	N	C	N	N
C6719436_873	C/T	6719436	873	N	C	N	N	N	C	N	N	N	N	N	N	N	N	N	N	N	N	N	N	N	N	N	N	N	N	N	C	N	N	N	C	N	N	N	N	N	N	N	N	N	N	N	C	N	N
C6719436_875	G/A	6719436	875	N	G	N	N	N	G	N	N	N	N	N	N	N	N	N	N	N	N	N	N	N	N	N	N	N	N	N	G	N	N	N	G	N	N	N	N	N	N	N	N	N	N	N	G	N	N
C6719436_878	C/T	6719436	878	N	C	N	N	N	C	N	N	N	N	N	N	N	N	N	N	N	N	N	N	N	N	N	N	N	N	N	C	N	N	N	C	N	N	N	N	N	N	N	N	N	N	N	C	N	N
C6719436_883	G/A	6719436	883	N	G	N	N	N	G	N	N	N	N	N	N	N	N	N	N	N	N	N	N	N	N	N	N	N	N	N	G	N	N	N	G	N	N	N	N	N	N	N	N	N	N	N	G	N	N
C6719436_885	C/T	6719436	885	N	C	N	N	N	C	N	N	N	N	N	N	N	N	N	N	N	N	N	N	N	N	N	N	N	N	N	C	N	N	N	C	N	N	N	N	N	N	N	N	N	N	N	C	N	N
C6719436_886	G/A	6719436	886	N	G	N	N	N	G	N	N	N	N	N	N	N	N	N	N	N	N	N	N	N	N	N	N	N	N	N	G	N	N	N	G	N	N	N	N	N	N	N	N	N	N	N	G	N	N
C6719436_898	A/G	6719436	898	N	A	N	N	N	A	N	N	N	N	N	N	N	N	N	N	N	N	N	N	N	N	N	N	N	N	N	A	N	N	N	A	N	N	N	N	N	N	N	N	N	N	N	A	N	N
C6719436_899	C/T	6719436	899	N	C	N	N	N	C	N	N	N	N	N	N	N	N	N	N	N	N	N	N	N	N	N	N	N	N	N	C	N	N	N	C	N	N	N	N	N	N	N	N	N	N	N	C	N	N
C6731207_2117	C/G	6731207	2117	N	C	N	N	C	C	N	C	C	N	C	C	C	C	N	C	C	N	C	C	C	N	C	C	C	N	C	C	N	N	C	C	N	C	N	C	N	N	N	N	C	C	C	C	C	C
C6731207_2126	A/C	6731207	2126	N	A	N	N	A	A	N	A	A	N	A	A	A	A	N	A	A	N	A	A	A	N	A	A	A	N	A	A	N	N	A	A	N	A	N	A	N	N	N	N	A	A	A	A	A	A
C6731207_2132	C/T	6731207	2132	N	C	N	N	C	C	N	C	C	N	C	C	C	C	N	C	C	N	C	C	C	N	C	C	C	N	C	C	N	N	C	C	N	C	N	C	N	N	N	N	C	C	C	C	C	C
C6731207_2133	A/T	6731207	2133	N	A	N	N	A	A	N	A	A	N	A	A	A	A	N	A	A	N	A	A	A	N	A	A	A	N	A	A	N	N	A	A	N	A	N	A	N	N	N	N	A	A	A	A	A	A
C6731207_2134	A/G	6731207	2134	N	A	N	N	A	A	N	A	A	N	A	A	A	A	N	A	A	N	A	A	A	N	A	A	A	N	A	A	N	N	A	A	N	A	N	A	N	N	N	N	A	A	A	A	A	A
C6731207_2163	T/C	6731207	2163	N	T	N	N	T	T	N	T	T	N	T	T	T	T	N	T	T	N	T	T	T	N	T	T	T	N	T	T	N	N	T	T	N	T	N	T	N	N	N	N	T	T	T	T	T	T
C6755623_351	A/C	6755623	351	N	A	N	A	A	A	N	N	A	A	A	A	A	A	N	A	A	N	A	A	A	N	N	A	A	N	A	A	N	N	N	N	N	A	N	A	N	N	N	N	A	A	A	N	A	A
C6756839_1854	T/G	6756839	1854	T	T	T	T	T	T	T	T	N	N	T	T	T	T	T	T	T	T	T	T	T	T	T	T	T	N	T	T	T	T	N	T	N	T	T	T	T	N	N	N	T	T	T	T	N	T
C6756839_1856	T/G	6756839	1856	T	T	T	T	T	T	T	T	N	N	T	T	T	T	T	T	T	T	T	T	T	T	T	T	T	N	T	T	T	T	N	T	N	T	T	T	T	N	N	N	T	T	T	T	N	T
S6765_74852	A/C	6765	74852	A	N	A	A	N	N	A	N	N	N	N	N	N	N	A	N	N	A	N	N	N	N	N	N	N	N	N	N	N	N	N	N	N	N	A	N	A	N	N	N	N	N	N	A	N	N
C6774275_3512	G/T	6774275	3512	N	G	N	N	N	N	N	N	N	N	G	N	N	N	N	N	N	N	G	N	N	N	N	N	N	G	N	N	N	N	N	N	N	G	N	N	N	N	N	G	N	N	G	G	G	N
C6775195_435	A/T	6775195	435	A	A	N	A	A	A	N	A	A	N	A	A	N	A	N	A	A	N	A	A	A	N	N	A	A	N	A	A	N	N	N	A	N	A	N	A	N	N	N	N	A	A	A	N	N	A
C6775195_436	C/T	6775195	436	C	C	N	C	C	C	N	C	C	N	C	C	N	N	N	C	C	N	C	C	C	N	N	C	C	N	C	C	N	N	N	C	N	C	N	C	N	N	N	N	C	C	C	N	N	C
C6775195_442	C/T	6775195	442	C	C	N	C	C	C	N	C	C	N	C	C	N	C	N	C	C	N	C	C	C	N	N	C	C	N	C	C	N	N	N	C	N	C	N	C	N	N	N	N	C	C	C	N	N	C
C6775195_446	C/T	6775195	446	C	C	N	C	C	C	N	C	C	N	C	C	N	C	N	C	C	N	C	C	C	N	N	C	C	N	C	C	N	N	N	C	N	C	N	C	N	N	N	N	C	C	C	N	N	C
C6789423_3045	A/G	6789423	3045	N	N	N	N	N	N	N	N	N	A	N	N	N	N	N	N	N	N	N	N	N	N	N	N	N	N	N	N	N	N	N	N	N	N	N	N	N	N	N	A	N	N	N	N	N	N
C6792047_76	T/C	6792047	76	N	N	N	N	T	N	N	N	T	T	N	N	N	N	N	N	T	N	N	T	N	N	N	T	N	N	T	T	N	N	N	N	N	N	N	N	N	N	N	N	N	N	N	N	N	T
C6795035_3760	A/C	6795035	3760	N	N	N	N	N	N	N	N	N	A	N	N	N	N	N	N	N	N	N	N	N	N	N	N	A	N	N	N	N	N	N	N	N	N	N	N	N	A	A	A	N	N	N	N	N	N
S67975_323	C/A	67975	323	N	N	N	N	N	N	N	N	N	C	N	N	N	N	N	N	N	N	N	N	N	N	C	N	N	N	N	N	N	N	N	N	C	N	N	N	N	N	N	N	N	N	N	N	N	N
S6806_28666	G/C	6806	28666	N	G	N	N	G	G	N	N	N	N	G	G	N	N	N	G	G	N	G	G	G	G	N	G	G	G	N	G	N	G	G	N	G	G	N	G	N	N	N	N	G	G	G	N	N	G
C6812857_9994	C/T	6812857	9994	N	C	N	N	N	N	N	C	N	N	C	C	N	C	N	C	C	N	N	N	C	N	C	N	C	N	N	N	N	N	C	N	N	C	N	C	N	N	N	N	N	C	N	N	N	C
C6812857_9996	C/A	6812857	9996	N	C	N	N	N	N	N	C	N	N	C	C	N	C	N	C	C	N	N	N	C	N	C	N	C	N	N	N	N	N	C	N	N	C	N	C	N	N	N	N	N	C	N	N	N	C
C6812857_10000	T/C	6812857	10000	N	T	N	N	N	N	N	T	N	N	T	T	N	T	N	T	T	N	N	N	T	N	T	N	T	N	N	N	N	N	T	N	N	T	N	T	N	N	N	N	N	T	N	N	N	T
C6812857_10003	T/C	6812857	10003	N	T	N	N	N	N	N	T	N	N	T	T	N	T	N	T	T	N	N	N	T	N	T	N	T	N	N	N	N	N	T	N	N	T	N	T	N	N	N	N	N	T	N	N	N	T
C6812857_10007	A/G	6812857	10007	N	A	N	N	N	N	N	A	N	N	A	A	N	A	N	A	A	N	N	N	A	N	A	N	A	N	N	N	N	N	A	N	N	A	N	A	N	N	N	N	N	A	N	N	N	A
C6813003_10654	A/T	6813003	10654	N	N	N	N	N	N	N	N	N	N	N	N	N	N	N	N	N	N	N	N	N	N	N	N	N	N	N	N	N	N	N	N	A	N	N	N	N	N	N	N	N	N	N	N	N	N
S6822_60586	C/A	6822	60586	N	N	N	N	N	N	N	N	N	N	C	N	N	N	N	N	C	N	N	N	C	N	N	N	N	N	N	C	N	N	N	N	N	N	N	N	N	N	N	N	C	N	N	N	N	N
S6822_60587	C/A	6822	60587	N	N	N	N	N	N	N	N	N	N	C	N	N	N	N	N	C	N	N	N	C	N	N	N	N	N	N	C	N	N	N	N	N	N	N	N	N	N	N	N	C	N	N	N	N	N
S6822_60615	G/A	6822	60615	N	N	N	N	N	N	N	N	N	N	G	N	N	N	N	N	G	N	N	N	G	N	N	N	N	N	N	G	N	N	N	N	N	N	N	N	N	N	N	N	G	N	N	N	N	N
S6822_60629	C/T	6822	60629	N	N	N	N	N	N	N	N	N	N	C	N	N	N	N	N	C	N	N	N	C	N	N	N	N	N	N	C	N	N	N	N	N	N	N	N	N	N	N	N	C	N	N	N	N	N
S68921_5643	T/A	68921	5643	N	T	N	N	T	N	N	N	T	N	T	T	N	N	N	T	T	N	T	T	T	T	T	T	N	N	T	T	N	T	N	N	N	N	N	N	N	N	N	N	N	T	N	N	T	N
S68921_5674	A/G	68921	5674	N	A	N	N	A	N	N	N	A	N	A	A	N	N	N	A	A	N	A	A	A	A	A	A	N	N	A	A	N	A	N	N	N	N	N	N	N	N	N	N	N	A	N	N	A	N
S68921_5675	A/C	68921	5675	N	A	N	N	A	N	N	N	A	N	A	A	N	N	N	A	A	N	A	A	A	A	A	A	N	N	A	A	N	A	N	N	N	N	N	N	N	N	N	N	N	A	N	N	A	N
S68921_5698	A/G	68921	5698	N	A	N	N	A	N	N	N	A	N	A	A	N	N	N	A	N	N	A	A	A	A	A	A	N	N	A	A	N	A	N	N	N	N	N	N	N	N	N	N	N	A	N	N	A	N
S7098_8840	T/A	7098	8840	T	T	N	N	N	T	N	N	T	N	T	N	T	N	N	N	T	N	T	T	N	N	T	T	T	N	T	N	N	N	N	T	T	T	T	N	T	N	N	N	N	T	T	T	T	T
S7098_8863	A/T	7098	8863	A	A	N	N	N	A	N	N	A	N	A	N	A	N	N	N	A	N	A	A	N	N	A	A	A	N	A	N	N	N	N	A	A	A	A	N	A	N	N	N	N	A	A	A	A	A
S7098_8865	A/G	7098	8865	A	A	N	N	N	A	N	N	A	N	A	N	A	N	N	N	A	N	A	A	N	N	A	A	A	N	A	N	N	N	N	A	A	A	A	N	A	N	N	N	N	A	A	A	A	A
S7355_7819	G/A	7355	7819	G	G	G	G	G	G	N	N	G	N	G	G	G	G	N	G	G	G	G	G	G	N	N	G	G	G	G	G	N	N	N	N	G	G	G	G	G	N	N	N	G	G	G	N	G	G
S7355_7823	C/T	7355	7823	C	C	C	C	C	C	N	N	C	N	C	C	C	C	N	C	C	C	C	C	C	N	N	C	C	C	C	C	N	N	N	N	C	C	C	C	C	N	N	N	C	C	C	N	C	C
S73951_298	T/C	73951	298	N	T	N	N	T	N	N	N	T	N	N	N	N	T	N	T	T	N	N	T	N	N	N	T	N	N	N	N	N	N	N	N	N	T	N	T	N	N	N	N	N	T	N	N	T	T
S73951_324	T/C	73951	324	N	T	N	N	T	N	N	N	T	N	N	N	N	T	N	T	T	N	N	T	N	N	N	T	N	N	N	N	N	N	N	N	N	N	N	T	N	N	N	N	N	T	N	N	T	T
S73951_341	G/A	73951	341	N	G	N	N	G	N	N	N	G	N	N	N	N	G	N	G	G	N	N	G	N	N	N	G	N	N	N	N	N	N	N	N	N	G	N	G	N	N	N	N	N	G	N	N	G	G
S73951_344	A/G	73951	344	N	A	N	N	A	N	N	N	A	N	N	N	N	A	N	A	A	N	N	A	N	N	N	A	N	N	N	N	N	N	N	N	N	A	N	A	N	N	N	N	N	A	N	N	A	A
S75433_1253	T/G	75433	1253	N	T	N	N	T	T	N	T	T	N	T	T	T	T	N	T	T	N	T	T	T	N	T	T	T	T	T	T	T	N	T	T	N	T	N	N	N	N	N	N	T	T	T	T	T	T
S75433_1254	A/T	75433	1254	N	A	N	N	A	A	N	A	A	N	A	A	A	A	N	A	A	N	A	A	A	N	A	A	A	A	A	A	A	N	A	A	N	A	N	N	N	N	N	N	A	A	A	A	A	A
S7555_229250	A/T	7555	229250	N	N	N	N	N	N	N	A	N	A	A	N	A	A	N	N	A	N	A	N	N	A	N	A	N	A	N	N	A	A	N	A	N	A	N	N	N	N	N	N	A	N	N	N	A	A
S7555_229285	G/T	7555	229285	N	N	N	N	N	N	N	G	N	G	G	N	G	G	N	N	G	N	G	N	N	G	N	G	N	G	N	N	G	G	N	G	N	G	N	N	N	N	N	N	G	N	N	N	G	G
S76320_8985	T/C	76320	8985	N	T	N	T	T	T	N	N	N	N	N	N	T	T	N	N	N	N	N	N	T	N	N	T	T	N	N	N	N	N	T	N	N	T	T	T	T	N	N	N	N	T	T	N	T	N
S76320_8989	T/A	76320	8989	N	T	N	T	T	T	N	N	N	N	N	N	T	T	N	N	N	N	N	N	T	N	N	T	T	N	N	N	N	N	T	N	N	T	T	T	T	N	N	N	N	T	T	N	T	N
S76320_9000	T/G	76320	9000	N	T	N	T	T	T	N	N	N	N	N	N	T	T	N	N	N	N	N	N	T	N	N	T	T	N	N	N	N	N	T	N	N	T	T	T	T	N	N	N	N	T	T	N	T	N
S778_23968	A/T	778	23968	N	A	N	N	A	A	N	A	A	N	A	A	A	A	N	A	A	N	A	A	A	A	A	A	A	A	A	A	A	A	N	A	N	A	N	A	N	N	N	N	A	A	A	A	A	A
S8015_40527	T/A	8015	40527	N	N	N	N	N	N	N	N	N	T	N	N	N	N	N	N	N	N	N	N	N	N	N	N	N	N	N	N	N	N	N	N	T	N	N	N	N	N	N	T	N	N	N	N	N	N
S8078_90514	C/G	8078	90514	N	C	N	C	C	C	N	N	C	N	C	C	C	C	N	C	C	N	C	C	C	N	N	C	C	N	C	N	N	C	N	N	N	C	N	N	N	N	N	N	C	C	C	C	C	C
S8136_98098	T/A	8136	98098	N	T	N	N	T	T	N	T	T	N	T	T	T	T	N	T	T	N	T	T	N	T	T	T	T	T	T	N	N	N	T	T	T	T	N	N	N	N	N	N	T	T	T	N	T	T
S8205_113242	C/G	8205	113242	N	C	N	N	C	C	N	N	N	N	C	C	C	C	N	C	C	N	C	C	C	N	N	C	C	N	C	C	N	N	N	N	N	C	N	C	N	N	N	N	C	C	C	N	N	C
S8205_113271	A/T	8205	113271	N	A	N	N	A	A	N	N	N	N	A	A	A	A	N	A	A	N	A	A	A	N	N	A	A	N	A	A	N	N	N	N	N	A	N	A	N	N	N	N	A	A	A	N	N	A
S8205_113272	T/C	8205	113272	N	T	N	N	T	T	N	N	N	N	T	T	T	T	N	T	T	N	T	T	T	N	N	T	T	N	T	T	N	N	N	N	N	T	N	T	N	N	N	N	T	T	T	N	N	T
S832_3485	A/G	832	3485	N	N	N	N	N	N	N	N	N	A	N	N	N	N	N	N	N	N	N	N	N	N	N	N	N	N	N	N	N	N	N	N	N	N	N	N	N	N	N	N	N	N	N	N	N	N
S832_3491	A/G	832	3491	N	N	N	N	N	N	N	N	N	A	N	N	N	N	N	N	N	N	N	N	N	N	N	N	N	N	N	N	N	N	N	N	N	N	N	N	N	N	N	N	N	N	N	N	N	N
S832_3502	T/C	832	3502	N	N	N	N	N	N	N	N	N	T	N	N	N	N	N	N	N	N	N	N	N	N	N	N	N	N	N	N	N	N	N	N	N	N	N	N	N	N	N	N	N	N	N	N	N	N
S832_3514	A/G	832	3514	N	N	N	N	N	N	N	N	N	A	N	N	N	N	N	N	N	N	N	N	N	N	N	N	N	N	N	N	N	N	N	N	N	N	N	N	N	N	N	N	N	N	N	N	N	N
S8439_50215	T/A	8439	50215	N	N	N	N	N	N	N	N	N	T	N	N	N	N	N	N	N	N	N	N	N	N	N	N	N	N	N	N	N	N	N	N	N	N	N	N	N	N	N	N	N	N	N	N	N	N
S9156_29509	G/T	9156	29509	N	G	N	N	G	G	N	G	G	G	G	G	G	G	N	G	G	N	G	G	G	N	G	G	G	N	G	G	G	N	N	G	N	G	N	G	N	N	N	N	G	G	G	N	G	G
S9156_29549	G/T	9156	29549	N	G	N	N	G	G	N	G	G	G	G	G	G	G	N	G	G	N	G	G	G	N	G	G	G	N	G	G	G	N	N	G	N	G	N	G	N	N	N	N	G	G	G	N	G	G
S9156_29553	A/C	9156	29553	N	A	N	N	A	A	N	A	A	A	A	A	A	A	N	A	A	N	A	A	A	N	A	A	A	N	A	A	A	N	N	N	N	A	N	A	N	N	N	N	A	A	A	N	A	A
S9399_118531	T/G	9399	118531	N	N	N	N	N	N	N	N	N	T	N	N	N	N	N	N	N	N	N	N	N	N	N	N	N	N	N	N	N	N	N	N	T	N	N	N	N	N	N	T	N	N	N	N	N	N
S9468_94721	C/G	9468	94721	C	C	N	N	C	C	C	N	C	N	C	C	C	C	N	C	C	C	C	C	C	N	N	C	C	N	C	C	N	N	C	C	C	C	N	C	C	N	N	C	C	C	C	C	C	C
S9710_129200	A/C	9710	129200	A	N	A	A	N	N	A	N	N	N	N	N	N	N	N	N	N	A	N	N	N	N	N	N	N	N	N	N	N	N	N	N	N	N	A	N	A	N	N	N	N	N	N	A	A	N
S9714_23693	T/A	9714	23693	T	N	T	T	N	N	T	N	N	N	T	N	N	N	T	N	N	T	N	N	N	T	N	N	N	T	N	N	N	T	N	N	N	N	T	N	T	N	N	N	N	N	N	T	N	N
S9714_23696	A/G	9714	23696	A	N	A	A	N	N	A	N	N	N	A	N	N	N	A	N	N	A	N	N	N	A	N	N	N	A	N	N	N	A	N	N	N	N	A	N	A	N	N	N	N	N	N	A	N	N
S9714_23717	C/T	9714	23717	C	N	C	C	N	N	C	N	N	N	C	N	N	N	C	N	N	C	N	N	N	C	N	N	N	C	N	N	N	C	N	N	N	N	C	N	C	N	N	N	N	N	N	C	N	N
S9714_23721	G/A	9714	23721	G	N	G	G	N	N	G	N	N	N	G	N	N	N	G	N	N	G	N	N	N	G	N	N	N	G	N	N	N	G	N	N	N	N	G	N	G	N	N	N	N	N	N	G	N	N
S9714_23730	A/G	9714	23730	A	N	A	A	N	N	A	N	N	N	A	N	N	N	A	N	N	A	N	N	N	A	N	N	N	A	N	N	N	A	N	N	N	N	A	N	A	N	N	N	N	N	N	A	N	N
S9714_23736	T/C	9714	23736	T	N	T	T	N	N	T	N	N	N	T	N	N	N	T	N	N	T	N	N	N	T	N	N	N	T	N	N	N	T	N	N	N	N	T	N	T	N	N	N	N	N	N	T	N	N
S9714_23740	A/G	9714	23740	A	N	A	A	N	N	A	N	N	N	A	N	N	N	A	N	N	A	N	N	N	A	N	N	N	N	N	N	N	A	N	N	N	N	A	N	A	N	N	N	N	N	N	A	N	N
S9714_23743	A/T	9714	23743	A	N	A	A	N	N	A	N	N	N	A	N	N	N	A	N	N	A	N	N	N	A	N	N	N	A	N	N	N	A	N	N	N	N	A	N	A	N	N	N	N	N	N	A	N	N
S9715_620	T/G	9715	620	N	N	N	N	N	N	N	N	T	N	N	N	N	N	N	N	N	N	N	N	N	N	N	N	N	N	N	N	N	N	N	N	N	N	N	N	N	N	N	N	N	N	N	T	T	N
S9715_651	G/A	9715	651	N	N	N	N	N	N	N	N	G	N	N	N	N	N	N	N	N	N	N	N	N	N	N	N	N	N	N	N	N	N	N	N	N	N	N	N	N	N	N	N	N	N	N	G	G	N
S9993_56155	C/T	9993	56155	C	C	N	N	C	C	N	N	N	N	C	C	C	C	N	C	C	N	C	C	C	N	N	C	C	N	C	C	N	N	N	N	N	C	N	C	N	N	N	N	C	C	C	N	N	C
S9993_56157	A/G	9993	56157	A	A	N	N	A	A	N	N	N	N	A	A	A	A	N	A	A	N	A	A	A	N	N	A	A	N	A	A	N	N	N	N	N	A	N	A	N	N	N	N	A	A	A	N	N	A
S9993_56159	C/G	9993	56159	C	C	N	N	C	C	N	N	N	N	C	C	C	C	N	C	C	N	C	C	C	N	N	C	C	N	C	C	N	N	N	N	N	C	N	C	N	N	N	N	C	C	C	N	N	C
[truncated: 72 more columns]

## Sheet: ensifolia
Contig_position	alleles	chrom	pos	AC166	AC168	AC167	AC169	AC174	AC176	AC175	AC177	AC170	AC172	AC171	AC173	AC178	AC180	AC179	AC181	AC198	AC200	AC199	AC201	AC206	AC208	AC207	AC209	AC202	AC204	AC203	AC205	AC210	AC212	AC211	AC213	AC182	AC184	AC183	AC185	AC190	AC192	AC191	AC193	AC186	AC188	AC187	AC189	AC194	AC196
S10007_211826	C/G	10007	211826	N	C	N	N	C	C	N	C	N	N	C	C	N	C	N	C	C	N	C	C	C	G	C	C	C	N	C	C	C	G	C	C	N	C	N	C	N	N	N	N	C	C	C	N	N	C
S10076_40727	C/A	10076	40727	N	N	C	C	N	N	N	N	N	N	N	N	N	N	C	N	N	N	N	N	N	A	N	N	N	N	N	N	N	A	N	N	N	N	C	N	N	N	N	N	N	N	N	N	N	N
S10129_42303	T/A	10129	42303	T	N	T	N	N	N	N	T	T	N	T	N	N	N	T	N	N	T	N	N	N	A	N	N	N	N	N	T	T	N	N	N	N	N	T	N	N	N	N	N	T	N	N	N	N	N
C1013233_43	A/C	1013233	43	N	N	N	N	A	N	A	N	A	N	N	N	N	N	N	N	N	N	N	N	N	N	N	A	N	N	N	A	N	C	N	N	N	A	N	N	A	N	N	N	N	N	A	N	N	N
C1013233_44	G/A	1013233	44	N	N	N	N	G	N	G	N	G	N	N	N	N	N	N	N	N	N	N	N	N	N	N	G	N	N	N	G	N	A	N	N	N	G	N	N	G	N	N	N	N	N	G	N	N	N
S10193_18729	C/A	10193	18729	N	C	N	N	C	C	N	N	C	N	C	C	C	C	N	C	C	N	C	C	C	A	N	C	C	N	C	C	C	N	N	C	N	C	N	C	N	N	N	N	C	C	N	N	C	C
S10196_94383	C/T	10196	94383	C	C	C	C	C	C	C	N	C	N	C	C	C	C	C	C	C	C	C	C	C	T	N	C	C	N	C	C	N	T	N	N	N	C	C	C	C	N	N	N	C	C	C	C	C	C
S10210_33225	T/A	10210	33225	N	N	T	N	N	N	T	N	N	N	N	N	N	N	N	N	N	N	N	N	N	A	T	N	N	T	N	N	T	N	N	T	N	N	N	N	N	N	N	N	N	N	N	T	N	N
S10210_33225	T/A	10210	33225	N	N	T	T	N	N	T	T	N	N	N	N	N	N	T	N	N	T	N	N	N	N	T	N	N	T	N	N	T	A	N	T	N	N	T	N	T	N	N	N	N	N	N	T	N	N
S10210_33229	G/A	10210	33229	N	N	G	N	N	N	G	N	N	N	N	N	N	N	N	N	N	N	N	N	N	A	G	N	N	G	N	N	G	N	N	G	N	N	N	N	N	N	N	N	N	N	N	G	N	N
S10260_73961	A/T	10260	73961	N	N	N	N	N	N	N	N	A	N	N	N	N	N	N	N	N	N	N	N	N	T	N	N	N	N	N	N	N	N	N	N	N	N	N	N	N	N	N	N	N	N	N	A	A	N
S1026_52574	T/G	1026	52574	N	T	N	N	T	T	N	T	T	T	T	N	T	T	N	T	T	N	T	T	T	G	T	T	T	T	T	N	N	G	T	T	N	T	N	T	N	N	N	T	T	T	T	T	T	T
S10298_121376	A/C	10298	121376	N	N	N	N	N	N	N	N	N	N	A	N	N	A	N	N	A	N	N	A	N	C	N	N	N	N	N	N	N	C	N	N	N	A	N	N	N	N	N	N	A	A	A	N	A	N
S10298_121397	T/G	10298	121397	N	N	N	N	N	N	N	N	N	N	T	N	N	T	N	N	T	N	N	T	N	G	N	N	N	N	N	N	N	G	N	N	N	T	N	N	N	N	N	N	T	T	T	N	T	N
S10336_25100	G/C	10336	25100	N	G	G	N	G	G	N	N	N	G	G	G	G	G	G	G	G	G	G	G	N	C	N	G	G	N	G	N	N	N	N	N	G	G	N	G	N	G	N	G	G	G	G	G	N	N
S10352_56274	T/C	10352	56274	T	N	T	T	N	N	T	N	N	N	N	N	N	N	T	N	N	N	N	N	N	N	T	N	N	N	N	N	N	C	N	N	N	N	N	N	T	N	N	N	N	N	N	T	N	N
S1036_235013	G/A	1036	235013	G	G	G	G	G	G	G	N	G	G	G	G	G	G	G	G	G	G	G	G	G	A	G	G	G	G	G	G	N	A	G	G	G	G	G	G	G	N	N	G	G	G	G	G	G	G
S10410_67207	A/C	10410	67207	A	N	A	N	N	N	N	N	N	N	N	N	N	N	N	N	N	A	N	N	N	C	N	A	N	N	N	N	N	N	N	A	N	N	A	A	A	N	N	N	A	N	N	A	A	N
S10423_44519	C/T	10423	44519	C	C	C	N	C	C	N	N	N	N	C	C	C	C	C	C	C	N	C	C	C	N	N	C	C	N	C	C	N	T	N	N	N	C	C	C	N	N	N	N	C	C	C	C	C	C
S10423_44520	A/G	10423	44520	A	A	A	N	A	A	N	N	N	N	A	A	A	A	A	A	A	N	A	A	A	N	N	A	A	N	A	A	N	G	N	N	N	A	A	A	N	N	N	N	A	A	A	A	A	A
S10423_44526	C/G	10423	44526	C	C	C	N	C	C	N	N	N	N	C	C	C	C	C	C	C	N	C	C	C	N	N	C	C	N	C	C	N	G	N	N	N	C	C	C	N	N	N	N	C	C	C	C	C	C
S10423_44530	C/T	10423	44530	C	C	C	N	C	C	N	N	N	N	C	C	C	C	C	C	C	N	C	C	C	N	N	C	C	N	C	C	N	T	N	N	N	C	C	C	N	N	N	N	C	C	C	C	C	C
S10423_44540	C/T	10423	44540	C	C	C	N	C	C	N	N	N	N	C	C	C	C	C	C	C	N	C	C	C	N	N	C	C	N	C	C	N	T	N	N	N	C	C	C	N	N	N	N	C	C	C	C	C	C
S10423_44548	C/A	10423	44548	C	C	C	N	C	C	N	N	N	N	C	C	C	C	C	C	C	N	C	C	C	N	N	C	C	N	C	C	N	A	N	N	N	C	C	C	N	N	N	N	C	C	C	C	C	C
S10423_44555	T/C	10423	44555	T	T	T	N	T	T	N	N	N	N	T	T	T	T	T	T	T	N	T	T	T	N	N	T	T	N	T	T	N	C	N	N	N	T	T	T	N	N	N	N	T	T	T	T	T	T
S10423_98826	T/C	10423	98826	T	T	T	T	T	T	T	N	N	N	T	T	T	T	T	T	T	T	T	T	T	C	N	T	T	N	T	T	N	C	N	N	N	T	T	T	T	N	N	N	T	T	T	T	N	T
S10445_54549	T/C	10445	54549	N	N	N	N	N	N	N	N	T	N	N	N	N	N	N	N	N	N	N	N	N	C	N	N	N	N	N	N	N	N	N	N	N	N	N	N	N	N	N	N	N	N	N	T	T	N
S10458_159165	C/T	10458	159165	C	C	C	C	C	C	C	N	N	N	C	N	C	C	C	C	C	C	C	C	N	T	N	C	C	C	C	N	N	N	N	N	N	C	C	C	C	N	N	N	C	C	C	C	N	C
S10458_159166	A/G	10458	159166	A	A	A	A	A	A	A	N	N	N	A	A	A	A	A	A	A	A	A	A	N	G	N	A	A	A	A	N	N	N	N	N	N	A	A	A	A	N	N	N	A	A	A	A	N	A
S10487_75007	C/T	10487	75007	N	N	N	C	N	N	N	N	N	N	N	N	N	N	N	N	N	N	N	N	N	T	N	N	N	N	N	N	N	N	N	N	N	N	N	N	C	N	N	N	N	N	N	C	N	N
S10487_75008	A/G	10487	75008	N	N	N	A	N	N	N	N	N	N	N	N	N	N	N	N	N	N	N	N	N	G	N	N	N	N	N	N	N	N	N	N	N	N	N	N	A	N	N	N	N	N	N	A	N	N
S10487_75015	A/G	10487	75015	N	N	N	A	N	N	N	N	N	N	N	N	N	N	N	N	N	N	N	N	N	G	N	N	N	N	N	N	N	N	N	N	N	N	N	N	A	N	N	N	N	N	N	A	N	N
S10503_84309	G/T	10503	84309	G	N	G	G	N	N	N	N	N	N	N	N	N	N	N	N	N	N	N	N	N	T	N	N	N	N	N	N	N	N	N	N	N	N	N	N	N	N	N	N	N	N	N	N	N	N
S10513_186909	A/G	10513	186909	N	N	N	N	N	N	N	N	N	N	N	N	N	N	N	N	N	N	N	N	N	G	N	N	N	N	N	N	N	G	N	N	N	N	A	N	N	N	N	N	N	N	N	N	A	N
S10513_186946	G/A	10513	186946	N	N	N	N	N	N	N	N	N	N	N	N	N	N	N	N	N	N	N	N	N	A	N	N	N	N	N	N	N	A	N	N	N	N	G	N	N	N	N	N	N	N	N	N	G	N
S10513_186949	T/G	10513	186949	N	N	N	N	N	N	N	N	N	N	N	N	N	N	N	N	N	N	N	N	N	G	N	N	N	N	N	N	N	G	N	N	N	N	T	N	N	N	N	N	N	N	N	N	T	N
S10530_85788	A/G	10530	85788	N	A	N	N	N	A	N	A	A	N	A	A	A	A	N	A	A	N	A	A	N	G	A	A	A	A	A	N	N	G	A	A	N	A	N	N	N	N	N	N	A	A	A	N	A	A
C1060935_21	G/T	1060935	21	G	G	G	G	G	N	G	G	G	N	G	G	G	N	G	N	N	G	G	G	G	T	N	G	G	N	G	N	N	T	G	G	N	G	G	G	G	N	N	N	G	G	G	G	G	G
S10613_141558	T/C	10613	141558	N	T	N	N	N	N	N	N	N	N	N	N	T	T	N	N	N	N	N	N	N	C	N	N	N	T	N	N	N	C	N	N	N	T	N	N	N	N	N	N	N	N	T	T	N	N
S10672_34944	A/G	10672	34944	A	A	A	A	A	A	A	N	A	N	A	A	A	A	A	A	A	A	A	A	A	G	N	A	A	N	A	A	A	G	N	N	N	A	A	A	A	N	N	N	A	A	A	A	A	A
S10690_111750	A/G	10690	111750	N	A	N	N	A	A	N	N	A	N	A	A	A	A	N	A	A	N	A	A	A	G	N	A	A	N	A	A	N	N	N	N	N	A	N	N	N	N	N	N	A	A	A	A	A	A
S10690_111774	G/T	10690	111774	N	G	N	N	G	G	N	N	G	N	G	G	G	G	N	G	G	N	G	G	G	T	N	G	G	N	G	G	N	N	N	N	N	G	N	N	N	N	N	N	G	G	G	G	G	G
S10690_111785	G/T	10690	111785	N	G	N	N	G	G	N	N	G	N	G	G	G	G	N	G	G	N	G	G	G	T	N	G	G	N	G	G	N	N	N	N	N	G	N	N	N	N	N	N	G	G	G	G	G	G
S10690_111790	A/G	10690	111790	N	A	N	N	A	A	N	N	A	N	A	A	A	A	N	A	A	N	A	A	A	G	N	A	A	N	A	A	N	N	N	N	N	A	N	N	N	N	N	N	A	A	A	A	A	A
S10690_111800	T/G	10690	111800	N	T	N	N	T	T	N	N	T	N	T	T	T	T	N	T	T	N	T	T	T	G	N	T	T	N	T	T	N	N	N	N	N	T	N	N	N	N	N	N	T	T	T	T	T	T
S10727_60576	G/A	10727	60576	N	G	N	N	G	G	N	N	N	N	G	G	G	G	N	G	G	N	G	G	G	A	N	G	G	N	G	G	N	N	N	N	N	G	G	G	N	N	N	N	G	G	G	N	N	G
S10776_3106	T/A	10776	3106	N	T	T	N	T	T	N	N	T	N	T	T	N	T	N	T	T	N	T	T	T	A	N	T	T	N	T	T	N	A	N	N	N	T	N	T	N	N	N	N	T	T	T	N	T	T
S10776_3116	G/T	10776	3116	N	G	G	N	G	G	N	N	G	N	G	G	N	G	N	G	G	N	G	G	G	T	N	G	G	N	G	G	N	T	N	N	N	G	N	G	N	N	N	N	G	G	G	N	G	G
S10776_3120	G/T	10776	3120	N	G	G	N	G	G	N	N	G	N	G	G	N	G	N	G	G	N	G	G	G	T	N	G	G	N	G	G	N	T	N	N	N	G	N	G	N	N	N	N	G	G	G	N	G	G
S10777_178689	A/G	10777	178689	N	A	N	A	A	A	N	N	N	N	A	A	A	A	N	A	A	N	A	A	N	N	N	A	A	N	A	N	N	G	N	N	N	A	N	N	N	N	N	N	A	A	A	A	N	A
S10777_259306	T/G	10777	259306	N	T	N	N	T	T	N	N	N	N	T	T	T	T	N	T	T	N	T	T	N	G	N	T	T	N	T	N	N	N	N	N	N	T	N	N	N	N	N	N	T	T	T	N	N	T
S10777_259313	C/A	10777	259313	N	C	N	N	C	C	N	N	N	N	C	C	C	C	N	C	C	N	C	C	N	A	N	C	C	N	C	N	N	N	N	N	N	C	N	N	N	N	N	N	C	C	C	N	N	C
S10777_259323	C/T	10777	259323	N	C	N	N	C	C	N	N	N	N	C	C	C	C	N	C	C	N	C	C	N	T	N	C	C	N	C	N	N	N	N	N	N	C	N	N	N	N	N	N	C	C	C	N	N	C
S10814_177849	C/T	10814	177849	N	C	N	N	N	N	N	N	N	N	N	C	N	N	N	N	N	N	N	N	N	T	C	N	N	N	N	N	N	T	C	N	N	N	N	N	N	N	N	N	N	N	N	N	N	N
S10959_2207	A/G	10959	2207	A	A	A	A	A	A	N	A	A	N	A	A	A	A	A	A	A	N	A	A	A	G	A	A	A	N	A	A	N	N	A	A	N	A	N	A	A	A	A	N	A	A	A	A	A	A
S10983_31408	C/A	10983	31408	N	C	C	N	C	C	N	N	C	N	C	C	C	C	N	C	C	C	C	C	C	A	C	C	C	N	C	N	N	A	C	N	C	C	C	N	C	N	N	N	C	C	C	C	C	C
S10983_31410	G/A	10983	31410	N	G	G	N	G	G	N	N	G	N	G	G	G	G	N	G	G	G	G	G	G	A	G	G	G	N	G	N	G	A	G	G	G	G	G	N	G	N	N	N	G	G	G	G	G	G
S10983_31455	C/T	10983	31455	N	C	C	N	C	C	N	N	C	N	C	C	C	C	N	C	C	C	C	C	C	T	C	C	C	N	C	N	C	T	C	C	C	C	C	N	C	N	N	N	C	C	C	C	C	C
S10983_31456	A/G	10983	31456	N	A	A	N	A	A	N	N	A	N	A	A	A	A	N	A	A	A	A	A	A	G	A	A	A	N	A	N	A	G	A	N	A	A	A	N	A	N	N	N	A	A	A	A	A	A
S10983_31459	A/T	10983	31459	N	A	A	N	A	A	N	N	A	N	A	A	A	A	N	A	A	A	A	A	A	T	A	A	A	N	A	N	A	T	A	A	A	A	N	N	A	N	N	N	A	A	A	A	A	A
S10989_37776	C/A	10989	37776	N	C	N	N	C	C	N	N	C	N	C	C	C	C	N	C	C	N	C	C	C	A	N	C	C	C	C	C	N	A	N	N	N	C	N	C	N	N	N	N	C	C	C	N	C	C
S10989_67296	G/T	10989	67296	N	G	N	N	G	G	N	N	G	N	G	G	G	G	N	G	G	G	G	G	N	N	G	G	G	N	G	N	N	T	N	N	N	G	N	G	N	N	N	N	G	G	G	N	G	G
S10989_67314	A/G	10989	67314	N	A	N	A	A	A	N	N	A	N	A	A	A	A	N	A	A	A	A	A	N	N	A	A	A	N	A	N	N	G	N	N	N	A	N	A	N	N	N	N	A	A	A	N	A	A
S10989_82452	A/T	10989	82452	A	A	N	N	A	A	N	N	A	N	A	A	A	A	N	A	A	A	A	A	N	N	A	A	A	A	A	N	N	T	A	N	N	A	N	A	N	N	N	N	A	A	A	N	A	A
S10989_82459	C/A	10989	82459	C	C	N	N	C	C	N	N	C	N	C	C	C	C	N	C	C	C	C	C	N	N	C	C	C	C	C	N	N	A	C	N	N	C	N	C	N	N	N	N	C	C	C	N	C	C
S11091_164327	A/T	11091	164327	A	N	A	A	N	N	A	N	N	N	N	N	N	N	A	N	N	A	N	N	N	T	N	N	N	N	N	N	N	T	N	N	N	N	A	N	A	N	N	N	N	N	N	A	N	N
S1111_248846	G/T	1111	248846	N	G	N	N	G	G	N	N	G	G	G	G	G	G	N	G	G	N	G	G	G	T	N	G	G	G	G	G	N	T	G	N	G	G	N	G	N	N	N	N	G	G	G	G	G	G
S1111_248866	A/T	1111	248866	N	A	N	N	A	A	N	N	A	A	A	A	A	A	N	A	A	N	A	A	A	T	N	A	A	A	A	A	N	T	A	N	A	A	N	A	N	N	N	N	A	A	A	A	A	A
S11127_26435	A/T	11127	26435	N	N	N	N	N	N	N	N	N	N	N	N	N	N	N	N	N	N	N	N	N	T	N	N	N	N	N	N	N	T	A	A	A	N	N	N	N	N	N	A	N	N	N	N	N	N
C1114260_35	C/T	1114260	35	C	N	N	C	N	N	C	N	N	N	N	N	N	N	C	N	N	N	N	N	N	T	N	N	N	N	N	N	N	N	N	N	N	N	C	N	C	N	N	N	N	N	N	C	N	N
C1114260_41	G/A	1114260	41	G	N	N	G	N	N	G	N	N	N	N	N	N	N	G	N	N	N	N	N	N	A	N	N	N	N	N	N	N	N	N	N	N	N	G	N	G	N	N	N	N	N	N	G	N	N
C1114260_42	A/G	1114260	42	A	N	N	A	N	N	A	N	N	N	N	N	N	N	A	N	N	N	N	N	N	G	N	N	N	N	N	N	N	N	N	N	N	N	A	N	A	N	N	N	N	N	N	A	N	N
C1114260_56	T/A	1114260	56	T	N	N	T	N	N	T	N	N	N	N	N	N	N	T	N	N	N	N	N	N	A	N	N	N	N	N	N	N	N	N	N	N	N	T	N	T	N	N	N	N	N	N	T	N	N
C1114260_60	C/T	1114260	60	C	N	N	C	N	N	C	N	N	N	N	N	N	N	C	N	N	N	N	N	N	T	N	N	N	N	N	N	N	N	N	N	N	N	C	N	C	N	N	N	N	N	N	C	N	N
S11144_12848	C/A	11144	12848	N	N	N	N	N	N	N	N	N	N	C	C	N	N	N	N	C	N	N	N	C	A	N	N	N	N	C	C	N	A	N	N	N	N	N	N	N	C	C	N	N	N	N	N	N	N
S11144_12850	G/A	11144	12850	N	N	N	N	N	N	N	N	N	N	G	G	N	N	N	N	G	N	N	N	G	A	N	N	N	N	G	G	N	A	N	N	N	N	N	N	N	G	G	N	N	N	N	N	N	N
S1119_192906	C/G	1119	192906	C	N	C	C	N	N	N	N	N	N	N	N	N	N	N	N	N	N	N	N	N	N	N	C	N	N	N	N	N	G	N	N	N	N	N	C	C	N	N	N	N	N	N	N	N	N
S1119_192926	A/C	1119	192926	A	N	A	A	N	N	N	N	N	N	N	N	N	N	N	N	N	A	N	N	N	N	N	A	N	N	N	N	N	C	N	N	N	N	N	A	A	N	N	N	N	N	N	N	N	N
S11205_43522	T/A	11205	43522	N	T	N	N	N	N	N	N	T	N	T	N	T	T	N	T	T	N	T	T	N	A	N	T	N	N	T	N	N	A	N	N	N	T	N	N	N	N	N	N	T	T	T	T	T	T
S11210_52172	T/C	11210	52172	N	T	N	N	T	T	N	N	T	N	T	T	T	T	N	T	T	N	T	T	T	C	N	T	N	N	T	T	T	N	N	T	N	T	N	N	N	N	N	N	T	T	T	N	T	T
S11219_20516	C/G	11219	20516	C	C	C	C	C	C	C	C	C	N	C	C	C	C	C	C	C	C	C	C	N	G	C	C	C	C	C	N	C	G	C	C	N	C	C	C	C	N	N	N	C	C	C	C	C	C
S11240_42523	T/A	11240	42523	T	T	T	N	T	T	N	T	N	N	T	T	T	T	T	T	T	N	T	T	T	N	T	T	T	T	T	T	N	A	N	N	N	T	T	T	N	N	N	N	T	T	T	T	N	T
S11259_121561	C/A	11259	121561	N	C	N	N	C	C	C	N	N	C	C	C	C	C	N	C	C	N	C	C	C	A	N	C	C	N	C	C	N	A	N	N	N	C	N	C	N	N	N	N	C	C	C	C	N	C
S11348_21767	T/C	11348	21767	N	T	N	N	T	T	N	N	T	N	T	T	T	T	N	T	T	N	T	T	N	N	N	T	T	N	T	N	N	C	N	N	N	T	N	T	N	N	N	N	T	T	T	N	T	T
S11425_64421	G/C	11425	64421	N	G	N	N	G	G	N	N	G	N	G	G	G	G	N	G	G	N	G	G	N	C	N	N	G	N	G	N	N	C	N	N	N	G	N	G	N	N	N	N	N	G	G	N	G	G
S11467_10591	T/G	11467	10591	N	T	N	N	T	T	N	N	T	N	T	T	T	T	N	T	T	N	T	T	N	G	N	T	T	N	T	N	N	N	N	N	N	T	N	T	N	N	N	N	T	T	T	N	T	T
S1146_121195	A/G	1146	121195	N	A	N	N	A	A	N	N	N	N	A	A	A	A	N	A	A	N	A	A	N	G	N	A	A	N	A	N	N	G	N	N	N	A	N	N	N	N	N	N	A	A	A	N	N	A
S11482_30508	A/G	11482	30508	N	A	N	N	A	A	N	N	A	N	A	A	A	A	N	A	A	N	N	A	A	G	A	A	A	N	A	A	N	G	N	A	N	A	N	A	N	N	N	N	A	A	A	N	A	A
S11482_30546	C/T	11482	30546	N	C	N	N	C	C	N	N	C	N	C	C	C	C	N	C	C	N	N	C	C	T	C	C	C	N	C	C	N	T	N	C	N	C	N	C	N	N	N	N	C	C	C	N	C	C
S11482_30550	G/A	11482	30550	N	G	N	N	G	G	N	N	G	N	G	G	G	G	N	G	G	N	N	G	G	A	G	G	G	N	G	G	N	A	N	G	N	G	N	G	N	N	N	N	G	G	G	N	G	G
S11506_19969	A/G	11506	19969	A	A	N	A	A	A	A	A	A	N	A	A	A	A	A	A	A	N	A	A	A	G	A	A	A	A	A	A	N	G	A	A	N	A	N	A	N	N	N	N	A	A	A	A	A	A
S11534_124705	T/A	11534	124705	N	T	N	N	T	T	T	T	T	N	T	T	T	T	N	N	T	N	T	T	N	N	T	T	T	N	T	N	N	A	T	T	T	T	N	T	N	N	N	N	T	T	T	T	T	T
S11534_124732	A/T	11534	124732	N	A	N	N	A	A	A	A	A	N	A	A	A	A	N	A	A	N	A	A	N	N	A	A	A	N	A	N	N	T	A	A	A	A	N	A	N	N	N	N	A	A	A	A	A	A
S11576_200	T/C	11576	200	N	T	N	N	T	T	T	N	T	N	T	T	T	T	N	T	T	N	T	T	T	C	N	T	T	T	T	T	N	C	N	N	N	T	N	T	N	N	N	N	T	T	T	N	T	T
S11602_180969	T/C	11602	180969	N	N	N	N	N	N	N	N	N	N	N	N	N	N	N	N	N	N	N	N	N	C	T	N	N	N	N	N	T	N	N	N	T	N	N	N	N	N	N	T	N	N	N	N	N	N
S11614_17330	A/C	11614	17330	A	A	N	N	A	A	N	N	N	N	A	A	A	A	N	A	A	N	A	N	N	N	N	A	A	N	A	N	N	C	N	N	N	A	N	N	N	N	N	N	A	A	A	N	A	A
S11621_1365	G/T	11621	1365	N	G	G	N	N	G	N	N	G	N	N	N	N	N	N	N	G	G	N	G	N	N	N	N	N	N	G	N	N	T	N	N	N	G	G	N	N	N	N	N	G	G	N	N	G	G
S11669_30153	G/T	11669	30153	G	G	G	G	G	G	G	G	G	N	G	G	G	G	G	G	G	G	G	G	G	T	G	G	G	N	G	G	N	T	G	G	N	G	G	G	G	N	N	N	G	G	G	G	G	G
S11681_3669	G/T	11681	3669	N	G	N	N	G	G	N	N	G	N	G	G	G	G	N	G	G	N	G	G	N	T	N	G	G	N	G	N	N	N	N	N	N	G	N	G	N	N	N	N	G	G	G	N	G	G
S11681_3679	C/A	11681	3679	N	C	N	N	C	C	N	N	C	N	C	C	C	C	N	C	C	N	C	C	N	A	N	C	C	N	C	N	N	N	N	N	N	C	N	C	N	N	N	N	C	C	C	N	C	C
S11810_5403	T/C	11810	5403	N	T	N	N	T	T	N	N	N	N	T	T	T	T	N	T	T	N	T	T	T	C	N	T	T	N	T	N	N	N	N	N	N	T	N	T	N	N	N	N	T	T	T	N	N	T
S11831_12967	A/C	11831	12967	N	A	N	N	A	A	N	N	A	N	A	A	A	A	N	A	A	N	A	A	A	N	N	A	A	N	A	A	N	C	N	N	N	A	N	A	N	N	N	N	A	N	A	A	A	A
S1186_1797	G/A	1186	1797	G	N	G	N	N	N	N	N	N	N	N	N	N	N	N	N	N	N	N	N	N	A	N	N	N	N	N	N	N	A	G	N	N	N	N	N	N	N	N	N	N	N	N	N	N	N
S1186_1828	G/A	1186	1828	G	N	G	N	N	N	N	N	N	N	N	N	N	N	N	N	N	N	N	N	N	A	N	N	N	N	N	N	N	A	G	N	N	N	N	N	N	N	N	N	N	N	N	N	N	N
S1194_61911	G/T	1194	61911	N	N	N	N	N	N	N	N	N	G	N	N	N	N	N	N	N	N	N	N	N	T	N	N	N	N	N	N	N	T	N	N	N	N	N	N	N	N	N	G	N	N	N	N	N	N
S11958_75766	T/A	11958	75766	N	T	N	N	T	T	N	N	T	N	T	T	T	T	N	T	T	N	T	T	T	N	N	T	T	N	T	N	N	A	N	N	N	T	N	T	N	N	N	N	T	T	T	T	T	T
S11991_67955	A/C	11991	67955	N	A	N	N	A	A	N	A	N	N	A	A	A	A	N	A	A	N	A	A	A	N	N	A	A	N	A	A	A	C	A	N	N	A	N	A	N	N	N	N	A	A	A	N	N	A
S11997_71412	G/T	11997	71412	N	N	G	G	G	N	G	N	G	N	N	N	N	N	G	N	G	N	N	G	G	T	N	G	N	N	G	G	G	T	G	G	N	N	G	G	G	N	N	N	G	G	G	N	G	G
S12064_31636	A/C	12064	31636	N	N	A	A	N	N	N	N	N	N	N	A	N	N	N	N	N	N	N	N	N	N	A	N	N	N	N	N	N	C	N	A	N	N	A	N	N	N	N	N	N	N	N	A	N	N
S12064_31673	G/T	12064	31673	N	N	N	G	N	N	N	N	N	N	N	G	N	N	N	N	N	N	N	N	N	N	G	N	N	N	N	N	N	T	N	G	N	N	G	N	N	N	N	N	N	N	N	G	N	N
S12064_31686	G/T	12064	31686	N	N	G	G	N	N	N	N	N	N	N	G	N	N	N	N	N	N	N	N	N	N	G	N	N	N	N	N	N	T	N	G	N	N	G	N	N	N	N	N	N	N	N	G	N	N
S12084_57716	C/A	12084	57716	N	C	N	N	C	C	N	N	C	C	C	C	C	C	C	C	C	N	C	C	N	A	N	C	C	N	C	N	N	N	N	C	C	C	N	C	N	N	N	C	C	C	C	N	C	C
C1210636_33	T/A	1210636	33	T	N	N	N	N	N	N	N	N	N	N	N	N	N	N	N	N	N	N	N	N	N	T	N	N	N	N	N	T	A	T	T	N	N	T	N	N	N	N	N	N	N	N	N	N	N
C1210636_38	G/T	1210636	38	G	N	N	N	N	N	N	N	N	N	N	N	N	N	N	N	N	N	N	N	N	N	G	N	N	N	N	N	G	T	G	G	N	N	G	N	N	N	N	N	N	N	N	N	N	N
C1210636_62	T/A	1210636	62	T	N	N	N	N	N	N	N	N	N	N	N	N	N	N	N	N	N	N	N	N	N	T	N	N	N	N	N	T	A	T	T	N	N	T	N	N	N	N	N	N	N	N	N	N	N
S12122_8271	T/C	12122	8271	N	T	N	N	T	T	N	T	T	N	T	T	T	T	N	T	T	N	T	T	T	C	T	T	T	N	T	T	N	C	T	T	N	T	N	T	N	N	N	N	T	T	T	T	T	T
S12160_61830	A/C	12160	61830	N	A	N	N	A	A	N	N	N	N	A	A	A	A	N	A	A	A	A	N	A	N	N	A	A	N	A	A	N	C	A	N	N	A	N	A	N	N	N	N	A	A	A	N	N	A
S12202_39071	T/A	12202	39071	N	T	N	N	T	T	N	T	N	N	T	T	T	T	T	T	T	N	T	T	N	N	N	T	T	N	T	N	N	A	T	N	N	T	N	T	N	N	N	N	T	T	T	N	N	T
S12202_39117	T/A	12202	39117	N	T	N	N	T	T	N	T	N	N	T	T	T	T	T	T	T	N	T	T	N	N	N	T	T	N	T	N	N	A	T	N	N	T	N	T	N	N	N	N	T	T	T	N	N	T
S12202_47916	G/C	12202	47916	N	G	N	N	G	G	N	N	N	N	G	G	G	G	N	G	G	N	G	G	N	C	N	G	G	N	G	G	G	N	G	N	N	G	N	G	N	N	N	N	G	G	G	N	N	G
S1222_91002	T/C	1222	91002	T	N	T	N	N	N	N	N	N	N	N	N	N	N	T	N	N	T	N	N	N	C	N	N	N	N	N	N	N	C	N	N	N	N	T	N	N	N	N	N	N	N	N	T	N	N
S12233_47507	A/G	12233	47507	N	A	N	N	A	A	N	N	A	N	A	N	A	N	N	A	N	N	A	A	A	G	N	A	N	N	A	N	N	N	N	N	N	A	N	A	N	N	N	N	A	A	N	N	N	A
S12299_86349	C/T	12299	86349	C	N	C	C	N	N	C	C	C	N	N	N	N	N	C	N	N	C	N	N	N	T	N	N	N	C	N	N	N	T	C	N	N	N	C	N	C	N	N	N	N	N	N	C	C	N
S1230_10660	C/T	1230	10660	C	N	C	C	N	N	C	C	N	N	N	N	N	N	N	N	N	C	N	N	N	T	C	N	N	C	N	N	C	T	N	C	N	N	C	N	C	N	N	N	N	N	N	N	N	N
S1230_10778	G/A	1230	10778	G	N	G	G	N	N	G	N	N	N	N	N	N	N	G	N	N	G	N	N	N	A	N	N	N	G	N	N	N	A	G	G	N	N	G	N	G	N	N	N	N	N	N	G	N	N
S1230_10793	G/A	1230	10793	G	N	G	G	N	N	G	N	N	N	N	N	N	N	G	N	N	G	N	N	N	A	N	N	N	G	N	N	N	A	G	G	N	N	G	N	G	N	N	N	N	N	N	G	N	N
S1236_35798	G/T	1236	35798	N	G	N	N	N	G	N	N	G	N	G	N	N	G	N	G	G	N	G	G	G	T	N	G	G	N	G	G	N	N	N	N	N	G	N	G	N	N	N	N	G	G	G	N	G	G
S1236_35801	T/C	1236	35801	N	T	N	N	N	T	N	N	T	N	T	N	N	T	N	T	T	N	T	T	T	C	N	T	N	N	T	T	N	N	N	N	N	T	N	T	N	N	N	N	T	T	T	N	T	T
S1236_35812	A/T	1236	35812	N	A	N	N	N	A	N	N	A	N	A	N	N	A	N	A	A	N	A	A	A	T	N	A	A	N	A	A	N	N	N	N	N	A	N	A	N	N	N	N	A	A	A	N	A	A
S12381_9945	A/T	12381	9945	N	A	N	A	A	A	A	A	A	N	A	A	A	A	A	A	A	N	A	A	A	T	A	A	A	N	A	A	A	T	N	N	N	A	N	A	N	N	N	N	A	A	A	N	A	A
S12381_9957	G/A	12381	9957	N	G	N	G	G	G	G	G	G	N	G	G	G	G	G	G	G	N	G	G	G	A	G	G	G	N	G	G	G	A	N	N	N	G	N	G	N	N	N	N	G	G	G	G	G	G
S12556_12871	T/C	12556	12871	N	T	N	N	T	T	N	T	T	N	T	T	T	T	N	T	T	N	T	T	N	C	T	T	T	T	T	N	T	C	T	T	N	T	N	T	N	N	N	N	T	T	T	T	T	T
S12556_12886	T/C	12556	12886	N	T	N	N	T	T	N	T	T	N	T	T	T	T	N	T	T	N	T	T	N	C	T	T	T	T	T	N	T	C	T	T	N	T	N	T	N	N	N	N	T	T	T	T	T	T
S12556_12914	A/G	12556	12914	N	A	N	N	A	A	N	A	A	N	A	A	A	A	N	A	A	N	A	A	N	G	A	A	A	A	A	N	A	G	A	A	N	A	N	A	N	N	N	N	A	A	A	A	A	A
S1255_17880	C/T	1255	17880	C	C	C	C	C	C	C	C	C	N	C	C	C	C	N	C	C	C	C	C	N	T	C	C	C	N	C	N	N	T	C	C	N	C	C	C	C	N	N	N	C	C	C	C	C	C
S12563_73097	C/T	12563	73097	C	C	N	N	N	N	N	N	C	N	N	N	N	N	C	N	N	C	C	N	N	N	N	N	N	N	N	N	N	T	N	N	N	N	N	N	C	N	N	N	N	N	N	N	C	N
S12569_48821	A/G	12569	48821	A	A	A	A	A	A	A	A	A	N	A	A	A	A	A	N	A	A	A	A	N	N	A	A	A	A	A	N	N	G	N	A	N	A	A	A	A	N	N	N	A	A	A	A	A	A
S12569_48823	G/A	12569	48823	G	G	G	G	G	G	G	G	G	N	G	G	G	G	N	N	G	G	G	G	N	N	G	G	G	G	G	N	N	A	N	G	N	G	G	G	G	N	N	N	G	G	G	G	G	G
S12569_48848	G/A	12569	48848	G	G	G	G	G	G	G	G	G	N	G	G	G	G	G	N	G	G	G	G	N	N	G	G	G	G	G	N	N	A	N	G	N	G	G	G	G	N	N	N	G	G	G	G	G	G
S12569_48912	T/A	12569	48912	T	T	T	T	N	T	T	N	T	N	T	T	T	T	T	T	T	T	T	T	N	A	T	T	T	T	T	N	N	A	T	N	N	T	T	T	T	N	N	N	T	T	T	T	T	T
S12577_103035	C/T	12577	103035	C	C	C	C	C	C	C	N	N	N	C	C	C	C	N	C	C	N	C	C	C	N	N	C	C	C	C	C	N	T	N	N	N	C	C	N	C	N	N	N	C	C	C	C	N	C
S1262_39075	T/A	1262	39075	T	T	T	T	N	N	N	N	T	N	N	N	N	T	N	N	N	N	N	N	N	N	T	N	N	T	N	T	T	A	T	T	N	T	T	N	T	N	N	N	N	T	N	T	T	N
S1268_42223	A/G	1268	42223	N	A	N	N	A	N	N	N	N	N	A	N	A	A	N	N	A	N	A	A	A	G	N	A	A	N	N	A	N	N	N	N	N	A	N	N	N	N	N	N	N	A	N	N	N	A
S1268_42233	A/G	1268	42233	N	A	N	N	A	N	N	N	N	N	A	N	A	A	N	N	A	N	A	A	A	G	N	A	A	N	N	A	N	N	N	N	N	A	N	N	N	N	N	N	N	A	N	N	N	A
S1268_42239	G/C	1268	42239	N	G	N	N	G	N	N	N	N	N	G	N	G	G	N	N	G	N	G	G	G	C	N	G	G	N	N	G	N	N	N	N	N	G	N	N	N	N	N	N	N	G	N	N	N	G
S1269_105278	C/T	1269	105278	N	N	N	N	C	N	N	C	N	N	N	N	N	N	N	N	C	N	N	N	N	T	C	N	N	N	N	N	N	N	N	C	N	N	N	N	N	N	N	N	N	N	N	N	N	N
S12770_115824	T/C	12770	115824	N	N	N	N	N	N	N	N	T	N	N	N	N	N	N	N	N	N	N	N	N	C	N	T	N	N	N	N	T	C	T	N	N	N	N	N	N	N	N	N	N	N	N	T	T	N
S12770_115838	C/T	12770	115838	N	N	N	N	N	N	N	N	C	N	N	N	N	N	N	N	N	N	N	N	N	N	C	C	N	N	N	N	C	T	C	C	N	N	N	N	N	N	N	N	N	N	N	C	C	N
S1278_241139	C/T	1278	241139	C	C	N	C	C	C	C	N	C	N	C	C	C	C	C	C	C	C	C	C	N	T	C	C	C	C	C	N	N	T	C	C	N	C	N	C	C	N	N	C	C	C	C	C	C	C
S1278_241148	G/T	1278	241148	G	G	N	G	G	G	G	N	G	N	G	G	G	G	G	G	G	G	G	G	N	T	G	G	G	G	G	N	N	T	G	G	N	G	N	G	G	N	N	G	G	G	G	G	G	G
S1280_222500	C/A	1280	222500	N	C	C	C	C	C	C	C	C	N	C	C	C	C	C	C	C	N	C	C	C	A	C	C	C	C	C	C	N	N	C	C	N	C	C	N	C	N	C	N	C	C	C	C	C	C
S12834_33461	G/T	12834	33461	G	G	G	N	G	G	G	G	G	N	G	G	G	G	G	G	G	N	G	G	N	T	G	G	G	N	G	N	N	T	G	N	N	G	N	N	N	N	N	N	G	G	G	G	G	G
S12862_704	A/C	12862	704	N	A	N	N	A	A	N	N	A	N	A	A	N	A	N	A	N	N	N	N	A	C	A	A	A	A	N	N	N	N	A	A	N	N	N	A	N	N	N	N	N	A	N	N	A	N
S12883_142301	G/T	12883	142301	N	G	N	G	G	G	N	N	G	G	G	G	G	G	N	G	G	N	G	G	G	T	N	G	G	G	G	G	N	T	N	N	N	G	N	G	G	N	N	N	G	G	G	G	G	G
S1295_84222	A/G	1295	84222	A	A	A	A	A	A	A	A	N	N	A	A	A	A	A	A	A	A	A	A	A	G	A	A	A	A	A	N	N	N	A	A	N	A	A	N	A	N	N	N	A	A	A	A	N	A
S1295_84250	C/A	1295	84250	C	C	C	C	C	C	C	C	N	N	C	C	C	C	C	C	C	C	C	C	C	A	C	C	C	C	C	N	N	N	C	C	N	C	C	N	C	N	N	N	C	C	C	C	N	C
S12977_70309	G/T	12977	70309	G	G	N	G	G	G	N	N	G	N	G	N	G	G	N	G	G	G	G	G	N	T	N	G	G	N	G	N	N	N	N	N	N	G	N	G	N	N	N	N	G	G	G	N	G	G
S12977_70389	T/A	12977	70389	N	T	N	N	T	T	N	N	N	N	T	T	T	T	N	T	T	N	T	T	T	N	N	T	T	N	T	T	N	A	N	N	N	T	T	T	T	N	N	N	T	T	T	N	N	T
S12977_70396	T/A	12977	70396	N	T	N	N	T	T	N	N	N	N	T	T	T	T	N	T	T	N	T	T	T	N	N	T	T	N	T	T	N	A	N	N	N	T	T	T	T	N	N	N	T	T	T	N	N	T
S12977_70400	C/A	12977	70400	N	C	N	N	C	C	N	N	N	N	C	C	C	C	N	C	C	N	C	C	C	N	N	C	C	N	C	C	N	A	N	N	N	C	C	C	C	N	N	N	C	C	C	N	N	C
S12998_21459	T/C	12998	21459	N	T	N	N	T	T	N	N	N	N	T	T	T	T	N	T	T	N	T	T	N	C	N	T	T	N	T	N	N	N	N	N	N	T	N	T	N	N	N	N	T	T	T	N	N	T
S12998_21496	C/A	12998	21496	N	C	N	N	C	C	N	N	N	N	C	C	C	C	N	C	C	N	C	C	N	A	N	C	C	N	C	N	N	N	N	N	N	C	N	C	N	N	N	N	C	C	C	N	N	C
S129_79484	T/C	129	79484	T	T	T	T	T	T	T	N	T	N	T	T	T	T	T	T	T	T	T	T	N	C	N	T	T	N	T	N	N	C	N	N	N	T	T	T	T	N	N	N	T	T	T	T	T	T
S129_79485	G/A	129	79485	G	G	G	G	G	G	G	N	G	N	G	G	G	G	G	G	G	G	G	G	N	A	N	G	G	N	G	N	N	A	N	N	N	G	G	G	G	N	N	N	G	G	G	G	G	G
S129_79497	T/A	129	79497	T	T	T	T	T	T	T	N	T	N	T	T	T	T	T	T	T	T	T	T	N	A	N	T	T	N	T	N	N	A	N	N	N	T	T	T	T	N	N	N	T	T	T	T	T	T
S13016_26651	T/C	13016	26651	T	T	T	T	N	T	N	T	N	N	T	T	T	T	T	T	T	T	N	T	N	C	T	T	T	T	T	N	N	C	N	N	N	T	T	N	T	N	N	N	T	T	N	T	N	T
S13021_3645	T/G	13021	3645	N	N	N	N	N	N	N	N	T	N	T	T	T	N	N	N	T	N	T	T	N	N	N	N	T	T	N	N	N	G	N	N	N	T	N	N	T	N	N	N	N	N	T	N	T	N
S13031_19094	G/A	13031	19094	N	G	N	N	G	G	N	N	G	N	G	G	G	G	N	G	G	N	G	G	N	A	N	G	G	N	G	N	N	N	N	N	N	N	N	N	N	N	N	N	G	G	G	N	G	G
S13047_121297	A/G	13047	121297	N	N	N	N	N	N	A	N	N	N	N	N	N	N	N	N	N	N	N	N	N	N	N	N	N	N	N	N	N	G	N	N	N	N	N	N	N	A	A	N	N	N	N	A	N	N
S1306_72060	A/T	1306	72060	N	A	N	N	A	A	N	A	A	N	A	A	A	A	N	A	A	N	A	A	N	N	A	A	A	A	A	N	N	T	A	N	N	A	N	A	N	N	N	N	A	A	A	A	A	A
S13128_12825	G/C	13128	12825	G	G	N	G	N	N	N	G	N	N	N	N	G	N	N	N	N	N	G	N	N	C	N	N	G	G	N	G	N	C	G	N	N	N	N	N	N	N	N	N	N	N	N	N	N	N
S13128_12826	G/A	13128	12826	G	G	N	G	N	N	N	G	N	N	N	N	G	N	N	N	N	N	G	N	N	A	N	N	G	G	N	G	N	A	G	N	N	N	N	N	N	N	N	N	N	N	N	N	N	N
S13128_12852	T/C	13128	12852	T	T	N	T	N	N	N	T	N	N	N	N	T	N	N	N	N	N	T	N	N	C	N	N	T	T	N	T	N	C	T	N	N	N	N	N	N	N	N	N	N	N	N	N	N	N
S13157_131755	G/A	13157	131755	N	N	N	N	N	N	N	N	N	N	N	N	N	N	N	N	N	N	N	N	N	A	N	G	N	N	N	N	N	A	N	N	N	G	N	N	N	N	N	N	N	N	N	N	G	G
S1315_45084	T/C	1315	45084	N	N	N	N	N	T	N	T	N	T	N	N	N	N	N	N	N	N	N	N	T	C	N	N	N	N	N	N	N	N	N	N	T	N	N	N	N	N	N	T	T	N	N	N	T	N
S1315_45116	T/C	1315	45116	N	N	N	N	N	T	N	T	N	T	N	N	N	N	N	N	N	N	N	N	T	C	N	N	N	N	N	N	N	N	N	N	T	N	N	N	N	N	N	T	T	N	N	N	T	N
S13165_67294	G/T	13165	67294	G	G	G	G	G	G	G	N	N	N	G	G	G	G	G	G	G	G	G	G	G	T	N	G	G	G	G	G	N	T	N	N	N	G	G	N	G	G	G	N	G	G	G	G	N	G
S13199_22086	C/T	13199	22086	N	C	N	N	C	C	N	N	N	N	C	C	C	C	N	C	C	N	C	C	N	T	N	C	C	N	C	N	N	N	N	N	C	C	N	C	N	N	N	N	C	C	C	N	N	C
S13199_22112	T/C	13199	22112	N	T	N	N	T	T	N	N	N	N	T	T	T	T	N	T	T	N	T	T	N	C	N	T	T	N	T	N	N	N	N	N	T	T	N	T	N	N	N	N	T	T	T	N	N	T
S13199_22125	C/A	13199	22125	N	C	N	N	C	C	N	N	N	N	C	C	C	C	N	C	C	N	C	C	N	A	N	C	C	N	C	N	N	N	N	N	C	C	N	C	N	N	N	N	C	C	C	N	N	C
S13199_22136	C/T	13199	22136	N	C	N	N	C	C	N	N	N	N	C	C	C	C	N	C	C	N	C	C	N	T	N	C	C	N	C	N	N	N	N	N	C	C	N	C	N	N	N	N	C	C	C	N	N	C
S13258_131626	C/T	13258	131626	C	N	C	C	N	N	N	C	N	N	N	C	C	N	C	N	C	C	N	C	C	T	C	C	C	N	N	N	N	T	C	C	N	C	C	N	C	C	N	C	C	C	C	N	N	N
S13295_39891	G/A	13295	39891	G	G	G	G	N	N	N	G	G	N	G	N	N	G	G	G	G	G	G	G	N	A	G	G	G	G	N	N	G	N	G	G	N	G	G	G	G	N	N	N	G	G	G	G	G	N
S13323_53211	C/G	13323	53211	C	C	C	C	C	C	C	C	C	N	C	N	C	C	C	C	C	C	C	C	C	G	C	C	C	C	C	C	C	G	C	C	N	C	C	N	C	N	N	N	C	C	C	C	C	C
S13360_96903	A/G	13360	96903	A	N	A	A	N	A	A	N	A	N	N	N	N	N	A	N	N	A	N	N	N	N	N	N	A	N	N	N	N	G	A	N	N	N	A	N	A	N	A	N	N	N	N	A	N	N
S13368_29087	A/T	13368	29087	N	A	N	N	A	A	N	N	A	N	A	A	A	A	N	A	A	N	A	A	A	T	N	A	A	N	A	A	N	N	N	N	A	A	N	A	N	N	N	N	A	A	A	A	A	A
S1342_44469	C/A	1342	44469	N	C	N	N	C	C	N	N	N	N	C	C	C	C	N	C	C	N	C	C	N	A	N	C	N	N	C	N	N	A	C	N	N	C	N	C	N	N	N	N	C	C	C	C	C	C
S13436_20924	A/G	13436	20924	N	N	N	N	N	N	N	N	N	N	N	N	N	N	N	N	N	N	N	N	N	G	N	N	N	N	N	N	N	G	N	N	A	N	N	N	N	N	N	A	N	N	N	N	N	N
S13475_46985	T/A	13475	46985	T	T	T	T	T	N	N	N	N	N	T	N	N	N	N	N	T	N	N	N	N	N	N	N	N	T	N	N	N	A	N	N	N	T	N	N	T	T	T	N	T	T	T	N	N	T
S13475_46991	C/A	13475	46991	C	C	C	C	C	N	N	N	N	N	C	N	N	N	N	N	C	N	N	N	N	N	N	N	N	C	N	N	N	A	N	N	N	C	N	N	C	C	C	N	C	C	C	N	N	C
S13475_46993	C/G	13475	46993	C	C	C	C	C	N	N	N	N	N	C	N	N	N	N	N	C	N	N	N	N	N	N	N	N	C	N	N	N	G	N	N	N	C	N	N	C	C	C	N	C	C	C	N	N	C
S1350_56329	C/A	1350	56329	C	N	C	C	N	N	N	N	N	N	N	N	N	N	C	N	N	C	N	N	N	N	N	N	N	N	N	N	N	A	C	N	N	N	C	N	C	N	N	N	N	N	N	C	N	N
S1350_56365	A/C	1350	56365	A	N	A	A	N	N	N	N	N	N	N	N	N	N	A	N	N	N	N	N	N	N	N	N	N	N	N	N	N	C	A	N	N	N	A	N	A	N	N	N	N	N	N	A	N	N
S1352_158293	A/T	1352	158293	N	N	N	N	N	N	N	N	N	N	N	N	N	N	N	N	N	N	N	N	N	T	N	N	N	N	N	N	N	T	N	N	N	N	N	N	N	N	N	N	N	N	N	N	N	N
S13561_37362	C/T	13561	37362	N	C	N	N	C	C	N	N	C	N	C	C	C	C	N	C	C	C	C	C	N	T	N	C	C	N	C	N	N	N	N	N	N	C	N	N	N	N	N	N	C	C	C	N	C	C
S13561_37366	T/C	13561	37366	N	T	N	N	T	T	N	N	T	N	T	T	T	T	N	T	T	T	T	T	N	C	N	T	T	N	T	N	N	N	N	N	N	T	N	N	N	N	N	N	T	T	T	N	T	T
S13590_16018	C/A	13590	16018	N	N	N	N	N	C	N	N	N	N	N	N	N	C	N	N	N	N	C	N	N	A	N	N	C	N	C	N	N	N	N	N	N	N	N	C	N	N	N	N	N	N	C	N	N	N
S13590_16020	T/C	13590	16020	N	N	N	N	N	T	N	N	N	N	N	N	N	T	N	N	N	N	T	N	N	C	N	N	T	N	T	N	N	N	N	N	N	N	N	T	N	N	N	N	N	N	T	N	N	N
S13590_16033	T/C	13590	16033	N	N	N	N	N	T	N	N	N	N	N	N	N	T	N	N	N	N	T	N	N	C	N	N	T	N	T	N	N	N	N	N	N	N	N	T	N	N	N	N	N	N	T	N	N	N
S1360_175633	T/A	1360	175633	N	T	N	N	T	T	N	N	N	N	T	T	T	T	N	T	T	N	T	T	T	N	N	T	T	N	T	T	T	A	N	N	N	T	N	T	N	N	N	N	T	N	T	N	N	T
S13634_57365	G/T	13634	57365	G	N	N	G	N	N	N	N	N	N	N	N	N	N	G	N	N	G	N	N	N	T	N	N	N	N	N	N	N	N	N	N	N	N	G	N	G	N	N	N	N	N	N	G	N	N
S13634_57366	C/A	13634	57366	C	N	N	C	N	N	N	N	N	N	N	N	N	N	C	N	N	C	N	N	N	A	N	N	N	N	N	N	N	N	N	N	N	N	C	N	C	N	N	N	N	N	N	C	N	N
S13640_39155	T/A	13640	39155	N	T	N	N	T	T	N	T	T	N	T	T	T	T	N	T	T	N	T	T	T	A	T	T	T	N	T	T	N	A	T	T	N	T	N	T	N	N	N	N	T	T	T	N	T	T
S13645_53532	T/C	13645	53532	T	N	T	T	N	N	N	N	N	N	N	N	N	N	N	N	N	T	N	N	N	N	N	N	N	N	N	N	N	C	N	N	N	N	T	N	T	N	N	N	N	N	N	N	N	N
S13645_53533	G/C	13645	53533	G	N	G	G	N	N	N	N	N	N	N	N	N	N	N	N	N	G	N	N	N	N	N	N	N	N	N	N	N	C	N	N	N	N	G	N	G	N	N	N	N	N	N	N	N	N
S13645_53534	A/T	13645	53534	A	N	A	A	N	N	N	N	N	N	N	N	N	N	N	N	N	A	N	N	N	N	N	N	N	N	N	N	N	T	N	N	N	N	A	N	A	N	N	N	N	N	N	N	N	N
S13655_43053	C/A	13655	43053	C	C	C	C	C	N	C	N	C	N	C	N	C	N	C	N	C	C	C	C	C	A	C	C	N	C	C	N	C	A	C	C	N	C	C	N	C	N	N	N	C	C	C	C	C	C
S1366_184279	C/G	1366	184279	C	N	C	C	N	N	C	N	C	N	N	N	N	N	C	N	N	C	N	N	N	G	C	N	C	C	N	N	N	N	N	C	N	N	C	C	C	N	N	N	N	N	N	C	C	C
S1366_184299	A/G	1366	184299	A	N	A	A	N	N	A	N	A	N	N	N	N	N	A	N	N	A	N	N	N	G	A	N	A	N	N	N	N	N	N	A	N	N	A	A	A	N	N	N	N	N	N	A	A	A
S1366_195274	G/C	1366	195274	G	N	G	G	N	N	G	N	N	N	N	N	N	N	N	N	N	G	N	N	N	N	N	N	N	N	N	N	N	C	N	N	N	N	G	N	G	N	N	N	N	N	N	G	N	N
S1366_195284	G/T	1366	195284	G	N	G	G	N	N	G	N	N	N	N	N	N	N	N	N	N	G	N	N	N	N	N	N	N	N	N	N	N	T	N	N	N	N	G	N	G	N	N	N	N	N	N	G	N	N
S1366_195287	G/A	1366	195287	G	N	G	G	N	N	G	N	N	N	N	N	N	N	N	N	N	G	N	N	N	N	N	N	N	N	N	N	N	A	N	N	N	N	G	N	G	N	N	N	N	N	N	G	N	N
S1366_195291	G/C	1366	195291	G	N	G	G	N	N	G	N	N	N	N	N	N	N	N	N	N	G	N	N	N	N	N	N	N	N	N	N	N	C	N	N	N	N	G	N	G	N	N	N	N	N	N	G	N	N
S1366_195298	T/G	1366	195298	T	N	T	T	N	N	T	N	N	N	N	N	N	N	N	N	N	T	N	N	N	N	N	N	N	N	N	N	N	G	N	N	N	N	T	N	T	N	N	N	N	N	N	T	N	N
S1366_195303	A/G	1366	195303	A	N	A	A	N	N	A	N	N	N	N	N	N	N	N	N	N	A	N	N	N	N	N	N	N	N	N	N	N	G	N	N	N	N	A	N	A	N	N	N	N	N	N	A	N	N
S13685_85730	C/T	13685	85730	N	N	N	N	C	N	N	N	C	N	N	C	N	C	N	C	N	N	N	N	N	T	N	C	C	N	C	N	N	N	N	N	N	N	N	N	N	N	N	N	C	C	N	N	N	N
S13685_85762	G/A	13685	85762	N	N	N	N	G	N	N	N	G	N	N	G	N	G	N	G	N	N	N	N	N	A	N	G	G	N	G	N	N	N	N	N	N	N	N	N	N	N	N	N	G	G	N	N	N	N
S13694_46363	C/G	13694	46363	C	C	C	C	C	C	N	N	N	N	C	C	C	C	N	C	C	C	N	C	N	G	C	C	C	C	N	N	C	G	C	C	N	C	C	C	C	N	N	N	C	C	C	C	N	C
C1371139_49	T/A	1371139	49	T	N	N	N	N	N	N	N	T	N	N	N	N	N	T	N	N	N	N	N	N	A	T	N	T	T	N	N	N	N	T	N	N	N	N	N	N	T	N	N	N	N	N	N	N	T
C1371141_49	T/C	1371141	49	N	N	N	N	N	N	N	N	T	N	N	N	N	N	N	N	N	N	N	N	N	C	N	N	N	T	N	N	N	N	T	N	N	N	N	N	N	N	T	N	N	T	N	N	N	N
S13729_53361	G/T	13729	53361	N	G	N	N	G	G	N	N	G	N	G	G	G	G	N	G	G	N	G	G	G	T	N	G	G	N	N	G	N	N	N	N	N	G	N	G	N	N	N	N	G	G	G	G	G	G
S13729_53369	T/A	13729	53369	N	T	N	N	T	T	N	N	T	N	T	T	T	T	N	T	T	N	T	T	T	A	N	T	T	N	T	T	N	N	N	N	N	T	N	T	N	N	N	N	T	T	T	T	T	T
S13771_45259	C/A	13771	45259	C	C	C	C	C	C	C	C	C	N	C	C	C	C	C	C	C	C	C	C	C	A	C	C	C	C	C	N	N	A	C	C	N	C	C	C	C	N	N	N	C	C	C	C	C	C
S13798_28809	G/T	13798	28809	G	N	G	G	N	N	G	G	N	N	N	N	N	N	G	N	N	G	N	N	N	N	G	G	G	N	N	N	G	T	N	G	N	N	G	N	G	N	N	N	N	N	N	G	N	N
S13798_28835	G/C	13798	28835	G	N	G	G	N	N	G	G	N	N	N	N	N	N	G	N	N	G	N	N	N	N	G	G	G	N	N	N	G	C	N	G	N	N	G	N	G	N	N	N	N	N	N	G	N	N
S13816_20349	C/T	13816	20349	N	C	N	N	C	C	C	C	C	N	C	C	C	C	N	C	C	N	C	C	N	T	C	C	C	C	C	N	N	T	N	C	C	C	N	C	N	N	N	N	C	C	C	C	C	C
S13830_26492	G/A	13830	26492	N	G	N	N	N	G	N	N	N	N	G	G	N	N	G	N	G	N	G	N	N	A	N	N	G	N	N	N	N	N	N	N	N	G	N	N	N	N	N	N	N	N	G	N	G	G
S13839_10150	T/C	13839	10150	N	T	T	N	T	N	N	N	N	N	N	N	N	N	N	T	T	T	N	T	N	C	T	T	N	N	T	N	T	N	T	T	N	T	N	T	T	N	N	N	N	N	N	N	N	N
S1387_5167	A/T	1387	5167	N	N	N	N	N	N	N	A	N	N	N	N	N	N	N	N	N	N	N	N	N	T	A	N	N	N	N	N	N	N	A	A	N	N	N	N	N	N	N	A	N	N	N	N	N	N
S1387_5169	A/G	1387	5169	N	N	N	N	N	N	N	A	N	N	N	N	N	N	N	N	N	N	N	N	N	G	A	N	N	N	N	N	N	N	A	N	N	N	N	N	N	N	N	A	N	N	N	N	N	N
S1387_5178	G/A	1387	5178	N	N	N	N	N	N	N	G	N	N	N	N	N	N	N	N	N	N	N	N	N	A	G	N	N	N	N	N	N	N	G	G	N	N	N	N	N	N	N	G	N	N	N	N	N	N
S1387_5207	T/C	1387	5207	N	N	N	N	N	N	N	T	N	N	N	N	N	N	N	N	N	N	N	N	N	C	T	N	N	N	N	N	N	N	T	T	N	N	N	N	N	N	N	T	N	N	N	N	N	N
S1387_5261	T/A	1387	5261	T	T	T	T	T	T	T	T	T	N	T	T	T	N	T	T	T	T	T	T	T	A	T	T	T	T	T	T	N	A	N	T	N	T	T	T	T	N	N	N	T	T	T	T	T	T
S13917_190850	A/T	13917	190850	N	A	N	N	A	A	N	A	N	N	A	A	A	A	N	A	A	N	A	A	A	T	A	A	A	N	A	A	A	T	A	N	N	A	N	A	N	N	N	N	A	A	A	A	A	A
S13934_31453	A/T	13934	31453	A	N	A	A	N	N	A	A	N	A	N	N	N	N	A	N	N	A	N	N	N	T	A	N	N	A	N	N	A	T	A	A	N	N	A	N	A	N	N	A	N	N	N	A	N	N
S13950_84380	G/C	13950	84380	N	N	N	G	N	N	G	N	N	N	N	N	N	N	G	N	N	G	N	N	N	C	N	N	N	N	N	N	N	N	N	N	N	N	G	N	N	N	N	N	N	N	N	G	N	N
S13950_84381	A/T	13950	84381	N	N	N	A	N	N	A	N	N	N	N	N	N	N	A	N	N	A	N	N	N	T	N	N	N	N	N	N	N	N	N	N	N	N	A	N	N	N	N	N	N	N	N	A	N	N
S14013_12709	T/A	14013	12709	T	N	N	T	N	T	T	T	N	N	N	T	N	N	N	N	N	N	T	N	T	A	T	N	T	T	N	N	T	A	N	N	N	N	T	N	T	T	T	N	N	T	N	N	N	N
S1401_231618	C/T	1401	231618	C	C	C	C	C	C	C	N	C	N	C	C	C	C	C	C	C	C	C	C	C	T	N	C	C	C	C	C	N	T	C	N	C	C	C	C	C	N	N	N	C	C	C	C	C	C
S14027_83909	C/A	14027	83909	N	N	N	N	N	N	N	N	N	N	N	N	N	N	N	N	C	N	C	N	N	A	N	C	C	N	C	N	N	A	C	N	N	N	N	N	N	N	N	N	C	C	N	N	C	N
S14096_49161	A/C	14096	49161	N	A	N	N	A	A	A	A	A	N	A	A	A	A	N	A	A	N	A	A	A	C	A	A	A	N	A	A	N	C	A	A	A	A	A	A	N	N	N	N	A	A	A	A	A	A
S14159_68064	G/C	14159	68064	G	G	G	G	G	G	G	G	G	N	G	G	G	G	G	G	G	G	G	G	N	C	N	G	G	N	G	N	N	C	N	G	N	G	G	N	G	N	N	N	G	G	G	G	G	G
S14167_124692	G/T	14167	124692	N	G	N	N	N	N	N	N	G	N	N	N	G	N	N	N	G	N	N	N	N	T	G	N	N	N	N	G	N	N	N	G	N	G	N	N	N	N	N	N	G	N	N	N	G	N
S14167_124724	A/C	14167	124724	N	N	N	N	N	N	N	N	N	N	N	N	N	N	N	N	N	N	N	N	N	A	N	N	N	N	N	N	N	N	N	C	N	N	N	N	N	N	N	N	N	N	N	N	N	N
S14167_124728	A/G	14167	124728	N	N	N	N	N	N	N	N	N	N	N	N	N	N	N	N	N	N	N	N	N	A	N	N	N	N	N	N	N	N	N	G	N	N	N	N	N	N	N	N	N	N	N	N	N	N
S14167_124732	A/C	14167	124732	N	N	N	N	N	N	N	N	N	N	N	N	N	N	N	N	N	N	N	N	N	A	N	N	N	N	N	N	N	N	N	C	N	N	N	N	N	N	N	N	N	N	N	N	N	N
S1417_50689	G/A	1417	50689	N	G	N	N	N	G	N	N	G	N	G	N	G	G	N	N	G	N	G	G	N	A	G	N	G	N	N	N	N	A	G	G	N	G	N	G	N	N	N	N	G	G	G	G	G	G
S14184_52544	G/A	14184	52544	N	N	N	N	N	N	N	N	N	N	N	N	N	N	G	N	N	N	N	N	N	A	N	N	N	N	N	G	G	N	N	G	N	G	G	G	N	N	N	N	N	N	N	N	N	N
S14184_52567	G/C	14184	52567	N	N	N	N	N	N	N	N	N	N	N	N	N	N	G	N	N	N	N	N	N	C	N	N	N	N	N	G	N	N	N	G	N	G	G	G	N	N	N	N	N	N	N	N	N	N
S14185_3931	A/T	14185	3931	A	N	N	N	N	N	N	N	N	N	N	N	A	N	A	N	N	N	A	N	A	T	A	A	N	A	N	N	N	T	N	N	N	N	N	N	N	N	N	N	N	N	A	N	A	N
S14190_8485	G/A	14190	8485	G	N	G	G	N	N	G	N	N	N	N	N	N	G	N	N	G	G	N	N	G	A	N	N	N	N	N	N	N	A	N	N	N	N	N	N	G	N	N	N	N	N	N	G	G	N
S14190_8499	A/C	14190	8499	A	N	A	A	N	N	A	N	N	N	N	N	N	A	N	N	A	A	N	N	A	C	N	N	N	N	N	N	N	C	N	N	N	N	N	N	A	N	N	N	N	N	N	A	N	N
S14191_38632	A/G	14191	38632	N	A	N	N	A	A	N	N	N	N	A	A	A	A	N	A	A	N	A	A	A	G	N	A	A	N	A	A	N	N	N	N	N	A	N	A	N	N	N	N	A	A	A	N	N	A
S14191_38682	A/T	14191	38682	N	A	N	N	A	A	N	N	N	N	A	A	A	A	N	A	A	N	A	A	A	T	N	A	A	N	A	A	N	N	N	N	N	A	N	A	N	N	N	N	A	A	A	N	N	A
S14236_27245	G/A	14236	27245	N	N	N	N	G	G	N	N	G	N	N	G	N	N	N	G	N	N	G	N	N	A	N	N	N	N	N	G	N	N	G	N	N	G	N	G	N	N	N	N	N	N	N	G	N	G
S14236_27247	C/T	14236	27247	N	N	N	N	C	C	N	N	C	N	N	C	N	N	N	C	N	N	C	N	N	T	N	N	N	N	N	C	N	N	C	N	N	C	N	C	N	N	N	N	N	N	N	C	N	C
S14236_27249	G/T	14236	27249	N	N	N	N	G	G	N	N	G	N	N	G	N	N	N	G	N	N	G	N	N	T	N	N	N	N	N	G	N	N	G	N	N	G	N	G	N	N	N	N	N	N	N	G	N	G
S14236_27279	G/A	14236	27279	N	N	N	N	G	G	N	N	G	N	N	G	N	N	N	G	N	N	G	N	N	A	N	N	N	N	N	G	N	N	G	N	N	G	N	G	N	N	N	N	N	N	N	G	N	G
S14236_27309	G/A	14236	27309	N	G	N	N	G	G	N	G	G	N	G	G	G	G	N	G	G	G	G	G	G	N	G	G	G	G	G	G	G	A	G	G	N	G	N	G	N	N	N	N	G	G	G	N	G	G
S14236_27630	C/T	14236	27630	C	N	C	N	N	N	C	N	N	N	N	N	N	N	C	N	N	C	N	N	N	T	N	N	N	N	N	N	N	N	N	N	N	N	C	N	C	N	N	N	N	N	N	C	N	N
S14236_27661	C/T	14236	27661	C	N	C	N	N	N	C	N	N	N	N	N	N	N	C	N	N	C	N	N	N	T	N	N	N	N	N	N	N	N	N	N	N	N	C	N	C	N	N	N	N	N	N	C	N	N
S14236_27664	C/A	14236	27664	C	N	C	N	N	N	C	N	N	N	N	N	N	N	C	N	N	C	N	N	N	A	N	N	N	N	N	N	N	N	N	N	N	N	C	N	C	N	N	N	N	N	N	C	N	N
S14236_27682	T/A	14236	27682	T	N	T	N	N	N	T	N	N	N	N	N	N	N	T	N	N	T	N	N	N	A	N	N	N	N	N	N	N	N	N	N	N	N	T	N	T	N	N	N	N	N	N	T	N	N
S1425_148229	G/A	1425	148229	G	G	G	G	N	G	N	G	N	N	N	G	N	N	N	N	N	G	N	N	N	A	G	G	N	G	N	N	N	A	N	N	N	G	G	N	G	N	N	N	N	G	N	G	G	N
S1425_148259	A/T	1425	148259	A	A	A	A	N	A	N	A	N	N	N	A	N	N	N	N	N	A	N	N	N	T	A	A	N	A	N	N	N	T	N	N	N	A	A	N	A	N	N	N	N	A	N	A	A	N
S1425_148264	A/G	1425	148264	A	A	A	A	N	A	N	A	N	N	N	A	N	N	N	N	N	A	N	N	N	G	A	A	N	A	N	N	N	G	N	N	N	A	A	N	A	N	N	N	N	A	N	A	A	N
S14283_9622	T/C	14283	9622	N	N	N	N	N	N	N	T	N	N	N	N	N	T	N	N	N	N	N	N	N	C	T	T	N	N	N	N	T	C	N	N	N	N	N	N	N	N	N	N	N	N	N	T	N	T
S14290_1463	T/A	14290	1463	T	N	T	T	N	N	T	N	N	N	N	N	N	N	T	N	N	T	N	N	N	A	T	N	N	N	N	N	N	A	T	T	N	N	T	N	T	N	N	N	N	N	N	T	N	N
S14297_45074	T/G	14297	45074	T	T	T	T	T	T	T	T	T	T	T	T	T	T	T	T	T	T	T	T	N	G	T	T	T	T	T	N	T	G	T	T	N	T	T	T	T	N	N	N	T	T	T	T	T	T
S14324_46955	G/T	14324	46955	N	G	N	N	G	G	N	N	N	N	G	G	G	G	N	G	G	N	G	G	G	N	N	G	G	N	G	G	N	T	N	N	N	G	N	G	N	N	N	N	G	G	G	N	G	G
S14331_31402	C/T	14331	31402	N	C	N	N	C	C	C	C	C	N	C	C	C	C	C	C	C	N	C	C	C	T	C	C	C	C	C	C	N	T	C	C	N	C	C	C	N	N	N	N	C	C	C	C	C	C
S14331_31416	T/C	14331	31416	N	T	N	N	T	T	T	T	T	N	T	T	T	T	T	T	T	N	T	T	T	C	T	T	T	T	T	T	N	C	T	T	N	T	T	T	N	N	N	N	T	T	T	T	T	T
S143_49289	C/T	143	49289	C	C	C	C	C	C	C	C	C	N	C	C	C	C	C	C	C	C	C	C	N	T	C	C	C	C	C	C	C	T	C	C	C	C	C	C	C	N	N	N	C	C	C	C	C	C
S14451_127545	T/A	14451	127545	T	N	T	T	N	N	N	N	N	N	N	N	N	N	T	N	N	T	N	N	N	A	N	N	N	N	N	N	N	N	N	N	N	N	T	N	N	N	N	N	N	N	N	N	N	N
S14451_127548	C/T	14451	127548	C	N	C	C	N	N	N	N	N	N	N	N	N	N	C	N	N	C	N	N	N	T	N	N	N	N	N	N	N	N	N	N	N	N	C	N	N	N	N	N	N	N	N	N	N	N
S14451_127554	T/C	14451	127554	T	N	T	T	N	N	N	N	N	N	N	N	N	N	T	N	N	T	N	N	N	C	N	N	N	N	N	N	N	N	N	N	N	N	T	N	N	N	N	N	N	N	N	N	N	N
S14503_47706	A/T	14503	47706	A	N	A	A	N	A	A	N	N	A	A	N	N	N	A	N	N	A	N	N	N	T	N	N	N	A	N	N	N	T	N	N	A	N	A	N	A	N	N	A	N	N	N	A	N	N
S14507_25246	A/G	14507	25246	A	N	A	A	N	N	A	A	N	N	A	N	N	N	N	N	N	A	N	N	N	G	A	N	N	N	N	N	A	G	N	A	N	N	A	N	A	N	N	N	A	N	N	N	N	N
S14507_25275	C/T	14507	25275	C	N	C	C	N	N	C	C	N	N	C	N	N	N	N	N	N	C	N	N	N	T	C	N	N	N	N	N	C	T	N	C	N	N	C	N	C	N	N	N	C	N	N	N	N	N
S14507_25665	C/A	14507	25665	C	C	C	C	C	C	C	N	C	N	C	C	C	C	C	C	C	C	C	C	N	N	C	C	C	N	C	N	C	A	N	N	N	C	C	C	C	N	N	N	C	C	C	C	C	C
S14507_25710	G/T	14507	25710	G	G	G	G	G	G	G	N	G	N	G	G	G	G	G	G	G	G	G	G	N	N	G	G	G	N	G	G	G	T	N	N	N	G	G	G	G	N	N	N	G	G	G	G	G	G
S14586_36214	T/C	14586	36214	N	N	N	N	T	T	N	N	N	N	T	N	N	N	N	N	T	N	N	T	N	N	N	T	N	N	N	T	N	C	T	N	N	T	N	T	N	N	N	N	T	N	T	N	N	N
S14659_63533	G/A	14659	63533	G	N	G	G	N	N	G	N	G	N	N	N	N	N	G	G	N	G	N	N	N	A	N	N	N	N	N	N	N	A	N	N	G	N	G	N	G	N	N	N	N	N	N	G	G	N
S14659_63568	T/G	14659	63568	T	N	T	T	N	N	T	N	T	N	N	N	N	N	T	T	N	T	N	N	N	G	N	N	N	N	N	N	N	G	N	N	T	N	T	N	T	N	N	N	N	N	N	T	T	N
S14686_77313	A/T	14686	77313	N	A	N	N	A	A	N	N	A	N	A	A	A	A	N	A	A	N	A	A	N	T	N	A	A	N	A	N	N	T	N	N	N	A	N	N	N	N	N	N	A	A	A	N	A	A
S14686_77323	T/A	14686	77323	N	T	N	N	T	T	N	N	T	N	T	T	T	T	N	T	T	N	T	T	N	A	N	T	T	N	T	T	N	A	N	N	N	T	N	N	N	N	N	N	T	T	T	N	T	T
S14686_77324	G/A	14686	77324	N	G	N	N	G	G	N	N	G	N	G	G	G	G	N	G	G	N	G	G	N	A	N	G	G	N	G	G	N	A	N	N	N	G	N	N	N	N	N	N	G	G	G	N	G	G
S14716_63918	G/T	14716	63918	G	G	N	G	G	G	G	G	G	N	G	G	G	G	N	G	G	G	G	G	G	T	G	G	G	G	G	G	G	T	G	G	N	G	G	G	G	N	N	N	G	G	G	G	G	G
S1472_230719	A/G	1472	230719	N	A	N	N	A	A	N	N	N	N	N	A	N	A	N	N	A	N	A	A	A	G	N	N	N	N	N	N	N	G	N	A	N	A	N	A	N	N	N	N	A	N	A	N	N	A
S14737_23997	A/G	14737	23997	A	A	A	A	A	A	A	A	A	N	A	A	A	A	A	A	A	A	A	A	A	G	A	A	A	A	A	A	N	G	A	A	A	A	A	A	A	N	N	N	A	A	A	A	A	A
S14737_24046	C/T	14737	24046	C	C	C	C	C	C	C	C	C	N	C	C	C	C	C	C	C	C	C	C	C	T	C	C	C	C	C	C	N	T	C	C	C	C	C	C	C	N	N	N	C	C	C	C	C	C
S14742_74570	C/G	14742	74570	C	C	N	N	C	C	N	C	N	N	C	C	C	C	N	C	C	N	C	C	N	G	C	C	C	N	C	N	N	N	N	C	N	C	N	C	N	N	N	N	C	C	C	N	N	C
S14742_74576	A/T	14742	74576	A	A	N	N	A	A	N	A	N	N	A	A	A	A	N	A	A	N	A	A	N	T	A	A	A	N	A	N	N	N	N	A	N	A	N	A	N	N	N	N	A	A	A	N	N	A
S14742_74580	A/G	14742	74580	A	A	N	N	A	A	N	A	N	N	A	A	A	A	N	A	A	N	A	A	N	G	A	A	A	N	A	N	N	N	N	A	N	A	N	A	N	N	N	N	A	A	A	N	N	A
S14759_128849	A/T	14759	128849	N	A	N	N	A	A	A	N	A	N	A	N	A	N	N	A	A	N	A	A	N	T	N	A	A	N	N	N	N	N	N	N	N	A	N	A	N	N	N	N	A	A	N	A	A	A
S14759_128856	C/T	14759	128856	N	C	N	N	C	C	C	N	C	N	C	N	C	N	N	C	C	N	C	C	N	T	N	C	C	N	N	N	N	N	N	N	N	C	N	C	N	N	N	N	C	C	N	C	C	C
S14759_129537	T/G	14759	129537	T	N	T	T	N	N	T	N	N	N	N	N	N	N	N	T	N	T	T	N	N	G	T	N	N	N	N	T	T	G	N	T	N	N	T	N	T	N	N	N	T	N	N	T	N	N
S14776_15303	C/T	14776	15303	C	C	C	C	C	C	C	N	C	N	C	C	C	C	C	C	C	C	C	C	N	T	C	C	C	N	C	N	N	T	C	C	C	C	C	C	C	N	N	N	C	C	C	C	C	C
S14791_75754	G/A	14791	75754	N	G	N	N	G	G	N	N	G	N	G	G	G	G	N	G	G	N	G	G	N	A	N	G	G	N	G	N	N	N	N	N	N	G	G	G	N	N	N	N	G	G	G	N	G	G
S14791_75764	C/G	14791	75764	N	C	N	N	C	C	N	N	C	N	C	C	C	C	N	C	C	N	C	C	N	G	N	C	C	N	C	N	N	N	N	N	N	C	C	C	N	N	N	N	C	C	C	N	C	C
S14791_75770	T/G	14791	75770	N	T	N	N	T	T	N	N	T	N	T	T	T	T	N	T	T	N	T	T	N	G	N	T	T	N	T	N	N	N	N	N	N	T	T	T	N	N	N	N	T	T	T	N	T	T
S14791_75774	T/A	14791	75774	N	T	N	N	T	T	N	N	T	N	T	T	T	T	N	T	T	N	T	T	N	A	N	T	T	N	T	N	N	N	N	N	N	T	T	T	N	N	N	N	T	T	T	N	T	T
S14822_6279	T/G	14822	6279	T	T	T	T	T	T	T	T	T	N	T	T	T	T	T	T	T	T	T	T	T	N	N	T	T	T	T	T	N	G	T	N	N	T	T	T	T	N	N	N	T	T	T	T	T	T
S14851_82163	C/T	14851	82163	N	C	N	N	C	C	N	C	C	N	C	C	C	C	N	C	C	N	C	C	C	T	N	C	C	N	C	C	C	N	C	N	N	C	N	C	N	N	N	N	C	C	C	N	C	C
S14925_30501	T/A	14925	30501	N	N	N	N	N	N	N	N	T	N	N	N	N	N	N	N	N	N	N	N	N	A	N	N	N	N	N	N	N	A	N	N	N	N	N	N	N	N	N	N	N	N	N	T	T	N
S14949_120490	A/G	14949	120490	A	A	A	N	A	A	A	A	N	N	A	A	A	A	N	A	A	A	A	A	A	G	A	A	A	N	A	N	A	N	N	A	N	A	A	A	N	N	N	N	A	A	A	A	A	A
S14960_60645	T/A	14960	60645	T	T	N	N	N	T	T	N	N	N	T	T	T	T	N	T	T	N	T	T	N	N	T	T	T	T	T	N	N	A	T	T	N	T	N	T	N	N	N	N	T	T	T	N	N	T
S15011_40222	A/T	15011	40222	N	A	N	N	A	A	N	N	N	N	A	A	A	A	N	A	A	N	A	A	A	N	N	A	A	N	A	A	N	T	A	N	N	A	N	N	N	N	N	N	A	A	A	N	A	A
S15016_13918	T/A	15016	13918	T	N	N	N	N	N	T	N	N	N	N	N	N	N	N	N	N	N	N	N	N	A	N	N	N	N	N	N	N	N	N	N	N	N	T	N	N	N	N	N	N	N	N	T	N	N
S15016_13937	G/A	15016	13937	G	N	N	N	N	N	G	N	N	N	N	N	N	N	N	N	N	N	N	N	N	A	N	N	N	N	N	N	N	N	N	N	N	N	G	N	N	N	N	N	N	N	N	G	N	N
S15016_13942	T/G	15016	13942	T	N	N	N	N	N	T	N	N	N	N	N	N	N	N	N	N	N	N	N	N	G	N	N	N	N	N	N	N	N	N	N	N	N	T	N	N	N	N	N	N	N	N	T	N	N
S15039_44882	T/G	15039	44882	N	N	N	T	T	N	T	T	N	N	N	N	N	N	N	N	N	N	N	N	T	G	N	N	N	T	N	N	T	N	T	N	N	N	N	N	N	N	N	N	N	N	N	N	N	N
S15039_44928	G/A	15039	44928	G	G	N	G	N	N	N	N	N	N	N	N	N	N	G	N	N	G	N	N	N	A	G	N	N	N	N	N	G	N	N	N	N	N	G	N	G	N	N	N	N	N	N	N	N	N
S15039_44936	A/C	15039	44936	A	A	N	A	N	N	N	N	N	N	N	N	N	N	A	N	N	A	N	N	N	C	A	N	N	N	N	N	A	N	N	N	N	N	A	N	A	N	N	N	N	N	N	N	N	N
S15099_43679	A/G	15099	43679	A	N	A	A	N	N	A	A	N	N	N	N	N	N	A	N	N	A	N	N	N	G	A	N	N	A	N	N	N	G	N	A	N	N	A	N	A	N	N	N	N	N	N	N	N	N
S1512_183346	G/A	1512	183346	N	N	N	G	N	N	N	N	N	N	N	G	N	N	N	N	N	N	N	N	N	N	N	N	N	N	N	N	N	A	N	N	N	N	G	N	G	N	N	N	G	N	N	G	N	N
S1512_183364	T/G	1512	183364	N	N	N	T	N	N	N	N	N	N	N	N	N	N	N	N	N	N	N	N	N	N	N	N	N	N	N	N	N	G	N	N	N	N	T	N	T	N	N	N	T	N	N	T	N	N
S1512_289987	C/G	1512	289987	N	N	N	N	N	N	N	N	C	N	N	N	N	N	C	N	N	N	N	N	N	G	N	N	N	N	N	N	N	G	N	N	N	N	N	N	N	N	N	N	N	N	N	C	C	N
S15203_11967	G/A	15203	11967	N	G	N	N	G	G	N	N	G	N	G	G	G	G	N	G	G	N	G	G	N	A	G	G	G	G	G	N	N	N	N	N	N	G	G	N	N	N	N	N	G	G	G	N	G	G
S15204_47655	A/C	15204	47655	A	A	A	A	A	A	A	A	A	N	A	A	A	A	A	A	A	A	A	A	N	N	A	A	A	A	A	N	A	C	A	A	N	A	A	A	A	N	N	N	A	A	A	A	A	A
S15204_47656	A/G	15204	47656	A	A	A	A	A	A	A	A	A	N	A	A	A	A	A	A	A	A	A	A	N	N	A	A	A	A	A	N	A	G	A	A	N	A	A	A	A	N	N	N	A	A	A	A	A	A
S15204_47667	A/G	15204	47667	A	A	A	A	A	A	A	A	A	N	A	A	A	A	A	A	A	A	A	A	N	N	A	A	A	A	A	N	A	G	A	A	N	A	A	A	A	N	N	N	A	A	A	A	A	A
S15217_22333	A/C	15217	22333	A	A	N	N	A	A	N	A	A	N	A	A	A	A	N	A	A	N	A	A	A	C	A	A	A	A	A	N	N	C	A	A	A	A	N	A	N	N	N	N	A	A	A	A	A	A
S1524_117055	C/T	1524	117055	N	C	N	N	C	C	N	N	C	N	C	C	C	C	N	C	C	N	C	C	N	T	C	C	C	N	C	N	N	T	N	C	N	C	N	C	N	N	N	N	C	C	C	C	C	C
S1524_150119	T/C	1524	150119	N	T	N	N	T	N	N	N	N	T	N	N	N	N	N	N	N	N	N	T	N	N	N	N	N	N	N	N	N	C	N	N	N	T	N	N	N	N	N	N	N	N	N	N	N	N
S15254_71435	A/G	15254	71435	N	A	N	N	N	A	N	A	A	N	A	N	A	A	N	A	A	N	N	A	A	G	N	A	A	N	A	A	A	G	A	A	N	A	N	N	N	N	N	N	A	A	A	N	A	A
S15270_64346	T/A	15270	64346	N	T	T	T	N	N	N	N	T	N	T	N	N	N	N	N	T	N	T	N	T	A	N	T	N	N	N	T	N	A	N	N	T	T	T	N	T	N	N	N	T	T	N	T	T	N
S15298_68233	C/T	15298	68233	N	N	N	N	N	N	N	N	N	N	N	N	N	N	N	C	N	N	N	N	N	T	N	N	N	C	N	N	N	T	C	N	N	N	N	N	N	N	N	N	N	N	N	C	N	N
S15356_35320	T/A	15356	35320	T	T	T	T	T	T	T	T	T	N	T	T	T	T	N	T	T	T	T	T	T	N	T	T	T	N	T	T	N	A	T	N	N	T	N	T	T	N	T	N	T	T	T	T	T	T
S15356_35353	A/G	15356	35353	A	A	A	A	A	A	A	A	A	N	A	A	A	A	N	A	A	A	A	A	A	G	A	A	A	N	A	A	N	G	A	N	N	A	N	A	A	N	A	N	A	A	A	A	A	A
S15450_8100	G/A	15450	8100	N	G	N	G	G	G	N	G	G	G	G	G	G	G	N	G	G	N	G	G	G	A	G	G	G	G	G	G	G	A	N	G	G	G	N	G	N	N	N	G	G	G	G	G	G	G
S15461_12641	A/G	15461	12641	A	N	N	A	N	N	N	N	N	N	N	N	N	N	N	N	N	N	N	N	N	G	A	N	N	A	N	N	N	N	N	N	N	N	N	N	N	N	N	N	N	N	N	N	A	N
S15461_12692	G/C	15461	12692	G	N	N	G	N	N	N	N	N	N	N	N	N	N	N	N	N	N	N	N	N	C	G	N	N	N	N	N	N	N	N	N	N	N	N	N	N	N	N	N	N	N	N	N	G	N
C1549332_77	T/G	1549332	77	T	N	N	T	N	N	T	N	N	N	N	N	N	N	T	N	T	T	N	N	N	N	T	N	N	N	N	N	N	G	T	N	N	N	N	N	T	N	N	N	N	N	N	N	N	N
S1559_129886	T/G	1559	129886	N	T	N	N	T	T	N	T	N	N	T	T	T	T	N	T	T	N	T	T	N	G	T	T	T	T	T	N	N	G	N	T	T	T	N	N	N	N	N	N	T	T	T	T	N	T
S15646_60079	C/A	15646	60079	N	C	N	N	C	C	N	N	C	N	C	C	C	C	N	C	C	N	C	C	N	N	N	C	C	N	C	N	N	A	N	N	N	C	N	C	N	N	N	N	C	C	C	N	C	C
S15646_60081	C/A	15646	60081	N	C	N	N	C	C	N	N	C	N	C	C	C	C	N	C	C	N	C	C	N	N	N	C	C	N	C	N	N	A	N	N	N	C	N	C	N	N	N	N	C	C	C	N	C	C
S15646_60086	C/A	15646	60086	N	C	N	N	C	C	N	N	C	N	C	C	C	C	N	C	C	N	C	C	N	N	N	C	C	N	C	N	N	A	N	N	N	C	N	C	N	N	N	N	C	C	C	N	C	C
S15646_60103	T/A	15646	60103	N	T	N	N	T	T	N	N	T	N	T	T	T	T	N	T	T	N	T	T	N	N	N	T	T	N	T	N	N	A	N	N	N	T	N	T	N	N	N	N	T	T	T	N	T	T
S15646_60111	C/A	15646	60111	N	C	N	N	C	C	N	N	C	N	C	C	C	C	N	C	C	N	C	C	N	N	N	C	C	N	C	N	N	A	N	N	N	C	N	C	N	N	N	N	C	C	C	N	C	C
S1572_141274	G/A	1572	141274	N	G	N	N	G	G	G	N	N	N	G	G	G	G	N	G	G	N	G	G	G	A	N	G	G	N	G	G	N	N	N	N	N	G	N	G	N	N	N	N	G	G	G	G	N	G
S1572_141307	C/A	1572	141307	N	C	N	N	C	C	C	N	N	N	C	C	C	C	N	C	C	N	C	C	C	A	N	C	C	N	C	C	N	N	C	N	N	C	N	C	N	N	N	N	C	C	C	C	N	C
S15737_23072	A/G	15737	23072	A	A	A	A	A	A	A	A	A	N	A	A	A	A	A	A	A	A	A	A	A	G	A	A	A	A	A	A	N	G	A	A	A	A	A	A	A	A	A	N	A	A	A	A	A	A
S1576_43148	C/A	1576	43148	N	C	N	N	C	C	N	N	N	N	C	C	C	C	N	C	C	N	C	C	C	N	N	C	C	N	C	C	N	A	N	N	N	C	N	C	N	N	N	N	C	C	N	C	N	C
S15789_69068	C/A	15789	69068	C	C	C	N	C	C	C	N	C	N	C	C	C	C	N	C	C	N	C	C	C	A	C	C	C	N	C	C	N	N	C	C	N	C	N	C	C	N	N	N	C	C	C	C	C	C
S15789_69116	A/G	15789	69116	A	A	A	N	A	A	A	N	A	N	A	A	A	A	N	A	A	N	A	A	A	G	A	A	A	N	A	A	N	N	A	A	N	A	N	A	A	N	N	N	A	A	A	A	A	A
S15796_36497	C/A	15796	36497	N	N	N	N	N	N	C	N	N	N	N	N	N	N	N	N	N	N	N	N	N	A	N	N	N	C	N	N	N	A	N	N	N	N	N	N	N	N	N	N	N	N	N	C	N	N
S15799_4619	C/T	15799	4619	N	C	N	N	C	C	N	N	C	N	C	C	C	C	N	C	C	N	C	C	C	N	N	C	C	N	C	C	N	T	N	C	N	C	N	C	N	N	N	N	C	C	C	N	C	C
S15810_62778	A/G	15810	62778	N	A	N	N	A	N	N	N	A	N	A	N	N	N	N	N	A	N	N	A	N	G	N	A	N	A	N	N	N	G	N	N	N	N	N	N	N	N	N	N	A	N	A	N	N	N
S15810_62804	A/G	15810	62804	N	A	N	N	A	N	N	N	A	N	A	N	N	N	N	N	A	N	N	A	N	G	N	A	N	A	N	N	N	G	N	N	N	N	N	N	N	N	N	N	A	N	A	N	N	A
C1582929_76	A/G	1582929	76	A	N	A	A	N	N	A	N	N	N	N	N	N	N	N	N	N	A	N	N	N	N	N	N	N	N	N	N	N	G	N	N	N	N	A	N	A	N	N	N	N	N	N	A	N	N
S15840_45210	A/G	15840	45210	N	A	N	N	A	A	N	A	A	N	A	A	N	A	N	A	A	N	A	A	A	G	A	A	A	A	A	N	N	G	A	A	N	A	N	A	N	N	N	N	A	A	A	N	A	A
S15894_22879	G/A	15894	22879	G	G	G	G	G	G	G	G	G	N	G	G	G	G	G	G	G	G	G	G	N	A	G	G	G	N	G	N	N	N	G	G	N	G	G	G	G	N	N	N	G	G	G	G	G	G
S15898_94322	A/G	15898	94322	N	A	N	N	A	A	N	N	A	N	A	A	A	A	N	A	A	N	A	A	N	N	N	A	A	N	A	N	N	G	N	N	N	A	N	N	N	N	N	N	A	A	A	N	A	A
S1589_91637	G/A	1589	91637	G	N	G	G	N	N	G	N	N	N	N	N	N	N	G	N	N	G	N	N	N	A	N	N	N	N	N	N	N	N	N	N	N	N	G	N	G	N	N	N	N	N	N	N	N	N
S1589_91639	A/C	1589	91639	A	N	A	A	N	N	A	N	N	N	N	N	N	N	A	N	N	A	N	N	N	C	N	N	N	N	N	N	N	N	N	N	N	N	A	N	A	N	N	N	N	N	N	N	N	N
S1589_91648	T/G	1589	91648	T	N	T	T	N	N	T	N	N	N	N	N	N	N	T	N	N	T	N	N	N	G	N	N	N	N	N	N	N	N	N	N	N	N	T	N	T	N	N	N	N	N	N	N	N	N
S1589_91650	T/C	1589	91650	T	N	T	T	N	N	T	N	N	N	N	N	N	N	T	N	N	T	N	N	N	C	N	N	N	N	N	N	N	N	N	N	N	N	T	N	T	N	N	N	N	N	N	N	N	N
S1589_91669	A/T	1589	91669	A	N	A	A	N	N	A	N	N	N	N	N	N	N	A	N	N	A	N	N	N	T	N	N	N	N	N	N	N	N	N	N	N	N	A	N	A	N	N	N	N	N	N	N	N	N
S1589_91670	A/C	1589	91670	A	N	A	A	N	N	A	N	N	N	N	N	N	N	A	N	N	A	N	N	N	C	N	N	N	N	N	N	N	N	N	N	N	N	A	N	A	N	N	N	N	N	N	N	N	N
S1589_91684	T/A	1589	91684	T	N	T	T	N	N	T	N	N	N	N	N	N	N	T	N	N	T	N	N	N	A	N	N	N	N	N	N	N	N	N	N	N	N	T	N	T	N	N	N	N	N	N	N	N	N
S1589_200533	T/A	1589	200533	T	T	T	T	T	T	T	N	N	N	T	T	T	T	T	T	T	T	T	T	T	A	N	T	T	T	T	T	N	A	N	N	N	T	T	T	T	N	N	N	T	T	T	T	N	T
S1589_200540	A/C	1589	200540	A	A	A	A	A	A	A	N	N	N	A	A	A	A	A	A	A	A	A	A	A	C	N	A	A	A	A	A	N	C	N	N	N	A	A	A	A	N	N	N	A	A	A	A	N	A
S1589_200545	T/C	1589	200545	T	T	T	T	T	T	T	N	N	N	T	T	T	T	T	T	T	T	T	T	T	C	N	T	T	T	T	T	N	C	N	N	N	T	T	T	T	N	N	N	T	T	T	T	N	T
S1589_200546	G/T	1589	200546	G	G	G	G	G	G	G	N	N	N	G	G	G	G	G	G	G	G	G	G	G	T	N	G	G	G	G	G	N	T	N	N	N	G	G	G	G	N	N	N	G	G	G	G	N	G
S1596_157751	G/A	1596	157751	N	G	N	G	G	G	N	N	G	N	G	G	G	G	N	G	G	G	G	G	N	A	N	G	G	G	G	N	N	N	G	N	G	G	G	G	N	N	N	N	G	G	G	G	G	G
S16014_36851	A/G	16014	36851	N	A	N	N	A	A	N	N	A	N	A	A	A	A	N	A	A	N	A	A	A	G	N	A	A	A	A	A	N	G	N	N	A	A	N	A	N	N	N	N	A	A	A	N	A	A
S16014_117229	T/C	16014	117229	N	T	N	N	T	T	N	N	T	N	T	T	T	T	N	T	T	N	T	T	T	C	N	T	T	T	T	T	N	C	N	T	N	T	N	T	N	N	N	N	T	T	T	T	T	T
S16017_16130	A/G	16017	16130	A	A	A	A	A	A	A	A	A	N	A	A	A	A	A	A	A	A	A	A	N	G	N	A	A	A	A	A	A	G	A	N	N	A	A	A	A	N	N	N	A	A	A	A	A	A
S16017_16134	G/A	16017	16134	G	G	G	G	G	G	G	G	G	N	G	G	G	G	G	G	G	G	G	G	N	A	N	G	G	G	G	G	G	A	G	N	N	G	G	G	G	N	N	N	G	G	G	G	G	G
S16017_16142	T/C	16017	16142	T	T	T	T	T	T	T	T	T	N	T	T	T	T	T	T	T	T	T	T	N	C	N	T	T	T	T	T	T	C	T	N	N	T	T	T	T	N	N	N	T	T	T	T	T	T
S16017_16173	A/T	16017	16173	A	A	A	A	A	A	A	A	A	N	A	A	A	A	A	A	A	A	A	A	N	T	N	A	A	A	A	A	A	T	A	N	N	A	A	A	A	N	N	N	A	A	A	A	A	A
S16046_234	G/A	16046	234	N	G	G	N	G	G	N	N	G	N	G	G	G	G	N	G	G	N	G	G	N	A	N	G	G	N	G	N	N	N	N	N	N	G	N	G	N	N	N	N	G	G	G	N	N	G
S16046_235	T/C	16046	235	N	T	T	N	T	T	N	N	T	N	N	T	T	T	N	T	T	N	T	T	N	C	N	T	T	N	T	N	N	N	N	N	N	T	N	T	N	N	N	N	T	T	T	N	T	T
S16046_249	T/A	16046	249	N	T	T	N	T	T	N	N	T	N	T	T	T	T	N	T	T	N	T	T	N	A	N	T	T	N	T	N	N	N	N	N	N	T	N	T	N	N	N	N	T	T	T	N	T	T
S16046_258	C/A	16046	258	N	C	C	N	C	C	N	N	C	N	C	C	C	C	N	C	C	N	C	C	N	A	N	C	C	N	C	N	N	N	N	N	N	C	N	C	N	N	N	N	C	C	C	N	C	C
S16063_56571	G/A	16063	56571	G	G	G	N	G	G	G	N	N	N	G	N	G	G	G	G	G	G	G	G	N	A	N	G	G	G	G	N	N	A	N	N	N	G	G	N	G	N	N	N	G	G	G	G	G	G
S16072_9987	G/A	16072	9987	N	G	N	N	G	N	N	G	N	G	N	N	N	N	N	N	N	G	N	N	N	A	G	N	N	N	N	N	G	A	G	G	G	N	N	G	N	N	N	G	N	N	N	N	G	G
S16072_9988	T/A	16072	9988	N	T	N	N	T	N	N	T	N	T	N	N	N	N	N	N	N	T	N	N	N	A	T	N	N	N	N	N	T	A	T	T	T	N	N	T	N	N	N	T	N	N	N	N	T	T
S16097_87	G/T	16097	87	N	N	N	N	N	N	N	N	G	N	N	N	N	N	N	N	N	N	N	N	N	T	N	N	N	N	N	G	N	T	N	N	N	G	N	N	N	N	N	N	N	N	N	N	G	N
S1609_202599	C/A	1609	202599	N	C	N	N	N	N	N	N	N	N	N	N	N	N	N	N	N	N	N	N	N	A	N	N	N	N	N	N	N	N	N	N	N	N	C	N	N	N	N	N	N	N	N	C	N	N
S1609_202617	C/A	1609	202617	N	C	N	N	N	N	N	N	N	N	N	N	N	N	N	N	N	N	N	N	N	A	N	N	N	N	N	N	N	N	N	N	N	N	C	N	N	N	N	N	N	N	N	C	N	N
S16129_6512	T/A	16129	6512	N	N	N	N	T	N	N	N	N	N	T	N	N	T	N	N	N	T	T	N	N	A	N	T	N	T	T	N	N	A	N	N	N	T	T	N	N	N	N	N	N	N	N	N	N	T
S1618_124249	C/T	1618	124249	N	N	N	N	N	N	N	N	N	N	N	N	N	N	N	N	N	N	N	N	N	N	N	N	N	C	N	N	N	T	N	N	C	N	N	N	C	N	N	C	N	N	N	N	N	N
S16212_5150	T/A	16212	5150	N	T	N	N	T	T	N	N	T	N	T	T	T	T	N	T	T	N	T	T	T	N	N	T	T	N	T	T	N	A	N	N	N	T	N	T	N	N	N	N	T	T	T	N	T	T
S1632_96015	C/T	1632	96015	C	N	C	C	N	N	N	N	N	N	N	N	N	N	C	N	N	C	N	N	N	N	C	N	C	N	N	N	C	T	N	N	N	N	C	N	C	N	N	N	N	N	N	C	N	N
S16331_49871	G/A	16331	49871	N	G	N	N	G	G	N	N	G	N	G	G	G	G	N	G	G	N	G	G	G	A	N	G	G	N	G	G	N	A	N	N	N	G	N	G	N	N	N	N	G	G	G	N	G	G
S16331_49874	G/A	16331	49874	N	G	N	N	G	G	N	N	G	N	G	G	G	G	N	G	G	N	G	G	G	A	N	G	G	N	G	G	N	A	N	N	N	G	N	G	N	N	N	N	G	G	G	N	G	G
S16432_20089	G/T	16432	20089	N	G	N	N	G	G	N	N	G	N	G	G	G	G	N	G	G	N	G	G	G	T	N	G	G	N	G	G	N	N	N	N	N	G	N	N	N	N	N	N	G	G	G	N	G	G
S16432_20090	G/A	16432	20090	N	G	N	N	G	G	N	N	G	N	G	G	G	G	N	G	G	N	G	G	G	A	N	G	G	N	G	G	N	N	N	N	N	G	N	N	N	N	N	N	G	G	G	N	G	G
S16432_20093	C/A	16432	20093	N	C	N	N	C	C	N	N	C	N	C	C	C	C	N	C	C	N	C	C	C	A	N	C	C	N	C	C	N	N	N	N	N	C	N	N	N	N	N	N	C	C	C	N	N	C
S16477_50993	A/T	16477	50993	N	A	A	N	N	N	N	N	A	N	N	N	N	N	A	N	N	N	N	N	N	T	N	N	A	N	N	N	A	N	A	N	N	N	N	A	A	N	N	N	N	A	N	A	A	N
S16477_51043	C/A	16477	51043	N	C	C	N	N	N	N	N	C	N	N	N	N	N	C	N	N	N	N	N	N	A	N	N	C	N	N	N	C	N	C	N	N	N	N	C	C	N	N	N	N	C	N	C	C	N
S16531_53149	G/T	16531	53149	G	G	G	G	G	G	G	G	G	N	G	G	G	G	G	G	G	G	G	G	N	T	G	G	G	N	G	N	G	T	G	G	N	G	G	G	N	N	N	N	G	G	G	G	G	G
S16576_5749	C/T	16576	5749	C	C	C	C	C	C	C	C	C	N	C	C	C	C	C	C	C	C	C	C	N	T	C	C	C	C	C	N	C	T	C	C	N	C	C	C	C	N	N	N	C	C	C	C	C	C
C1658091_81	A/C	1658091	81	N	N	N	N	N	N	N	N	N	N	N	N	N	N	N	N	N	N	N	N	N	N	N	N	N	N	N	N	A	C	A	N	N	N	N	N	A	N	N	N	N	N	A	N	N	N
C1658091_87	T/G	1658091	87	N	N	N	N	N	N	N	N	N	N	N	N	N	N	N	N	N	N	N	N	N	N	N	N	N	N	N	N	T	G	T	N	N	N	N	N	T	N	N	N	N	N	T	N	N	N
S16645_31170	A/T	16645	31170	A	N	A	A	N	N	A	N	N	N	N	N	N	N	A	A	N	A	N	N	N	T	N	N	N	N	N	N	N	T	N	A	N	N	A	N	A	N	N	N	N	N	N	N	N	N
S16650_46028	T/G	16650	46028	T	T	T	T	T	T	T	T	T	T	T	T	T	T	T	T	T	T	T	T	T	G	T	T	T	T	T	T	N	G	T	T	N	T	T	T	T	N	N	T	T	T	T	T	T	T
S16650_46030	C/A	16650	46030	C	C	C	C	C	C	C	C	C	C	C	C	C	C	C	C	C	C	C	C	C	A	C	C	C	C	C	C	N	A	C	C	N	C	C	C	C	N	N	C	C	C	C	C	C	C
S16817_21639	A/G	16817	21639	N	A	N	N	A	A	A	N	A	N	A	A	A	A	A	A	A	N	A	A	A	N	N	A	A	A	A	A	A	G	N	A	N	A	N	A	N	N	N	N	A	A	A	N	A	A
S16817_21650	T/A	16817	21650	N	T	N	N	T	T	T	N	T	N	T	T	T	T	T	T	T	N	T	T	T	N	N	T	T	T	T	T	T	A	N	T	N	T	N	T	N	N	N	N	T	T	T	N	T	T
S16864_35270	C/G	16864	35270	C	N	C	C	N	N	C	N	N	N	N	N	N	N	C	N	N	C	N	N	N	G	N	N	N	N	N	N	N	G	N	N	N	N	C	N	C	N	N	N	N	N	N	C	N	N
S16871_2562	C/T	16871	2562	C	C	C	C	C	C	C	C	C	N	C	C	C	C	C	C	C	C	C	C	C	T	C	C	C	C	C	C	C	T	C	C	N	C	C	C	C	N	N	N	C	C	C	C	C	C
S16892_23173	G/T	16892	23173	G	G	G	G	G	G	N	G	G	N	G	G	G	G	G	G	G	N	G	G	N	N	N	G	G	N	G	N	N	T	N	N	N	G	G	G	G	N	N	N	G	G	G	G	G	G
[truncated: 2,248 more rows]
[truncated: 72 more columns]

## Sheet: griffithii
Contig_position	alleles	chrom	pos	AC166	AC168	AC167	AC169	AC174	AC176	AC175	AC177	AC170	AC172	AC171	AC173	AC178	AC180	AC179	AC181	AC198	AC200	AC199	AC201	AC206	AC208	AC207	AC209	AC202	AC204	AC203	AC205	AC210	AC212	AC211	AC213	AC182	AC184	AC183	AC185	AC190	AC192	AC191	AC193	AC186	AC188	AC187	AC189	AC194	AC196
[truncated: 1,189 more rows]
[truncated: 72 more columns]

[truncated: 17 more sheets: hartii, imperialis, insignis, madagascariensis, mexicana, odorata, palmarum, phaeantha, phalaenopsis, planifolia, poitaei, pompona, roscheri, schwackeana, siamensis, tahitensis, Notes]
